# Supplementary material for: Distinct fingerprints of tRNA-derived small non-coding RNA in animal models of neurodegeneration
Source: Dis Model Mech. 2024 Nov 18;17(11):dmm050870. doi: 10.1242/dmm.050870 (PMC11603119; doi:10.1242/dmm.050870)
Supplement: Table S1. Quality control metrics. List of samples, total sequences identified in the samples, filtered sequences and mapped sequences (both uniquely mapped and multimapped). [file dmm-17-050870-TableS1.xlsx]

## Sheet: QC metrics
Animal model	Sample name	Total sequences	Sequences removed ( < 16bp )	Sequence length	%GC	Unique reads mapped to the mouse genome	Multi mapping reads	Total mapped reads
SOD1	WT1	5676610	1405676	16-76	49	1877298	1282312	3159610
	WT2	4148178	916868	16-76	51	1374016	1018642	2392658
	WT3	5852776	1014309	16-76	49	2262278	1597766	3860044
	WT4	4753453	962869	16-76	53	1335868	1275770	2611638
	Mutant1	4342300	1265770	16-76	52	1269219	984632	2253851
	Mutant2	4241750	609066	16-76	52	1612986	1255388	2868374
	Mutant3	3932346	541150	16-76	52	1659291	1212885	2872176
	Mutant4	4102894	653828	16-76	51	1579329	1173484	2752813
TDP43	WT1	5638759	1073312	16-76	50	1244396	1455363	2699759
	WT2	7868397	923320	16-76	49	2424545	2900033	5324578
	WT3	1855506	222342	16-76	50	474778	550256	1025034
	WT4	5404755	832890	16-76	49	1867540	1657921	3525461
	Mutant1	6094438	586773	16 - 76	51	1271723	1498354	2770077
	Mutant2	5365642	542834	16 - 76	49	1512291	2094478	3606769
	Mutant3	6468509	695662	16 - 76	51	1274519	2709477	3983996
	Mutant4	5159776	487430	16-76	50	1652948	1865492	3518440
Tau	WT1	47389097	6501510	16-151	57	7521921	18384322	25906243
	WT2	44929539	12331478	16-151	55	6084508	13115180	19199688
	WT3	37860475	11698834	16-151	56	4514123	10573322	15087445
	Mutant1	44267866	7543880	16-151	57	7188623	16679249	23867872
	Mutant2	37475235	9099761	16-151	56	5150689	11424429	16575118
	Mutant3	67787842	17005343	16-151	57	10648181	19933182	30581363
	Mutant4	33807273	9005591	16-151	57	4433004	9930461	14363465
Parkin/POLG	WT1	13529899	2498340	16-76	57	2277378	4930054	7207432
	WT2	20449472	3654107	16-76	58	3591551	7594960	11186511
	WT3	46529870	11142927	16-76	54	6707925	13885381	20593306
	Mutant1	25166082	4883587	16-76	56	3935341	8565858	12501199
	Mutant2	16633016	3409817	16-76	56	2843828	5618931	8462759
	Mutant3	374337	96664	16-76	55	49879	126292	176171
