# Supplementary material for: Distinct fingerprints of tRNA-derived small non-coding RNA in animal models of neurodegeneration
Source: Dis Model Mech. 2024 Nov 18;17(11):dmm050870. doi: 10.1242/dmm.050870 (PMC11603119; doi:10.1242/dmm.050870)
Supplement: Table S2. tsRNAs identified in the study. List of tsRNA sequences, gene names and raw counts in each sample from the SOD1G93A vs WT, TDP43A315T vs WT, TauP301S vs WT and parkin/POLG vs WT comparisons. [file dmm-17-050870-TableS2.xlsx]

## Sheet: SOD1 & WT
sequence	tRNA	SOD1_1	SOD1_2	SOD1_3	SOD1_4	WT_1	WT_2	WT_3	WT_4
AATCCCACTCCTGACACCC	chr1.trna1000-LeuCAG	0	0	0	0	0	0	1	0
ACCCCACCCCAGCCACCGCG	chr1.trna1000-LeuCAG	1	0	0	0	0	0	0	0
AGAATGGCCGAGCGGTCTAAGGGCTGCGTTCA	chr1.trna1000-LeuCAG	0	0	1	0	0	0	0	0
AGGATGGCCGAACGGTCTAAG	chr1.trna1000-LeuCAG	0	0	0	0	2	0	0	0
AGGATGGCCGAACGGTCTAAGGC	chr1.trna1000-LeuCAG	0	0	0	0	0	0	1	0
AGGATGGCCGACCGGTCTAAG	chr1.trna1000-LeuCAG	0	1	0	0	0	0	0	0
AGTCTCCCGTGGAGGCGTGGGTT	chr1.trna1000-LeuCAG	0	0	0	0	0	1	0	0
AGTCTCCCTTGGAGGCGTGGGTTCG	chr1.trna1000-LeuCAG	0	0	0	0	0	0	0	1
CAAACCGCCTCTCCCC	chr1.trna1000-LeuCAG	0	0	0	0	1	0	0	1
CAGAATGGCCGAGCGGTCTAAGGGCTGCGTTC	chr1.trna1000-LeuCAG	0	0	1	0	0	0	0	0
CAGCATGGCCGAGCGGTCTAAGGC	chr1.trna1000-LeuCAG	1	0	0	0	0	0	0	0
CAGCATGGCCGAGCGGTCTAAGGCTGCGTTC	chr1.trna1000-LeuCAG	0	1	0	0	0	0	0	0
CAGCATGGCCGAGCGGTCTAAGGCTGCGTTCA	chr1.trna1000-LeuCAG	0	1	0	0	0	0	0	0
CAGCATGGCCGAGCGGTCTAAGGGCTGCGTTC	chr1.trna1000-LeuCAG	0	1	0	0	0	0	0	0
CAGGAAGGCCGAGCGGTCTAAGGGCTGCGTTC	chr1.trna1000-LeuCAG	0	0	0	0	0	1	0	0
CAGGATGCCCGAGCGGTCTAAGGC	chr1.trna1000-LeuCAG	0	0	0	0	0	1	0	0
CAGGATGGGCGAGCGGTCTAAGGGCTGCGTTT	chr1.trna1000-LeuCAG	0	0	0	0	0	0	0	1
CAGGATGGTCGAGCGGTCTAAA	chr1.trna1000-LeuCAG	0	0	0	0	1	0	0	0
CAGTCTCCCTTGGAGGCGTGGGTTGT	chr1.trna1000-LeuCAG	0	0	0	0	0	1	0	0
CCCTTGGAGGCGTGGGTTGT	chr1.trna1000-LeuCAG	0	0	0	1	0	0	0	0
CCCTTGGAGGCGTGGGTTTC	chr1.trna1000-LeuCAG	0	0	0	0	0	0	1	0
CCCTTGGAGGCGTGGGTTTT	chr1.trna1000-LeuCAG	0	0	0	0	2	0	0	0
CCTTGGAGGCGTGGGTTAT	chr1.trna1000-LeuCAG	0	0	0	0	0	1	1	0
CCTTGGAGGCGTGGGTTGT	chr1.trna1000-LeuCAG	1	0	0	0	1	1	0	1
CCTTGGAGGCGTGGGTTTA	chr1.trna1000-LeuCAG	0	0	0	1	0	0	1	0
CCTTGGAGGCGTGGGTTTC	chr1.trna1000-LeuCAG	1	0	0	1	2	1	0	0
CCTTGGAGGCGTGGGTTTG	chr1.trna1000-LeuCAG	0	1	0	0	0	0	0	0
CCTTGGAGGCGTGGGTTTT	chr1.trna1000-LeuCAG	7	5	0	6	3	4	3	1
CGAATCCCATTAGCCACCC	chr1.trna1000-LeuCAG	0	0	0	0	0	0	0	2
CGCAGTCTCCCTTGGAGGCGT	chr1.trna1000-LeuCAG	0	0	0	0	0	0	0	1
CGCAGTCTCCCTTGGAGGCGTGGGTA	chr1.trna1000-LeuCAG	0	0	0	0	0	0	1	0
GCCGGAGGCCTGCGAGG	chr1.trna1000-LeuCAG	0	0	0	0	0	0	1	0
GTCAGATGGCCGAGCGGTCTAAGGCTGCGTTC	chr1.trna1000-LeuCAG	0	0	0	0	1	0	0	0
GTCAGCATGGCCGAGCG	chr1.trna1000-LeuCAG	0	1	0	0	1	0	0	0
GTCAGCATGGCCGAGCGA	chr1.trna1000-LeuCAG	0	0	0	1	0	0	0	0
GTCAGCATGGCCGAGCGGTC	chr1.trna1000-LeuCAG	0	0	0	0	0	0	1	1
GTCAGCATGGCCGAGCGGTCTAA	chr1.trna1000-LeuCAG	2	0	0	0	1	0	0	0
GTCAGCATGGCCGAGCGGTCTAAGGC	chr1.trna1000-LeuCAG	1	1	0	0	0	0	0	0
GTCAGCATGGCCGAGCGGTCTAAGGCTGCGTTCA	chr1.trna1000-LeuCAG	0	1	0	0	0	0	0	0
GTCAGCATGGCCGAGCGGTCTAAGGCTGCGTTCT	chr1.trna1000-LeuCAG	1	0	0	0	0	0	0	0
GTCAGGACGGCCGAGCGGTCTAAGGC	chr1.trna1000-LeuCAG	0	0	0	0	0	0	0	1
GTCAGGATAGCCGAGCGGTCTA	chr1.trna1000-LeuCAG	0	0	0	0	0	0	0	1
GTCAGGATAGCCGAGCGGTCTAAG	chr1.trna1000-LeuCAG	0	0	0	0	0	0	0	1
GTCAGGATGGCTGAGCGGTCTAAGGC	chr1.trna1000-LeuCAG	0	0	0	0	0	1	0	0
GTCAGTATGGCCGAGCGGTCTAAGGC	chr1.trna1000-LeuCAG	0	0	0	1	0	0	0	0
GTCATGATGGCCGAGCG	chr1.trna1000-LeuCAG	0	0	0	0	0	1	0	0
GTCGGGATGGCCGAGCG	chr1.trna1000-LeuCAG	0	0	1	0	1	0	0	0
GTCGGGATGGCCGAGCGGTC	chr1.trna1000-LeuCAG	0	0	0	0	1	0	1	1
GTCGGGATGGCCGAGCGGTCTAA	chr1.trna1000-LeuCAG	0	0	0	0	0	0	1	1
GTCGGGATGGCCGAGCGGTCTAAGGC	chr1.trna1000-LeuCAG	1	0	1	0	0	0	0	0
GTTAGGATGGCCGAGCG	chr1.trna1000-LeuCAG	0	0	0	1	0	0	0	0
GTTAGGATGGCCGAGCGGTCG	chr1.trna1000-LeuCAG	0	0	0	0	0	1	0	0
TCAGCATGGCCGAGCGGTCTAAGGCTGCGTTC	chr1.trna1000-LeuCAG	0	0	0	1	0	0	0	0
TCCCTTGGAGGCGTGGGTTGT	chr1.trna1000-LeuCAG	2	0	0	0	0	0	0	0
TCCCTTGGAGGCGTGGGTTTC	chr1.trna1000-LeuCAG	0	0	0	0	0	0	1	0
TCCCTTGGAGGCGTGGGTTTT	chr1.trna1000-LeuCAG	0	0	0	2	0	1	0	0
TCCTTGGAGGCGTGGGTTGC	chr1.trna1000-LeuCAG	0	0	0	1	0	0	0	0
TCGAATCCCACTCCTGACACCC	chr1.trna1000-LeuCAG	0	0	0	1	0	0	0	0
TCTAAGGCCTGCGTTC	chr1.trna1000-LeuCAG	0	0	0	0	0	0	0	1
TCTCCCTTGGAGGCGTGGGTTTT	chr1.trna1000-LeuCAG	0	0	0	0	0	1	0	0
TTCAGATCGCAGTCTCCC	chr1.trna1000-LeuCAG	0	0	0	1	0	0	0	0
AGCACAGGGGGCCATGGGT	chr1.trna1001-GlyGCC	0	0	0	0	1	0	0	0
ATGGCAGGACACCGGGCATTTC	chr1.trna1001-GlyGCC	0	0	0	0	0	2	0	0
CCGATTCCCGGCCCATGCACCA	chr1.trna1001-GlyGCC	0	0	1	0	0	0	0	0
CGATTCCCGGCCCATGCAC	chr1.trna1001-GlyGCC	0	0	0	0	1	0	0	0
CGATTCCCGGCCCATGCACC	chr1.trna1001-GlyGCC	0	0	0	0	0	0	1	0
CGATTCCCGGCCCATGCACCA	chr1.trna1001-GlyGCC	0	4	0	1	1	0	3	0
CGATTCCCGGCCCATGCACT	chr1.trna1001-GlyGCC	0	0	0	0	1	0	1	0
CGATTCCCGGCCCATGCAGAGTCCAGTCCCTTT	chr1.trna1001-GlyGCC	0	1	0	0	0	0	0	0
CGGGAGGCCCGGGTTCGATTCCCGGCCCATGCACCA	chr1.trna1001-GlyGCC	0	0	0	0	0	0	1	0
CGGGTTCGATTCCCGGCCCATGCACC	chr1.trna1001-GlyGCC	0	0	0	0	0	0	0	1
GCCCGGGTTCGTTTCCCGGCCCATGCACCA	chr1.trna1001-GlyGCC	1	0	0	0	0	0	0	0
GTAGAATTCTCGCCTGCCACGCGGGAGGCCCGGGTTCGTTTCCCGGCCCATGCACCA	chr1.trna1001-GlyGCC	0	0	1	0	1	0	0	0
GTTCGATTCCCGGCCCATGCACCA	chr1.trna1001-GlyGCC	1	1	0	1	2	2	2	0
GTTCGATTCCCGGCCCATGCACCG	chr1.trna1001-GlyGCC	0	0	0	0	0	0	1	0
GTTCGATTCCCGGCCCATGCACT	chr1.trna1001-GlyGCC	0	0	0	0	0	0	1	0
GTTCGATTCCCGGCCCATGTACCA	chr1.trna1001-GlyGCC	0	0	0	0	0	1	0	0
TTCTCGCCTGCCACGCGGGAGGCCCGGGTTCGTTTCCCGGCCCATGCACC	chr1.trna1001-GlyGCC	0	0	0	0	1	0	0	0
ATGGGTGGTACACTGGTAGAATTCTCGACTGCC	chr1.trna1003-GlyGCC	0	0	0	0	0	0	1	0
ATGGGTGTTCAGTGGTAGAATTCTCGCCTG	chr1.trna1003-GlyGCC	0	0	1	0	0	0	0	0
ATTCCCGGCCCATGCACA	chr1.trna1003-GlyGCC	0	0	0	0	0	0	1	0
ATTCCCGGCCCATGCACC	chr1.trna1003-GlyGCC	0	0	0	0	0	1	0	0
ATTCCCGGCCCATGCACCA	chr1.trna1003-GlyGCC	1	1	1	1	1	1	1	1
ATTCCCGGCCCATGCACCATT	chr1.trna1003-GlyGCC	0	1	0	0	0	0	0	0
CCATGCAGAGTCCAGTCCCTC	chr1.trna1003-GlyGCC	0	0	0	0	0	0	0	1
CCATGGGTGGATCAGAGGTAGAATTCTC	chr1.trna1003-GlyGCC	0	0	0	0	0	0	0	1
CCGGGTTCGATTCCCGGCCCATGCACCA	chr1.trna1003-GlyGCC	0	1	0	0	0	0	0	0
CGGGTTCGTTTCCCGGCCCATGCACCA	chr1.trna1003-GlyGCC	0	0	0	0	0	0	0	1
CGTTTCCCGGCCCATGCA	chr1.trna1003-GlyGCC	0	0	1	0	0	0	0	0
CGTTTCCCGGCCCATGCACA	chr1.trna1003-GlyGCC	0	0	1	0	0	0	0	0
CGTTTCCCGGCCCATGCACC	chr1.trna1003-GlyGCC	0	1	0	0	1	1	1	2
CGTTTCCCGGCCCATGCACT	chr1.trna1003-GlyGCC	1	2	0	0	1	0	0	0
CTCGCCTGCCACGCGGGAGGCCCGGGTTCGTTTCCCGGCCCATGCACCA	chr1.trna1003-GlyGCC	0	0	0	0	1	0	0	0
GCATGGGTAGTTCAGTG	chr1.trna1003-GlyGCC	0	0	0	0	0	0	0	1
GCGTGGGTGGTTCAGTGGTAGAACT	chr1.trna1003-GlyGCC	0	0	0	0	0	0	0	1
GCGTGGGTGGTTCAGTGGTAGAATTCTCGA	chr1.trna1003-GlyGCC	0	0	1	0	0	0	0	0
GGTCTTTCCATTCCCGGCCCAT	chr1.trna1003-GlyGCC	0	0	0	1	0	0	0	0
GGTTCGATTCCCGGCCCATGCACCA	chr1.trna1003-GlyGCC	0	1	0	0	0	0	0	1
GGTTCGTTTCCCGGCCCATGCACC	chr1.trna1003-GlyGCC	0	0	1	0	0	0	0	0
GTTCGTTTCCCGGCCCATGCACC	chr1.trna1003-GlyGCC	0	0	1	0	0	0	0	0
GTTCGTTTCCCGGCCCATGCACT	chr1.trna1003-GlyGCC	0	0	0	1	0	0	0	0
TATTCCCGGCCCATGCACCA	chr1.trna1003-GlyGCC	0	0	0	0	0	0	1	0
TCGATTCCCGGCCCATGCAC	chr1.trna1003-GlyGCC	0	1	0	0	0	0	0	0
TCGATTCCCGGCCCATGCACC	chr1.trna1003-GlyGCC	1	0	2	0	0	0	1	0
TCGATTCCCGGCCCATGCACCA	chr1.trna1003-GlyGCC	0	1	0	0	0	1	0	2
TCGATTCCCGGCCCATGCACCAC	chr1.trna1003-GlyGCC	1	0	0	0	0	0	0	0
TCGATTCCCGGCCCATGCGCC	chr1.trna1003-GlyGCC	0	0	1	0	0	0	0	0
TCGATTCCCGGCCCATGTACCA	chr1.trna1003-GlyGCC	0	1	0	0	0	0	0	0
TCGTTTCCCGGCCCATGCA	chr1.trna1003-GlyGCC	0	1	0	0	0	0	0	0
TCGTTTCCCGGCCCATGCACA	chr1.trna1003-GlyGCC	0	0	0	0	0	0	0	1
TCGTTTCCCGGCCCATGCACC	chr1.trna1003-GlyGCC	3	1	0	1	0	0	1	2
TCGTTTCCCGGCCCATGCACT	chr1.trna1003-GlyGCC	0	1	0	0	0	0	0	0
TTCGTTTCCCGGCCCATA	chr1.trna1003-GlyGCC	0	0	0	0	1	0	0	0
TTCGTTTCCCGGCCCATGCAC	chr1.trna1003-GlyGCC	0	0	0	0	0	1	0	0
TTCGTTTCCCGGCCCATGCACA	chr1.trna1003-GlyGCC	1	0	0	0	0	1	0	0
TTCGTTTCCCGGCCCATGCACC	chr1.trna1003-GlyGCC	0	0	1	0	0	0	0	0
TTCGTTTCCCGGCCCATGCACT	chr1.trna1003-GlyGCC	0	2	0	0	0	0	0	0
ACAGTGGCTGGCGACA	chr1.trna1004-AspGTC	0	0	0	0	0	0	1	0
ACGCGGGAGACCGGGGTTCGATTCCCCGACGGGGAGCTA	chr1.trna1004-AspGTC	0	0	1	0	0	0	0	0
ATACAGTAGCTTTTTT	chr1.trna1004-AspGTC	0	0	0	0	0	0	0	1
CCCCGACGGGGAGATACAGTAGCTTTT	chr1.trna1004-AspGTC	0	1	0	0	0	0	0	0
CCGACGGGGAGATACTGTAGCTTTTTT	chr1.trna1004-AspGTC	0	0	0	1	0	0	0	0
CGACTCCCCGACGGGGAGATACAGTAGCTTTC	chr1.trna1004-AspGTC	0	0	0	0	1	0	0	0
CGGACAGTGGCAGGCGAT	chr1.trna1004-AspGTC	0	0	0	0	0	1	0	0
CGGACAGTGGCTGGCG	chr1.trna1004-AspGTC	0	0	0	0	1	0	0	0
CGGACAGTGGCTGGCGA	chr1.trna1004-AspGTC	0	0	0	0	1	0	0	0
CGGACAGTGGCTGGCGAC	chr1.trna1004-AspGTC	1	0	0	1	0	2	1	0
CGGACAGTGGCTGGCGACA	chr1.trna1004-AspGTC	5	0	2	1	4	4	5	3
CGGACAGTGGCTGGCGACAAGGTGCTGGCAC	chr1.trna1004-AspGTC	0	0	0	0	0	1	0	0
CGGACAGTGGCTGGCGACAAGGTGCTGGCACT	chr1.trna1004-AspGTC	0	0	0	0	0	1	0	0
CGGACAGTGGCTGGCGACT	chr1.trna1004-AspGTC	1	0	0	0	1	0	0	0
CGGACAGTGGCTGGCGAT	chr1.trna1004-AspGTC	0	0	0	0	0	1	0	0
CGGGAGACCGGGGTTCGATTCCACGACGGGGAGCTA	chr1.trna1004-AspGTC	0	0	0	0	1	0	0	0
CGGGAGACCGGGGTTCGATTCCCCGACGGGGAGCTA	chr1.trna1004-AspGTC	0	1	0	0	0	0	0	0
CTTTTTTTTTTTTTTTTTTTTACAAACGAACC	chr1.trna1004-AspGTC	0	0	0	0	0	0	1	0
CTTTTTTTTTTTTTTTTTTTTTTACCCCCCA	chr1.trna1004-AspGTC	1	0	0	0	0	0	0	0
GCGGGAGACCGGGGTTCGATTCCCCGACGGGGAGCTA	chr1.trna1004-AspGTC	0	0	1	1	0	0	0	0
GGAGACCGGGGTTCGATTCCCCGACGGGGAGCTA	chr1.trna1004-AspGTC	0	0	0	0	0	0	1	0
GGGGAGATACAGTAGC	chr1.trna1004-AspGTC	0	0	0	1	0	0	0	0
GGGGAGATACAGTAGCTTTA	chr1.trna1004-AspGTC	0	0	0	0	0	1	0	0
GGGGTTCGATTCCCCGACGGGGAGCTA	chr1.trna1004-AspGTC	0	0	1	0	0	0	0	0
TCGGACAGTGGCGGGCGCCA	chr1.trna1004-AspGTC	0	0	0	0	0	1	0	0
TCGGACAGTGGCTGGCG	chr1.trna1004-AspGTC	1	0	0	0	0	0	0	0
TCGGACAGTGGCTGGCGACA	chr1.trna1004-AspGTC	0	0	1	1	0	2	2	0
TCGGACAGTGGCTGGCGACG	chr1.trna1004-AspGTC	0	0	0	0	0	1	0	0
TCTTTTTTTTTTTTTTTTTACATAAATGCTACTC	chr1.trna1004-AspGTC	1	0	0	0	0	0	0	0
TCTTTTTTTTTTTTTTTTTTTTTAAACCCCAAA	chr1.trna1004-AspGTC	1	0	0	0	0	0	0	0
TGGCGGACATCGGACAGTGGCTGGC	chr1.trna1004-AspGTC	0	0	0	0	0	0	1	0
TGTCACGCGGGAGACCGGGGTTCGATTCCCAGACGGGGAGCTA	chr1.trna1004-AspGTC	0	0	0	0	1	0	0	0
TGTGCTCTTTTTTTTTTTTTTTTTTTTTTTAAAAAATTA	chr1.trna1004-AspGTC	0	0	0	1	0	0	0	0
TTTTTTTTTTTAAAAAAATGGCGGTAG	chr1.trna1004-AspGTC	0	0	1	0	0	0	0	0
TTTTTTTTTTTTAAAAAAAATGGCGGT	chr1.trna1004-AspGTC	0	0	0	0	0	0	0	1
TTTTTTTTTTTTTAAATACGAAGAATT	chr1.trna1004-AspGTC	0	0	0	0	0	1	0	0
TTTTTTTTTTTTTTAAATAGTAAT	chr1.trna1004-AspGTC	0	0	0	1	0	0	0	0
TTTTTTTTTTTTTTTATATAATTAGTTCAGTT	chr1.trna1004-AspGTC	1	0	0	0	0	0	0	0
TTTTTTTTTTTTTTTTACATAAGTAGTATT	chr1.trna1004-AspGTC	0	0	0	0	0	1	0	0
TTTTTTTTTTTTTTTTTACAAATGAACCATT	chr1.trna1004-AspGTC	1	0	0	0	0	0	0	0
TTTTTTTTTTTTTTTTTTACATACGAACCATT	chr1.trna1004-AspGTC	1	0	0	0	0	0	0	0
TTTTTTTTTTTTTTTTTTTTAAAAATCATCGTT	chr1.trna1004-AspGTC	1	0	0	0	0	0	0	0
TTTTTTTTTTTTTTTTTTTTAAACCCCTAAA	chr1.trna1004-AspGTC	1	0	0	0	0	0	0	0
TTTTTTTTTTTTTTTTTTTTAACGAACTAT	chr1.trna1004-AspGTC	0	0	1	0	0	0	0	0
TTTTTTTTTTTTTTTTTTTTTAAAATTCTCCGT	chr1.trna1004-AspGTC	1	0	0	0	0	0	0	0
TTTTTTTTTTTTTTTTTTTTTACAAACGAGCCATT	chr1.trna1004-AspGTC	1	0	0	1	0	0	0	0
TTTTTTTTTTTTTTTTTTTTTTACAAACTATCCATTA	chr1.trna1004-AspGTC	1	0	0	0	0	0	0	0
TTTTTTTTTTTTTTTTTTTTTTTAAAAATCATCGTT	chr1.trna1004-AspGTC	1	0	0	0	0	0	0	0
TTTTTTTTTTTTTTTTTTTTTTTAAAATCATCGTT	chr1.trna1004-AspGTC	1	0	0	0	0	0	0	0
TTTTTTTTTTTTTTTTTTTTTTTAAAGTTCTT	chr1.trna1004-AspGTC	1	0	0	0	0	0	0	0
TTTTTTTTTTTTTTTTTTTTTTTACAAACTAACCATTA	chr1.trna1004-AspGTC	1	0	0	1	0	0	0	0
ATCCCGGCCAACGCACAA	chr1.trna1005-GlyTCC	0	0	0	0	0	1	0	0
CCCGGCCAACGCATAACATTT	chr1.trna1005-GlyTCC	0	0	0	0	0	1	0	0
CGATTCCCGGCCAACGCATAA	chr1.trna1005-GlyTCC	0	0	0	1	0	0	0	0
CGATTCCCGGCCAACGCATAACATTT	chr1.trna1005-GlyTCC	0	0	0	1	0	0	0	0
GTTTCCCGGCCAACGCACCACACCA	chr1.trna1005-GlyTCC	0	0	0	0	0	0	1	0
TTCCCGGCCAACGCACCACA	chr1.trna1005-GlyTCC	0	0	0	0	0	0	1	1
TTCCCGGCCAACGCACCACACA	chr1.trna1005-GlyTCC	0	0	0	0	0	0	1	0
TTCCCGGCCAACGCACCACTTT	chr1.trna1005-GlyTCC	0	1	0	0	0	0	0	0
TTCCCGGCCAACGCAT	chr1.trna1005-GlyTCC	0	0	1	0	0	1	0	0
TTTCCCGGCCAACGCACAA	chr1.trna1005-GlyTCC	0	0	0	0	0	0	0	2
TTTCCCGGCCAACGCAT	chr1.trna1005-GlyTCC	0	0	0	1	0	0	0	0
ATCACTCCCTGGTGGTCTAGTGGTTAGGATTCGGC	chr1.trna1006-GluCTC	0	0	0	0	0	0	1	0
CCCGGGTTCGTTTCCCGGTCAGGGAAGTGCTTT	chr1.trna1006-GluCTC	0	0	0	0	1	0	0	0
CCGGTCAGGGAAGTGCCTT	chr1.trna1006-GluCTC	0	0	1	0	0	0	0	0
CCGGTCAGGGAAGTGCT	chr1.trna1006-GluCTC	0	0	0	1	0	0	0	0
CCGGTCAGGGAAGTGCTTT	chr1.trna1006-GluCTC	2	0	0	1	0	0	1	0
CCGGTCAGGGAAGTGCTTTT	chr1.trna1006-GluCTC	0	1	0	1	1	0	0	1
CGGTCAGGGAAGTGCTTC	chr1.trna1006-GluCTC	0	0	1	0	0	0	0	0
CGGTCAGGGAAGTGCTTT	chr1.trna1006-GluCTC	0	0	0	0	1	0	0	1
CGGTCAGGGAAGTGCTTTT	chr1.trna1006-GluCTC	1	0	0	0	0	0	0	0
GGTCAGGGAAGTGCTTT	chr1.trna1006-GluCTC	0	0	0	0	0	2	0	0
GTCAGGGAAGTGCTTTTT	chr1.trna1006-GluCTC	0	0	0	0	0	1	0	0
TCAGGGAAGTGCTTTT	chr1.trna1006-GluCTC	0	0	0	0	0	0	1	0
TCCGGTCAGGGAAGTGCTTT	chr1.trna1006-GluCTC	0	0	0	1	0	0	0	0
AAAAACCGGGCGGAAACACCA	chr1.trna1007-ValCAC	0	0	1	0	0	0	0	0
AAACAGCAACTTTGTTTT	chr1.trna1007-ValCAC	0	0	0	0	0	0	0	1
AAACCGGACGGAAACACCA	chr1.trna1007-ValCAC	0	0	0	0	0	0	0	1
AAACCGGGCGGAAACACCAA	chr1.trna1007-ValCAC	4	2	3	1	0	0	1	0
AAACCGGGCGGAAACACCAAA	chr1.trna1007-ValCAC	0	1	0	1	0	1	0	0
AAACCGGGCGGAAACACCAAAA	chr1.trna1007-ValCAC	1	2	0	1	1	1	0	0
AAACCGGGCGGAAACACCAAAAA	chr1.trna1007-ValCAC	0	0	0	1	0	0	0	0
AAACCGGGCGGAAACACCAAAC	chr1.trna1007-ValCAC	0	0	0	0	0	1	0	0
AAACCGGGCGGAAACACCAAAGA	chr1.trna1007-ValCAC	0	0	0	1	0	0	0	0
AAACCGGGCGGAAACACCAAAT	chr1.trna1007-ValCAC	0	0	1	0	0	0	0	0
AAACCGGGCGGAAACACCAAC	chr1.trna1007-ValCAC	0	0	0	0	0	1	0	0
AAACCGGGCGGAAACACCAAG	chr1.trna1007-ValCAC	0	0	1	0	0	0	0	0
AAACCGGGCGGAAACACCAAGA	chr1.trna1007-ValCAC	0	1	0	0	0	0	0	0
AAACCGGGCGGAAACACCAAT	chr1.trna1007-ValCAC	0	0	2	0	0	0	1	0
AAACCGGGCGGAAACACCAATA	chr1.trna1007-ValCAC	0	0	0	0	0	1	0	0
AACCGGGCGAAAACACCAAAA	chr1.trna1007-ValCAC	0	0	0	1	0	0	0	0
AACCGGGCGGAAACACCAA	chr1.trna1007-ValCAC	14	37	18	27	25	15	25	26
AACCGGGCGGAAACACCAAA	chr1.trna1007-ValCAC	14	28	40	25	21	14	34	21
AACCGGGCGGAAACACCAAAA	chr1.trna1007-ValCAC	17	23	22	15	16	14	9	10
AACCGGGCGGAAACACCAAAAA	chr1.trna1007-ValCAC	4	2	2	0	1	4	2	1
AACCGGGCGGAAACACCAAAAAGC	chr1.trna1007-ValCAC	1	0	0	0	0	0	0	0
AACCGGGCGGAAACACCAAAAGA	chr1.trna1007-ValCAC	0	0	0	0	0	1	0	0
AACCGGGCGGAAACACCAAAAT	chr1.trna1007-ValCAC	1	0	2	0	2	0	0	0
AACCGGGCGGAAACACCAAAC	chr1.trna1007-ValCAC	0	0	1	0	0	0	1	0
AACCGGGCGGAAACACCAAAG	chr1.trna1007-ValCAC	2	1	0	1	1	0	0	1
AACCGGGCGGAAACACCAAAGA	chr1.trna1007-ValCAC	2	0	1	0	0	0	1	0
AACCGGGCGGAAACACCAAAT	chr1.trna1007-ValCAC	2	1	1	5	1	0	3	3
AACCGGGCGGAAACACCAAC	chr1.trna1007-ValCAC	1	1	0	1	0	0	1	0
AACCGGGCGGAAACACCAACA	chr1.trna1007-ValCAC	0	0	0	1	0	0	0	0
AACCGGGCGGAAACACCAACT	chr1.trna1007-ValCAC	1	0	0	0	0	0	0	0
AACCGGGCGGAAACACCAAG	chr1.trna1007-ValCAC	2	4	2	0	0	4	3	1
AACCGGGCGGAAACACCAAGA	chr1.trna1007-ValCAC	2	4	5	6	7	5	2	4
AACCGGGCGGAAACACCAAGC	chr1.trna1007-ValCAC	0	1	1	0	0	0	0	0
AACCGGGCGGAAACACCAAGT	chr1.trna1007-ValCAC	0	0	1	1	1	1	0	0
AACCGGGCGGAAACACCAAT	chr1.trna1007-ValCAC	11	9	8	7	6	8	9	7
AACCGGGCGGAAACACCAATA	chr1.trna1007-ValCAC	0	1	0	5	2	1	2	2
AACCGGGCGGAAACACCAATG	chr1.trna1007-ValCAC	0	1	0	0	0	0	0	0
AACCGGGCGGAAACACCAATT	chr1.trna1007-ValCAC	0	1	0	1	0	0	0	0
AACCGGGCGGAAACACCAATTA	chr1.trna1007-ValCAC	0	0	0	0	0	1	0	0
AACCGGGCGGAAACACCAGCT	chr1.trna1007-ValCAC	0	0	0	2	1	0	0	0
AACCGGGCGGAAACACCATCT	chr1.trna1007-ValCAC	1	0	1	1	2	3	0	1
AACCGGGCGGAAACACCATCTA	chr1.trna1007-ValCAC	0	0	0	0	0	0	1	0
AACCGGGCGGAAACACCATCTT	chr1.trna1007-ValCAC	0	0	0	0	0	0	0	1
AACCGGGCGGAAACACCATCTTT	chr1.trna1007-ValCAC	0	0	0	0	0	0	1	0
AACCGGGCGGAAACAGCA	chr1.trna1007-ValCAC	0	0	0	1	0	1	0	0
AACCGGGCGGAAACAGTAACTTTGTTTTT	chr1.trna1007-ValCAC	0	0	0	1	0	0	0	0
AACCGGGCGGAAACGCCAAA	chr1.trna1007-ValCAC	0	0	0	1	0	0	1	0
AACCGGGCGGAAATACCAAA	chr1.trna1007-ValCAC	0	0	0	0	1	0	0	0
AACCGGGCGGAACCACCAAA	chr1.trna1007-ValCAC	0	0	1	0	0	1	1	0
AACCGGGCGGAGACACCAA	chr1.trna1007-ValCAC	0	0	0	1	0	0	0	0
AACCGGGCGGAGACACCAAAA	chr1.trna1007-ValCAC	0	1	0	0	0	0	0	0
ACCGGGCGGAAACACCAA	chr1.trna1007-ValCAC	9	10	11	6	2	1	7	0
ACCGGGCGGAAACACCAAA	chr1.trna1007-ValCAC	5	18	15	9	6	10	13	5
ACCGGGCGGAAACACCAAAA	chr1.trna1007-ValCAC	2	8	4	5	2	3	3	3
ACCGGGCGGAAACACCAAAAA	chr1.trna1007-ValCAC	1	0	2	0	0	1	1	0
ACCGGGCGGAAACACCAAAAAA	chr1.trna1007-ValCAC	0	0	0	0	1	0	0	0
ACCGGGCGGAAACACCAAAAAGA	chr1.trna1007-ValCAC	0	1	0	0	0	0	0	0
ACCGGGCGGAAACACCAAAAAT	chr1.trna1007-ValCAC	0	1	0	0	0	0	0	0
ACCGGGCGGAAACACCAAAAT	chr1.trna1007-ValCAC	1	0	1	1	0	0	1	0
ACCGGGCGGAAACACCAAAC	chr1.trna1007-ValCAC	0	2	1	1	1	0	1	1
ACCGGGCGGAAACACCAAAG	chr1.trna1007-ValCAC	0	1	0	0	0	0	1	0
ACCGGGCGGAAACACCAAAGA	chr1.trna1007-ValCAC	1	1	0	0	0	0	0	0
ACCGGGCGGAAACACCAAAGAA	chr1.trna1007-ValCAC	1	0	0	0	0	0	0	0
ACCGGGCGGAAACACCAAAGT	chr1.trna1007-ValCAC	0	0	1	0	0	0	0	0
ACCGGGCGGAAACACCAAAT	chr1.trna1007-ValCAC	0	1	1	2	1	1	2	1
ACCGGGCGGAAACACCAAATAGGAA	chr1.trna1007-ValCAC	0	2	0	0	0	0	0	0
ACCGGGCGGAAACACCAAATT	chr1.trna1007-ValCAC	0	0	0	0	0	1	0	0
ACCGGGCGGAAACACCAAC	chr1.trna1007-ValCAC	0	0	0	3	1	1	1	0
ACCGGGCGGAAACACCAACA	chr1.trna1007-ValCAC	0	0	1	1	0	1	0	0
ACCGGGCGGAAACACCAACG	chr1.trna1007-ValCAC	0	0	0	0	0	1	0	0
ACCGGGCGGAAACACCAACT	chr1.trna1007-ValCAC	0	0	0	1	0	1	0	0
ACCGGGCGGAAACACCAACTGACTTCT	chr1.trna1007-ValCAC	0	0	0	0	1	0	0	0
ACCGGGCGGAAACACCAAG	chr1.trna1007-ValCAC	0	2	2	1	2	0	4	2
ACCGGGCGGAAACACCAAGA	chr1.trna1007-ValCAC	1	1	1	7	1	2	3	1
ACCGGGCGGAAACACCAAGAAA	chr1.trna1007-ValCAC	0	0	0	0	0	0	1	0
ACCGGGCGGAAACACCAAGAAG	chr1.trna1007-ValCAC	1	0	0	0	0	0	0	0
ACCGGGCGGAAACACCAAGATC	chr1.trna1007-ValCAC	0	0	0	0	1	0	0	0
ACCGGGCGGAAACACCAAGG	chr1.trna1007-ValCAC	0	1	0	0	0	0	0	0
ACCGGGCGGAAACACCAAGT	chr1.trna1007-ValCAC	0	0	1	0	0	0	1	1
ACCGGGCGGAAACACCAAT	chr1.trna1007-ValCAC	1	6	6	5	1	2	3	3
ACCGGGCGGAAACACCAATA	chr1.trna1007-ValCAC	0	1	1	0	0	1	1	0
ACCGGGCGGAAACACCAATC	chr1.trna1007-ValCAC	1	0	0	0	0	0	0	0
ACCGGGCGGAAACACCAATGTAT	chr1.trna1007-ValCAC	0	0	1	0	0	0	0	0
ACCGGGCGGAAACACCAATT	chr1.trna1007-ValCAC	1	3	2	1	0	1	0	0
ACCGGGCGGAAACACCAATTA	chr1.trna1007-ValCAC	0	0	0	1	0	0	0	0
ACCGGGCGGAAACACCAATTT	chr1.trna1007-ValCAC	0	1	0	0	0	1	0	0
ACCGGGCGGAAACACCAATTTT	chr1.trna1007-ValCAC	0	0	1	0	0	1	0	0
ACCGGGCGGAAACACCAATTTTT	chr1.trna1007-ValCAC	0	0	1	0	0	0	0	0
ACCGGGCGGAAACACCAGCT	chr1.trna1007-ValCAC	0	0	0	0	1	0	0	0
ACCGGGCGGAAACACCAGCTTT	chr1.trna1007-ValCAC	0	1	0	0	0	0	0	0
ACCGGGCGGAAACACCATCT	chr1.trna1007-ValCAC	3	1	1	0	1	0	0	0
ACCGGGCGGAAACACCATCTT	chr1.trna1007-ValCAC	0	1	0	0	0	0	0	0
ACCGGGCGGAAACACCATCTTT	chr1.trna1007-ValCAC	0	0	0	0	0	0	1	0
ACCGGGCGGAAACACCATCTTTC	chr1.trna1007-ValCAC	0	0	0	0	1	0	0	0
ACCGGGCGGAAACACCATCTTTCC	chr1.trna1007-ValCAC	0	0	0	0	1	0	0	0
ACCGGGCGGAAACAGC	chr1.trna1007-ValCAC	0	0	0	0	0	0	1	0
ACCGGGCGGAAACAGCA	chr1.trna1007-ValCAC	0	1	0	1	0	0	0	0
ACCGGGCGGAAACAGCAACTTT	chr1.trna1007-ValCAC	0	0	0	0	1	0	0	0
ACCGGGCGGAAACAGCAACTTTGTTT	chr1.trna1007-ValCAC	1	0	0	0	0	0	0	0
ACCGGGCGGAAACAGCAACTTTGTTTT	chr1.trna1007-ValCAC	0	1	0	0	0	0	0	0
ACCGGGCGGAAACAGCT	chr1.trna1007-ValCAC	0	0	1	0	0	0	0	0
ACCGGGCGGAAACGCCAAAA	chr1.trna1007-ValCAC	0	0	0	0	1	0	0	0
ACCGGGCGGAAACTCCAA	chr1.trna1007-ValCAC	0	0	0	0	1	0	0	0
ACCGGGCGGAAAGACCAAGA	chr1.trna1007-ValCAC	0	1	0	0	0	0	0	0
ACCGGGCGGAAGCACCAAA	chr1.trna1007-ValCAC	0	1	0	0	0	0	0	0
ACCGGGCGGAAGCACCAATTTT	chr1.trna1007-ValCAC	0	0	0	0	1	0	0	0
ACCGGGCGGTAACACCAAA	chr1.trna1007-ValCAC	0	0	0	0	0	0	0	1
AGCCGGGCGGAAACACCAA	chr1.trna1007-ValCAC	0	0	0	0	0	1	0	0
AGCCGGGCGGAAACACCAAA	chr1.trna1007-ValCAC	0	0	0	1	0	0	1	0
ATTGCCAGCCAGTCGCCGTTTC	chr1.trna1007-ValCAC	0	0	0	0	0	0	1	0
CCGGGCGGAAACACCAAACACTA	chr1.trna1007-ValCAC	0	0	0	1	0	0	0	0
CCGGGCGGAAACACCAAATA	chr1.trna1007-ValCAC	0	0	0	1	0	0	0	0
CCGGGCGGAAACACCAAATTTGTGGTAGT	chr1.trna1007-ValCAC	0	0	1	0	0	0	0	0
CCGGGCGGAAACACCAAGCT	chr1.trna1007-ValCAC	0	0	1	0	0	0	0	0
CCGGGCGGAAACACCAATTA	chr1.trna1007-ValCAC	0	0	1	0	0	0	0	2
CCGGGCGGAAACACCAGCT	chr1.trna1007-ValCAC	0	2	0	0	0	0	0	1
CCGGGCGGAAACAGCA	chr1.trna1007-ValCAC	0	0	0	1	0	0	0	1
CCGGGCGGAAACAGCAACTTTGTT	chr1.trna1007-ValCAC	0	0	0	0	0	0	1	0
CCGGGCGGAAACAGCAACTTTGTTA	chr1.trna1007-ValCAC	0	0	0	1	0	0	0	0
CCGGGCGGAAACAGCAACTTTGTTTT	chr1.trna1007-ValCAC	0	0	0	0	1	0	0	0
CCGGGCGGAAACAGCAACTTTGTTTTT	chr1.trna1007-ValCAC	0	0	0	0	1	0	0	0
CGGGCGGAAACAGCAACTTTGT	chr1.trna1007-ValCAC	0	0	0	0	1	0	0	0
GCCGGGCGGAAACACCAA	chr1.trna1007-ValCAC	0	0	1	0	0	0	0	0
GCCGGGCGGAAACACCAAGA	chr1.trna1007-ValCAC	1	0	1	0	0	0	0	0
GCCGGGCGGAAACACCAATT	chr1.trna1007-ValCAC	1	0	0	0	0	0	0	0
GGCCGGGCGGAAACACCAAT	chr1.trna1007-ValCAC	1	0	0	0	0	0	0	0
GGCCGGGCGGAAACACCAATA	chr1.trna1007-ValCAC	1	0	0	0	0	0	0	0
GTTGCCAGCCAGTCGCCGTTTC	chr1.trna1007-ValCAC	7	3	0	1	0	4	1	2
TAAACCGGGCGGAAACACCA	chr1.trna1007-ValCAC	0	0	0	0	0	0	0	1
TCCGGGCGGAAACACCAA	chr1.trna1007-ValCAC	0	0	0	0	0	0	1	0
TGCCAGCCACGTTTCCG	chr1.trna1007-ValCAC	1	0	1	1	3	0	2	1
AACACCTCGCATGTGCCTCTTT	chr1.trna1040-ArgTCT	0	0	0	0	1	0	0	0
AACACCTGGCATGTGCCTCTTT	chr1.trna1040-ArgTCT	0	0	0	0	0	1	0	0
AATGGACGAGCGCGCTGG	chr1.trna1040-ArgTCT	0	0	0	0	0	0	0	1
ACCACCTGGCATGTGCCTCA	chr1.trna1040-ArgTCT	1	0	0	0	0	0	0	0
ACCTGGCATGTGCCTCTTT	chr1.trna1040-ArgTCT	1	0	0	0	0	0	0	2
ACGAGCGCGCCGGCCTTCACC	chr1.trna1040-ArgTCT	0	0	0	0	1	0	0	0
AGAGATGATCACCTGGCATGTGCCTCTTTT	chr1.trna1040-ArgTCT	0	0	0	0	0	0	1	0
AGAGGTTCTGGGTTCG	chr1.trna1040-ArgTCT	0	0	0	1	0	0	0	0
AGAGGTTCTGGGTTCGAGTCCCGGCAGAGATGCCA	chr1.trna1040-ArgTCT	0	0	1	0	0	0	0	0
AGATGATCACCTGGCATGTGCCTCTT	chr1.trna1040-ArgTCT	0	1	1	0	1	0	0	0
AGATGATCACCTGGCATGTGCCTCTTC	chr1.trna1040-ArgTCT	0	0	0	1	0	0	0	0
AGATGATCACCTGGCATGTGCCTCTTT	chr1.trna1040-ArgTCT	1	0	0	1	0	3	2	0
AGATGATCACCTGGCATGTGCCTCTTTC	chr1.trna1040-ArgTCT	0	0	0	0	0	1	0	0
AGGTTCTGGGTTCGAGTCC	chr1.trna1040-ArgTCT	0	0	1	0	0	0	0	0
ATCACCAGGCATGTGCCTCTTT	chr1.trna1040-ArgTCT	0	0	1	0	0	0	0	0
ATCACCTGACATGTGCCTCTTT	chr1.trna1040-ArgTCT	0	1	0	0	0	0	0	0
ATCACCTGGCAAGTGCCTCTTG	chr1.trna1040-ArgTCT	0	0	0	0	1	0	0	0
ATCACCTGGCATGTGCC	chr1.trna1040-ArgTCT	1	0	0	0	0	0	0	0
ATCACCTGGCATGTGCCCCTT	chr1.trna1040-ArgTCT	0	0	0	0	0	1	0	0
ATCACCTGGCATGTGCCTC	chr1.trna1040-ArgTCT	0	0	0	0	0	0	1	0
ATCACCTGGCATGTGCCTCCTTTGTTA	chr1.trna1040-ArgTCT	0	0	0	0	0	0	1	0
ATCACCTGGCATGTGCCTCT	chr1.trna1040-ArgTCT	1	0	0	0	0	0	0	0
ATCACCTGGCATGTGCCTCTT	chr1.trna1040-ArgTCT	0	1	1	1	0	0	1	1
ATCACCTGGCATGTGCCTCTTA	chr1.trna1040-ArgTCT	0	1	0	0	0	0	1	0
ATCACCTGGCATGTGCCTCTTC	chr1.trna1040-ArgTCT	0	2	2	1	1	0	1	1
ATCACCTGGCATGTGCCTCTTCA	chr1.trna1040-ArgTCT	0	0	1	0	0	0	0	0
ATCACCTGGCATGTGCCTCTTG	chr1.trna1040-ArgTCT	0	0	0	1	0	0	1	0
ATCACCTGGCATGTGCCTCTTT	chr1.trna1040-ArgTCT	4	5	5	1	10	10	10	4
ATCACCTGGCATGTGCCTCTTTA	chr1.trna1040-ArgTCT	0	1	0	0	0	0	1	0
ATCACCTGGCATGTGCCTCTTTAAGAAAAA	chr1.trna1040-ArgTCT	0	0	0	1	0	0	0	0
ATCACCTGGCATGTGCCTCTTTT	chr1.trna1040-ArgTCT	3	3	2	2	1	0	1	3
ATCACCTGGCATGTGCCTCTTTTA	chr1.trna1040-ArgTCT	0	1	0	0	0	0	0	0
ATCACCTGGCATGTGCCTCTTTTGTT	chr1.trna1040-ArgTCT	0	0	0	0	0	0	1	0
ATCACCTGGCATGTGCCTCTTTTGTTT	chr1.trna1040-ArgTCT	0	0	1	0	0	0	0	0
ATCACCTGGCATGTGCCTCTTTTGTTTT	chr1.trna1040-ArgTCT	0	0	0	0	0	1	0	0
ATCACCTGGCATGTGCCTTTT	chr1.trna1040-ArgTCT	0	1	0	0	0	0	0	0
ATGATCACCTGGCATGTGCCTCTT	chr1.trna1040-ArgTCT	0	0	0	0	1	0	0	0
ATGATCACCTGGCATGTGCCTCTTTT	chr1.trna1040-ArgTCT	0	1	0	0	0	0	1	0
ATGGACGAGCGCGCTGG	chr1.trna1040-ArgTCT	0	0	0	0	0	1	0	0
ATGGACGAGCGCGCTGGACTTCTAATCCA	chr1.trna1040-ArgTCT	0	0	0	0	0	0	1	0
ATTGGACTTCTAATTCAAAGGTTGCGGGTTC	chr1.trna1040-ArgTCT	0	0	0	0	1	0	0	0
ATTGGACTTCTAATTCAAAGGTTGTGGGT	chr1.trna1040-ArgTCT	0	0	0	2	0	0	0	0
CACCTGGCATGTGCCTCTTT	chr1.trna1040-ArgTCT	1	0	1	0	0	0	0	0
CAGAGATGATCACCTGGCATGTGCCTCTTT	chr1.trna1040-ArgTCT	0	0	0	1	0	0	0	1
CAGAGATGATCGCCTGGCATGTGCCTCTTT	chr1.trna1040-ArgTCT	0	0	0	0	1	0	0	0
CAGAGGTTCTGGGTTCGAGTCCCGGCAGAGATGCCA	chr1.trna1040-ArgTCT	0	1	0	0	0	0	0	0
CCAGAGGTTCTGGGTTCGAGTCCCGGCAGAGATT	chr1.trna1040-ArgTCT	0	0	0	0	0	1	0	0
CCCGGCAGAGATGATCACCTGGCATGTGCCTCTT	chr1.trna1040-ArgTCT	0	0	0	0	0	0	1	0
CCCGGCAGAGATGATCACCTGGCATGTGCCTCTTC	chr1.trna1040-ArgTCT	0	0	0	0	1	0	0	0
CCCGGCAGAGATGATCACCTGGCATGTGCCTCTTT	chr1.trna1040-ArgTCT	0	0	0	2	0	0	0	0
CCGGCAGAGATGATCA	chr1.trna1040-ArgTCT	0	0	1	0	0	0	0	0
CCGGCAGAGATGATCACCTGGCATGTGCCTCTTT	chr1.trna1040-ArgTCT	0	0	0	1	0	0	0	0
CCGGCAGAGATGATCACCTGGCATGTGCCTTTT	chr1.trna1040-ArgTCT	0	0	0	1	0	0	0	0
CGAGTCCCGGCAGAGCTGC	chr1.trna1040-ArgTCT	0	0	0	0	0	0	0	1
CGCAATGGACGAGCGCGCTGGACTTCTAATCC	chr1.trna1040-ArgTCT	0	0	0	0	1	1	1	0
CGCAATGGACGAGCGCGCTGGACTTCTAATCCT	chr1.trna1040-ArgTCT	0	0	0	0	1	0	0	0
CGGCAGAGATGATCACCTGGCATGTGCCTCTT	chr1.trna1040-ArgTCT	1	0	0	0	0	0	0	0
CGGCAGAGATGATCACCTGGCATGTGCCTCTTT	chr1.trna1040-ArgTCT	0	0	0	0	0	0	2	0
CTGGACTTCTAATCCAGAGGTTCTGGGTTCA	chr1.trna1040-ArgTCT	0	0	0	0	0	0	0	1
CTGTGGCGCAATGGACGAGCGCGCTGGACTC	chr1.trna1040-ArgTCT	0	1	0	0	0	0	0	0
CTGTGGCGCAATGGACGAGCGCGT	chr1.trna1040-ArgTCT	0	1	0	0	0	0	0	0
GAGATGATCACCTGGCATG	chr1.trna1040-ArgTCT	0	0	0	0	0	0	1	0
GAGATGATCACCTGGCATGTGA	chr1.trna1040-ArgTCT	0	0	0	0	0	0	2	0
GAGATGATCACCTGGCATGTGCCTCTTA	chr1.trna1040-ArgTCT	0	1	0	0	0	0	0	0
GAGATGATCACCTGGCATGTGCCTCTTT	chr1.trna1040-ArgTCT	1	0	1	1	0	1	3	0
GATCACCTGGCATGTGCCTCTTT	chr1.trna1040-ArgTCT	0	0	0	1	0	0	0	0
GATGATCACCTGGCATGTGCCTCTTT	chr1.trna1040-ArgTCT	0	1	1	0	2	2	2	0
GCAATGGACGAGCGCGCTA	chr1.trna1040-ArgTCT	0	0	0	0	0	0	1	0
GCAGAGATGATCACCTGGCATGTGCCTCTTT	chr1.trna1040-ArgTCT	0	0	0	0	0	0	1	0
GGCAGAGATGATCACCTGGCATGTGCCTCTTT	chr1.trna1040-ArgTCT	0	0	0	1	0	0	1	0
GGTTCGAGTCCAGTCAGAGG	chr1.trna1040-ArgTCT	0	0	0	0	0	0	1	1
GTCACCTGGCATGTGCCTCTTTC	chr1.trna1040-ArgTCT	0	1	0	0	0	0	0	0
GTCACCTGGCATGTGCCTCTTTT	chr1.trna1040-ArgTCT	0	0	0	0	0	1	0	0
GTCCCGGCAGAGATGATCACCTGGCATGTGCCTCTTT	chr1.trna1040-ArgTCT	0	0	0	0	1	0	2	0
GTCTCTGTGCGCAATGGA	chr1.trna1040-ArgTCT	0	0	0	0	1	0	0	0
GTCTCTGTGGCGCAATG	chr1.trna1040-ArgTCT	0	0	0	0	0	1	0	2
GTCTCTGTGGCGCAATGGA	chr1.trna1040-ArgTCT	0	0	0	0	0	0	0	2
GTCTCTGTTGCGCAATGG	chr1.trna1040-ArgTCT	2	0	0	0	0	0	0	0
GTGGCGCAATGGACGAGCGC	chr1.trna1040-ArgTCT	0	0	0	0	0	0	0	1
GTGGCGCAATGGACGAGCGCGCTGGACTTC	chr1.trna1040-ArgTCT	0	1	0	0	0	0	0	0
GTGGCGCAATGGACGAGCGCGCTGGACTTCTAAT	chr1.trna1040-ArgTCT	0	0	0	0	0	0	1	0
GTGGTGAGGTCTCTGTGGCGCAAT	chr1.trna1040-ArgTCT	0	1	0	0	0	0	0	0
TCACCTGGCAGGTGCCTCTTTT	chr1.trna1040-ArgTCT	0	0	0	0	1	0	0	0
TCACCTGGCATGTGCCTC	chr1.trna1040-ArgTCT	0	0	1	0	0	0	0	0
TCACCTGGCATGTGCCTCTCT	chr1.trna1040-ArgTCT	0	0	1	0	0	0	0	0
TCACCTGGCATGTGCCTCTTC	chr1.trna1040-ArgTCT	0	0	0	0	0	0	1	1
TCACCTGGCATGTGCCTCTTT	chr1.trna1040-ArgTCT	1	1	0	0	1	2	2	0
TCACCTGGCATGTGCCTCTTTA	chr1.trna1040-ArgTCT	0	0	0	0	0	0	2	0
TCACCTGGCATGTGCCTCTTTAAAA	chr1.trna1040-ArgTCT	0	0	0	1	0	0	0	0
TCACCTGGCATGTGCCTCTTTAT	chr1.trna1040-ArgTCT	0	0	0	0	0	0	0	1
TCACCTGGCATGTGCCTCTTTT	chr1.trna1040-ArgTCT	0	1	2	0	1	0	1	2
TCACCTGGCATGTGCCTCTTTTGCTT	chr1.trna1040-ArgTCT	0	0	1	0	0	0	0	0
TCACCTGGCATGTGCCTCTTTTGTTT	chr1.trna1040-ArgTCT	0	0	1	0	0	0	0	0
TCCCGGCAGAGATGATCACCTG	chr1.trna1040-ArgTCT	1	0	1	0	0	0	0	0
TCCCGGCAGAGATGATCACCTGGCATGTGCCTCTTT	chr1.trna1040-ArgTCT	1	0	0	0	0	1	1	0
TCTCTGTGGCGCAATGGAC	chr1.trna1040-ArgTCT	0	0	0	1	0	0	0	0
TCTCTGTGGCGCAATGGACGAG	chr1.trna1040-ArgTCT	0	0	0	0	0	0	0	1
TGATCACCTGGCATGTGCCTCTTT	chr1.trna1040-ArgTCT	0	0	0	0	0	0	1	0
TGGACGAGCGCGCTGGA	chr1.trna1040-ArgTCT	0	0	0	0	0	0	1	0
TGGACGAGCGCGCTGGAC	chr1.trna1040-ArgTCT	0	0	0	0	1	0	0	0
TGGACGAGCGCGCTGGACTTCTAAT	chr1.trna1040-ArgTCT	0	1	0	0	0	0	0	0
TGGACGAGCGCGCTGGACTTCTAATC	chr1.trna1040-ArgTCT	0	0	0	1	0	0	0	0
TGGACTTCTAATCCAGAGGTTCTGGGC	chr1.trna1040-ArgTCT	0	1	0	0	0	0	0	0
TGGACTTCTAATCCAGAGGTTCTGGGT	chr1.trna1040-ArgTCT	0	1	0	0	0	0	0	0
TGGACTTCTAATCCAGAGGTTCTGGGTTAT	chr1.trna1040-ArgTCT	0	1	0	0	0	0	0	0
TGGACTTCTAATTCAAAGA	chr1.trna1040-ArgTCT	0	0	0	0	0	0	1	0
TGGCATGTGCCTCTTTT	chr1.trna1040-ArgTCT	0	0	0	0	0	1	0	0
TGGTGAGGTCTCTGTGGCGC	chr1.trna1040-ArgTCT	0	0	0	1	0	0	0	0
TGGTGAGGTCTCTGTGGCGCA	chr1.trna1040-ArgTCT	0	0	0	0	1	0	0	0
TGGTGAGGTCTCTGTGGCGCAA	chr1.trna1040-ArgTCT	0	0	0	0	0	0	1	0
TGTGGTGAGGTCTCTGTGG	chr1.trna1040-ArgTCT	1	0	0	0	0	0	0	0
TTCGAGTCCCGGCAGAGATGAT	chr1.trna1040-ArgTCT	0	0	0	0	1	0	0	0
TTCTGGGTTCGAGTCCCGGCAGAGATGATCACCTGGCATGCGCCTCTTT	chr1.trna1040-ArgTCT	0	0	0	0	1	0	0	0
TTGGACTTCTAATTCAAAG	chr1.trna1040-ArgTCT	0	0	0	0	0	0	1	0
TTGGACTTCTAATTCAAAGGTTGT	chr1.trna1040-ArgTCT	0	0	0	0	1	0	0	0
AATCCCACTCCTGACA	chr1.trna1445-LeuCAG	0	0	0	1	0	0	0	0
AATCCCACTCCTGACACC	chr1.trna1445-LeuCAG	0	0	0	1	1	0	0	1
AATCCCACTCCTGACACT	chr1.trna1445-LeuCAG	0	0	0	0	1	0	0	0
AATCCCACTCCTGACATCA	chr1.trna1445-LeuCAG	0	0	0	0	0	0	1	0
AATGTAGTCAGGATGGCCG	chr1.trna1445-LeuCAG	0	0	0	0	0	1	0	0
AATGTAGTCAGGATGGCCGAGCGG	chr1.trna1445-LeuCAG	0	0	0	1	0	1	0	0
AATGTAGTCAGGATGGCCGAGCGGT	chr1.trna1445-LeuCAG	1	0	0	0	0	0	0	0
ATCAGGATGGCCGAGCG	chr1.trna1445-LeuCAG	0	0	1	0	0	0	0	0
ATCAGGATGGCCGAGCGGTC	chr1.trna1445-LeuCAG	0	1	0	0	0	1	0	0
ATCAGGATGGCCGAGCGGTCTAAG	chr1.trna1445-LeuCAG	0	0	0	0	1	0	0	0
ATCAGGATGGCCGAGCGGTCTAAGG	chr1.trna1445-LeuCAG	0	0	0	0	0	0	2	0
ATCAGGATGGCCGAGCGGTCTAAGGC	chr1.trna1445-LeuCAG	0	0	1	0	0	0	0	0
ATCCAACTGTCCCTTCCCT	chr1.trna1445-LeuCAG	0	0	0	1	0	0	0	0
ATGTAGTCAGGATGGCCGAGCGGTCTA	chr1.trna1445-LeuCAG	0	0	0	0	0	1	0	0
ATGTAGTCAGGATGGCCGAGCGGTCTAAA	chr1.trna1445-LeuCAG	0	0	0	0	0	0	0	1
ATGTAGTCAGGATGGCCGAGCGGTCTAAGGCGCT	chr1.trna1445-LeuCAG	0	0	0	0	0	0	1	0
CAGGTCGCAGTCTCCCCTGGAGGCGTGGGA	chr1.trna1445-LeuCAG	0	0	0	0	1	0	0	0
CCCACTCCTGACAAAGT	chr1.trna1445-LeuCAG	0	0	1	0	0	0	0	0
CCCATGGAGGCGTGGGT	chr1.trna1445-LeuCAG	0	0	0	1	0	0	0	2
CCCTTGGAGGAGTGGGTTCG	chr1.trna1445-LeuCAG	0	0	0	0	1	0	0	0
CCGAGCGGTCTAAGGCGCTGCG	chr1.trna1445-LeuCAG	0	0	0	1	0	0	0	0
CCGAGCGGTCTAAGGCGCTGCGTTC	chr1.trna1445-LeuCAG	0	0	1	0	0	0	0	0
CGAATCCCACTCCTGACAAAGTTT	chr1.trna1445-LeuCAG	0	0	0	1	0	0	1	0
CGGGATGGCCGAGCGGTCTAA	chr1.trna1445-LeuCAG	0	0	0	1	0	0	0	0
CTAATCCCACTCCTGACACTA	chr1.trna1445-LeuCAG	0	1	0	0	0	0	0	0
CTCAGGATGGCCGAGCGGTCTAA	chr1.trna1445-LeuCAG	0	0	0	0	0	1	0	0
CTCGAATCCCACTCCTGACACCA	chr1.trna1445-LeuCAG	1	0	0	0	0	0	0	0
GCTCGAATCCCACTCCTGACACCA	chr1.trna1445-LeuCAG	0	1	0	0	0	0	0	0
GGATGGCCGAGCGGTCTAAGGCGCTG	chr1.trna1445-LeuCAG	0	1	0	0	0	0	0	0
GGATGGCCGAGCGGTCTAAGGCGCTGC	chr1.trna1445-LeuCAG	0	0	1	0	0	0	0	0
GGATGGCCGAGCGGTCTAAGGCGCTGCG	chr1.trna1445-LeuCAG	1	0	0	0	0	0	1	0
GGATGGCCGAGCGGTCTAAGGCTGCG	chr1.trna1445-LeuCAG	0	0	0	1	0	0	0	0
GGATGGCCGAGCGGTCTAAGGCTGCGTTCA	chr1.trna1445-LeuCAG	0	0	1	0	0	0	0	0
GGATGGCCGAGCGGTCTAAGGCTGCT	chr1.trna1445-LeuCAG	0	0	0	0	1	0	0	0
GGGATGGCCGAGCGGTCTAA	chr1.trna1445-LeuCAG	0	0	0	0	0	1	0	0
GGGATGGCCGAGCGGTCTAAG	chr1.trna1445-LeuCAG	1	0	0	0	1	1	0	0
GTAGTCAGGATGGCCGAGCGGTCC	chr1.trna1445-LeuCAG	0	0	0	0	0	0	1	0
TCAGGATGGCCGAGCG	chr1.trna1445-LeuCAG	1	0	0	2	3	2	1	3
TCAGGATGGCCGAGCGG	chr1.trna1445-LeuCAG	2	5	0	1	1	2	3	0
TCAGGATGGCCGAGCGGC	chr1.trna1445-LeuCAG	1	0	0	0	0	1	1	0
TCAGGATGGCCGAGCGGT	chr1.trna1445-LeuCAG	0	2	0	2	1	1	1	1
TCAGGATGGCCGAGCGGTC	chr1.trna1445-LeuCAG	0	1	0	1	1	2	0	1
TCAGGATGGCCGAGCGGTCC	chr1.trna1445-LeuCAG	0	0	1	0	0	0	0	0
TCAGGATGGCCGAGCGGTCT	chr1.trna1445-LeuCAG	0	0	0	1	0	1	0	1
TCAGGATGGCCGAGCGGTCTA	chr1.trna1445-LeuCAG	0	3	0	0	0	0	0	1
TCAGGATGGCCGAGCGGTCTAA	chr1.trna1445-LeuCAG	0	1	0	0	2	0	0	0
TCAGGATGGCCGAGCGGTCTAAA	chr1.trna1445-LeuCAG	1	0	0	0	0	0	0	0
TCAGGATGGCCGAGCGGTCTAAG	chr1.trna1445-LeuCAG	0	0	0	0	3	0	1	0
TCAGGATGGCCGAGCGGTCTAAGGC	chr1.trna1445-LeuCAG	0	1	0	0	0	0	0	1
TCAGGATGGCCGAGCGGTCTAAGGCTGCGTTC	chr1.trna1445-LeuCAG	0	1	1	0	0	0	0	0
TCAGGATGGCCGAGCGGTCTAAGGCTGCGTTCAG	chr1.trna1445-LeuCAG	0	0	1	0	0	0	0	0
TCAGGATGGCCGAGCGGTT	chr1.trna1445-LeuCAG	0	0	0	0	0	0	1	0
TCAGGATGGCCGAGCGTCGCT	chr1.trna1445-LeuCAG	0	0	0	0	0	0	1	0
TCAGGATGGCCGGGCGGTCTAAG	chr1.trna1445-LeuCAG	0	0	0	0	0	0	1	0
TCCCACTCCTGACAAAGTTTT	chr1.trna1445-LeuCAG	0	0	0	1	1	0	0	0
TCCCATGGAGGCGTGGGT	chr1.trna1445-LeuCAG	0	1	0	0	1	0	0	2
TCGAATCCCACTCCTGACACC	chr1.trna1445-LeuCAG	0	2	1	1	1	2	2	0
TCGAATCCCACTCCTGACACCA	chr1.trna1445-LeuCAG	3	6	2	5	3	3	8	4
TCGAATCCCACTCCTGACACG	chr1.trna1445-LeuCAG	0	1	0	0	0	0	0	0
TCGAATCCCACTCCTGACACT	chr1.trna1445-LeuCAG	0	0	0	0	2	0	0	0
TCGAATCCCACTCCTGACC	chr1.trna1445-LeuCAG	0	0	0	0	1	0	0	0
TCGAATCCCACTCCTGGCACCA	chr1.trna1445-LeuCAG	0	1	0	0	0	0	0	0
TGGCCGAGCGGTCTAAGGGCTGCGTTC	chr1.trna1445-LeuCAG	0	0	0	0	1	0	0	0
TGTAGCCAGGATGGCCGAGCGGTCTAAG	chr1.trna1445-LeuCAG	0	0	0	0	0	0	1	0
TGTAGTCAGGAAGGCCGAGCGGTCTAAG	chr1.trna1445-LeuCAG	0	0	1	0	0	0	0	0
TGTAGTCAGGATAGCCGAGCGGTCTA	chr1.trna1445-LeuCAG	0	0	0	0	0	0	1	0
TGTAGTCAGGATGGCCA	chr1.trna1445-LeuCAG	0	0	0	0	0	0	1	0
TGTAGTCAGGATGGCCG	chr1.trna1445-LeuCAG	0	0	0	0	1	0	0	0
TGTAGTCAGGATGGCCGAG	chr1.trna1445-LeuCAG	0	1	1	0	0	2	3	0
TGTAGTCAGGATGGCCGAGCAGTCTAAA	chr1.trna1445-LeuCAG	0	0	1	0	0	0	0	0
TGTAGTCAGGATGGCCGAGCGGCCTAAG	chr1.trna1445-LeuCAG	0	1	0	0	0	0	1	0
TGTAGTCAGGATGGCCGAGCGGTCTA	chr1.trna1445-LeuCAG	0	0	1	0	1	0	1	0
TGTAGTCAGGATGGCCGAGCGGTCTAA	chr1.trna1445-LeuCAG	0	0	1	0	0	0	0	0
TGTAGTCAGGATGGCCGAGCGGTCTAAA	chr1.trna1445-LeuCAG	0	0	1	0	1	0	0	0
TGTAGTCAGGATGGCCGAGCGGTCTAAG	chr1.trna1445-LeuCAG	0	5	2	1	1	1	4	1
TGTAGTCAGGATGGCCGAGCGGTCTAAGA	chr1.trna1445-LeuCAG	1	0	0	0	0	0	0	0
TGTAGTCAGGATGGCCGAGCGGTCTAAGGC	chr1.trna1445-LeuCAG	0	0	1	0	0	0	0	0
TGTAGTCAGGATGGCCGAGCGGTCTAAGGCGCG	chr1.trna1445-LeuCAG	0	0	0	1	0	0	0	0
TGTAGTCAGGATGGCCGAGCGTCGCT	chr1.trna1445-LeuCAG	0	0	0	0	0	0	1	0
TGTAGTCAGGATGGCTGAGCGTCGCT	chr1.trna1445-LeuCAG	0	1	0	0	0	0	0	0
TTCAGGATGGCCGAGCGGTCTAAGGC	chr1.trna1445-LeuCAG	0	0	0	0	0	0	1	0
TTCCCACTCCTGACACCATTTT	chr1.trna1445-LeuCAG	0	0	1	0	0	0	0	0
AAGGAGACCGGGGTTCGATTCC	chr1.trna1446-AspGTC	0	0	0	0	0	0	0	1
CACGCGGGAGACCGGGGTTCGATTCCCCGACGGGGAGA	chr1.trna1446-AspGTC	0	1	1	1	1	1	1	0
CACGCGGGAGACCGGGGTTCGATTCCCCGACGGGGAGCCG	chr1.trna1446-AspGTC	0	0	0	0	1	2	0	1
CACGCGGGAGACCGGGGTTCGTTTCCCCGACGGGGAGA	chr1.trna1446-AspGTC	0	0	0	0	0	0	4	0
CACGCGGGAGACCGGGGTTCGTTTCCCCGACGGGGAGCCG	chr1.trna1446-AspGTC	0	0	0	0	1	0	0	0
CCGACCGGGGTTCGATCCCCCGACGGGGAGCCA	chr1.trna1446-AspGTC	0	0	1	0	0	0	0	0
CGGGGTTCGATTCCCCGACGGGGAGA	chr1.trna1446-AspGTC	0	0	1	0	1	0	0	1
CGGGGTTCGATTCCCCGACGGGGAGACA	chr1.trna1446-AspGTC	0	0	0	0	0	0	0	1
CGGGGTTCGATTCCCCGACGGGGAGCCG	chr1.trna1446-AspGTC	1	1	1	1	0	0	0	1
GACCGGGGTTCGATTCCCCGACGGGGAGCCG	chr1.trna1446-AspGTC	0	0	0	0	0	0	1	0
GATTCTCCGACGGGGAGCC	chr1.trna1446-AspGTC	0	0	0	1	0	0	0	0
GCGGGAGACCGGGGTTCGATTCCCCGACGGGGAGA	chr1.trna1446-AspGTC	1	1	2	2	1	0	2	2
GCGGGAGACCGGGGTTCGATTCCCCGACGGGGAGCCG	chr1.trna1446-AspGTC	5	2	3	3	2	1	3	3
GCGGGAGACCGGGGTTCGATTCCCCGACGGGGGGCCG	chr1.trna1446-AspGTC	0	0	0	0	0	1	0	0
GCGGGAGACCGGGGTTCGTTTCCCCGACGGGGAGCCG	chr1.trna1446-AspGTC	0	0	0	1	0	0	0	0
GGAGACCGGGGTTCGATTCCCCGACGGGGAGA	chr1.trna1446-AspGTC	0	0	1	0	0	0	0	0
GGAGACCGGGGTTCGTTTCCCCGACGGGGAGA	chr1.trna1446-AspGTC	0	1	0	0	0	1	0	0
GGAGACTGGGGTTCGATT	chr1.trna1446-AspGTC	0	0	0	0	1	0	0	0
GTGAGTACCCCCGCCTGTC	chr1.trna1446-AspGTC	0	0	0	0	1	0	0	0
GTTCGATTCCTCGACGGG	chr1.trna1446-AspGTC	0	0	0	0	0	0	0	1
TCGATTCCCCGACGGGGAGCCG	chr1.trna1446-AspGTC	0	0	0	1	0	0	0	0
TGCGGGAGACCGGGGTTCGA	chr1.trna1446-AspGTC	0	0	0	0	0	0	1	0
TGGCGCGCGGGGTGCTG	chr1.trna1446-AspGTC	0	0	0	0	0	1	0	0
AAGCGTTTGTGGTATAGT	chr1.trna1447-GlyTCC	0	0	0	0	0	0	0	1
CGGCGGCGTCCGGTGAG	chr1.trna1447-GlyTCC	0	1	0	1	0	0	2	0
CGGCGGCGTCCGGTGAGCA	chr1.trna1447-GlyTCC	1	0	0	0	5	0	1	0
GCGGCGTCCGGTGAGCA	chr1.trna1447-GlyTCC	1	1	0	0	4	0	0	1
GGCGGCGTCCGGTGAGC	chr1.trna1447-GlyTCC	0	1	3	0	19	6	0	0
GGCGGCGTCCGGTGAGCA	chr1.trna1447-GlyTCC	0	0	0	0	8	0	1	0
TCCCGGCCAACGCACCGTT	chr1.trna1447-GlyTCC	1	0	0	0	0	0	0	0
TCCCGGCCAACGCAGCA	chr1.trna1447-GlyTCC	0	0	0	0	0	1	0	0
TCCGGCGGCGTCCGGTGAGC	chr1.trna1447-GlyTCC	0	1	0	0	0	0	0	0
TCGGCGGCTCCACCCGGG	chr1.trna1447-GlyTCC	0	0	0	0	0	1	0	0
TTCCCCAAACCTCTTCCCTCGCTCACTTTC	chr1.trna1448-GluCTC	0	0	0	0	0	0	1	0
ACCGGGGTTCGATTCCCCGACGGGGAGCCG	chr1.trna1449-AspGTC	0	0	2	0	0	0	1	0
ACGCGGGAGACCGGGGTTCGATTCCCCGACGGGGAGCCG	chr1.trna1449-AspGTC	0	0	3	5	0	1	1	1
ACGTAGCGTCCTTTTT	chr1.trna1449-AspGTC	1	0	0	0	0	0	0	0
CGGGAGACCGGGGTTCGATTCCCCGACGGGGAGCCG	chr1.trna1449-AspGTC	0	1	0	3	0	0	0	0
GAGACCGGGGTTCGATTCCCCGACGGGGAGCCG	chr1.trna1449-AspGTC	0	0	0	0	0	1	0	0
GCGGGAGGCCGGGGTTCGATTCCCCGACGGGGAGCCG	chr1.trna1449-AspGTC	0	0	0	0	0	1	0	0
GCGGGAGGCCGGGGTTCGATTCCCCGGCGGGGAGCCG	chr1.trna1449-AspGTC	0	0	0	0	1	0	0	0
GCGTGAGACCGGGGTTCGATTCCCCGACGGGGAGCCG	chr1.trna1449-AspGTC	0	0	0	1	0	0	0	0
TCCCCGCGTCGTCCTTT	chr1.trna1449-AspGTC	0	0	0	0	0	0	1	0
TCGGGAGACCGGGGTTCGATTCCCCGACGGGGAGCCG	chr1.trna1449-AspGTC	0	1	0	0	0	0	0	0
TGGTGAGTATCCCCGCCTGTCACGCGGGAGACCGGGGTTCGTTTCCCCGACGGGGAGCCG	chr1.trna1449-AspGTC	0	0	0	0	1	0	0	0
ATTCCCGGCCAACGCA	chr1.trna1450-GlyTCC	0	0	0	1	0	0	0	0
ATTCCCGGCCAACGCAC	chr1.trna1450-GlyTCC	0	1	0	0	0	0	1	0
ATTCCCGGCCAACGCACC	chr1.trna1450-GlyTCC	1	3	1	2	1	1	1	0
ATTCCCGGCCAACGCACCA	chr1.trna1450-GlyTCC	5	9	6	4	11	10	6	7
ATTCCCGGCCAACGCACCAAAC	chr1.trna1450-GlyTCC	0	0	0	1	0	0	0	0
ATTCCCGGCCAACGCACCAAT	chr1.trna1450-GlyTCC	0	0	0	0	0	1	0	1
ATTCCCGGCCAACGCACCAC	chr1.trna1450-GlyTCC	1	0	0	0	0	0	0	0
ATTCCCGGCCAACGCACCT	chr1.trna1450-GlyTCC	0	1	0	0	0	0	0	0
CCCGGGTTCGTTTCCCGGCCAACGCACCA	chr1.trna1450-GlyTCC	0	1	0	0	0	0	0	0
CCGGGTTCGTTTCCCGGCCAACGCACCA	chr1.trna1450-GlyTCC	2	0	0	0	0	2	0	3
CCGGGTTCGTTTCCCGGCCAACGCACCT	chr1.trna1450-GlyTCC	0	0	0	0	1	0	0	0
CGGGTTCGTTTCCCGGCCAACGCACCA	chr1.trna1450-GlyTCC	3	0	0	1	2	1	1	3
CTATTCCCGGCCAACGCACA	chr1.trna1450-GlyTCC	0	0	1	0	0	0	0	0
CTATTCCCGGCCAACGCACC	chr1.trna1450-GlyTCC	0	0	0	0	0	0	1	0
CTATTCCCGGCCAACGCACCA	chr1.trna1450-GlyTCC	0	0	0	0	2	0	0	1
GACCCGGGTTCGATTCCCGGCCAACGCACCA	chr1.trna1450-GlyTCC	0	0	0	0	0	0	0	1
GACCCGGGTTCGCTTCCCGGCCAACGCACCA	chr1.trna1450-GlyTCC	0	0	0	0	0	0	1	0
GGTATAGTGGTGAGCATAGCTGCCTTCCAAGCAGTTGACCCGGGT	chr1.trna1450-GlyTCC	0	0	0	0	1	0	0	0
GGTTCGATTCCCGGCCAACGCACC	chr1.trna1450-GlyTCC	0	0	0	0	1	0	0	0
GGTTCGATTCCCGGCCAACGCACCA	chr1.trna1450-GlyTCC	0	1	0	0	0	0	1	0
GTGAGCATAGCTGCCTTCCAAGCAGTTGACCCGGG	chr1.trna1450-GlyTCC	0	0	0	0	1	0	0	0
GTGAGCATAGCTGCCTTCCAAGCAGTTGACCCGGGT	chr1.trna1450-GlyTCC	1	0	2	1	1	0	0	1
GTGGTGAGCATAGCTGCCTTCCAAGCAGTTGACCCGGGT	chr1.trna1450-GlyTCC	1	0	0	0	0	0	0	0
GTTCGTTTCCCGGCCAACGCACCA	chr1.trna1450-GlyTCC	3	8	9	7	8	8	4	10
GTTCGTTTCCCGGCCAACGCACCAGATG	chr1.trna1450-GlyTCC	0	0	0	0	1	0	0	0
GTTCGTTTCCCGGCCAACGCACCG	chr1.trna1450-GlyTCC	0	0	0	0	1	1	0	0
GTTCGTTTCCCGGCCAACGCACCT	chr1.trna1450-GlyTCC	0	0	0	0	1	1	1	0
GTTCGTTTCCCGGCCAACGCACTA	chr1.trna1450-GlyTCC	0	1	0	0	0	0	0	0
GTTCGTTTTCCGGCCAACGCACCA	chr1.trna1450-GlyTCC	1	0	0	0	0	0	0	0
GTTGGATTCCCGGCCAACGCACCA	chr1.trna1450-GlyTCC	0	1	0	0	0	0	0	0
TATTCCCGGCCAACGCACA	chr1.trna1450-GlyTCC	0	1	0	0	0	0	0	0
TATTCCCGGCCAACGCACCA	chr1.trna1450-GlyTCC	0	1	0	0	0	0	0	0
TCGATTCCCGGCCAAC	chr1.trna1450-GlyTCC	0	0	0	0	0	0	1	0
TCGATTCCCGGCCAACG	chr1.trna1450-GlyTCC	0	0	1	0	0	0	0	0
TCGATTCCCGGCCAACGCA	chr1.trna1450-GlyTCC	2	0	3	0	0	0	0	0
TCGATTCCCGGCCAACGCAC	chr1.trna1450-GlyTCC	0	2	0	2	1	0	2	0
TCGATTCCCGGCCAACGCACA	chr1.trna1450-GlyTCC	1	1	0	1	0	0	0	2
TCGATTCCCGGCCAACGCACC	chr1.trna1450-GlyTCC	5	7	0	6	0	2	2	2
TCGATTCCCGGCCAACGCACCA	chr1.trna1450-GlyTCC	6	10	19	6	9	9	8	17
TCGATTCCCGGCCAACGCACCC	chr1.trna1450-GlyTCC	0	0	2	0	0	0	0	1
TCGATTCCCGGCCAACGCACCG	chr1.trna1450-GlyTCC	0	0	1	0	1	0	0	1
TCGATTCCCGGCCAACGCACCT	chr1.trna1450-GlyTCC	1	0	0	0	0	0	0	0
TCGATTCCCGGCCAACGTACCA	chr1.trna1450-GlyTCC	0	0	2	0	0	0	0	0
TCGATTCCCGGCCAGCGCAC	chr1.trna1450-GlyTCC	0	0	0	1	0	0	0	0
TCGATTCCCGGCCAGCGCACCA	chr1.trna1450-GlyTCC	0	0	0	0	1	0	0	0
TCGATTCCCGGCTAACGCACCA	chr1.trna1450-GlyTCC	0	0	0	1	0	0	0	0
TTCGATTTCCGGCCAACGCACCA	chr1.trna1450-GlyTCC	0	0	0	0	0	1	0	0
CTCCCTGTGGTCTAGTGGTTAGGATTCGGCG	chr1.trna1451-GluCTC	0	0	0	0	0	0	0	1
CTCCCTGTGGTCTAGTGGTTAGGATTCGGCGCTC	chr1.trna1451-GluCTC	2	0	0	0	0	0	0	0
AAGTGCGTCGTAGTCCGGATTG	chr1.trna1452-AspGTC	0	0	0	0	1	0	0	0
AGACCGGGGTTCGATTCCCCGACGGGGAGCCG	chr1.trna1452-AspGTC	0	1	1	0	1	2	0	0
CCGGGGTTCGATTCCCCGACGGGGAGCCG	chr1.trna1452-AspGTC	0	2	0	0	1	0	0	0
CGCGGGAGACCGGGGTTCGATTCCCCGACGGGGAGCCG	chr1.trna1452-AspGTC	0	4	2	6	5	2	2	1
CGCGGGAGACCGGGGTTCGTTTCCCCGACGGGGAGCCG	chr1.trna1452-AspGTC	0	0	0	0	0	0	1	0
CGGGGTTCGTTTCCCCGACGGGGAGCCG	chr1.trna1452-AspGTC	0	2	0	0	0	0	0	0
CGTCGCGGCGTAGCGTCC	chr1.trna1452-AspGTC	0	0	0	0	1	0	0	0
CGTCGCGGCGTAGCGTCCG	chr1.trna1452-AspGTC	1	0	0	0	0	0	0	0
GCCGGGGTTCGATTCCCCGACGGGGAGCCG	chr1.trna1452-AspGTC	0	0	0	0	0	0	1	0
GGGAGACCGGGGTTCGATTCCCCGACGGGGAGCCG	chr1.trna1452-AspGTC	0	1	0	0	0	0	0	0
GTGCGTCGTAGTCCGGATTGG	chr1.trna1452-AspGTC	0	0	0	0	0	1	0	0
GTGCGTCGTAGTCCGGATTGGA	chr1.trna1452-AspGTC	0	0	0	0	0	0	0	1
TCGCGGGAGACCGGGGTTCGATTCCCCGACGGGGAGCCG	chr1.trna1452-AspGTC	0	0	0	0	0	0	0	1
TGACGGTCGTGCGACCATTCGTCGT	chr1.trna1452-AspGTC	0	0	1	1	1	1	1	1
TGACGGTCGTGCGACCGTTCGC	chr1.trna1452-AspGTC	1	0	0	0	0	0	0	1
TGACGGTCGTGCGACGATTCGT	chr1.trna1452-AspGTC	0	0	0	0	0	0	1	0
TGTCGCGGCGTAGCGTCCG	chr1.trna1452-AspGTC	0	0	1	0	0	0	1	0
AGCAGTTGACTCGGGTTC	chr1.trna1453-GlyTCC	1	0	0	0	0	0	0	0
CAAGCAGTCGACCCGGGTTC	chr1.trna1453-GlyTCC	0	1	0	0	0	0	0	0
CCGGGCTCGTTTCCCGGCCAACGCACCA	chr1.trna1453-GlyTCC	0	0	0	0	0	0	0	1
CGATTCCCGGCCAACG	chr1.trna1453-GlyTCC	0	0	0	0	0	0	1	0
CGATTCCCGGCCAACGC	chr1.trna1453-GlyTCC	0	0	0	0	0	1	0	0
CGATTCCCGGCCAACGCA	chr1.trna1453-GlyTCC	0	0	0	2	0	0	1	0
CGATTCCCGGCCAACGCAC	chr1.trna1453-GlyTCC	0	0	0	1	0	0	0	0
CGATTCCCGGCCAACGCACA	chr1.trna1453-GlyTCC	0	0	0	0	0	0	1	0
CGATTCCCGGCCAACGCACC	chr1.trna1453-GlyTCC	2	1	2	0	3	0	0	0
CGATTCCCGGCCAACGCACCA	chr1.trna1453-GlyTCC	4	6	6	5	3	5	7	2
CGATTCCCGGCCAACGCAGCGTGCCCACGTT	chr1.trna1453-GlyTCC	1	0	0	0	0	0	0	0
CGATTCCCGGCCAACGCGCC	chr1.trna1453-GlyTCC	0	0	1	0	0	0	0	0
CGATTCCCGGCCAACGCGCT	chr1.trna1453-GlyTCC	0	0	0	0	0	0	1	0
CGATTCCCGGCCACCGCACC	chr1.trna1453-GlyTCC	0	1	0	0	0	0	0	0
CGATTCCCGGCCGACGCACC	chr1.trna1453-GlyTCC	0	1	0	0	0	0	0	0
CGATTCCCGGTCAACGCACCA	chr1.trna1453-GlyTCC	0	0	1	0	0	0	0	0
CGGCGGCGTCCGGTGAGC	chr1.trna1453-GlyTCC	9	5	3	2	6	3	5	2
CGGGTTCGATTCCCGGCCAACGCACC	chr1.trna1453-GlyTCC	0	0	0	1	0	0	0	0
CGGGTTCGATTCCCGGCCAACGCACCA	chr1.trna1453-GlyTCC	0	1	0	0	0	0	0	0
GCGTTGGTGGTATAGTGGTGAGCATAGCTGCCTTCCAAGCAGTTGACCCGGG	chr1.trna1453-GlyTCC	0	0	0	0	1	0	0	0
GCGTTGGTGGTATAGTGGTGAGCATAGCTGCCTTCCAAGCAGTTGACCCGGGG	chr1.trna1453-GlyTCC	0	0	0	1	0	0	0	0
GCGTTGGTGGTATAGTGGTGAGCATAGCTGCCTTCCAAGCAGTTGACCCGGGT	chr1.trna1453-GlyTCC	0	0	0	0	5	0	0	0
GCGTTTGTGGTATAGTGGTGAGCATAGCTGCCTTCCAAGCAGTCGACCCGGGTTT	chr1.trna1453-GlyTCC	0	0	0	0	1	0	0	0
GCGTTTGTGGTATAGTGGTGAGCATAGCTGCCTTCCAAGCAGTTGACCCGGG	chr1.trna1453-GlyTCC	0	0	0	0	1	0	0	0
GCGTTTGTGGTATAGTGGTGAGCATAGCTGCCTTCCAAGCAGTTGACCCGGGC	chr1.trna1453-GlyTCC	0	0	0	0	1	0	0	0
GGGTTCGTTTCCCGGCCAACGCACCA	chr1.trna1453-GlyTCC	0	0	1	0	0	0	0	0
GGGTTCGTTTCCCGGCCAACGCACCT	chr1.trna1453-GlyTCC	0	0	0	0	0	0	1	0
GTTCGATTCCCGGCCAACA	chr1.trna1453-GlyTCC	0	0	0	0	0	0	0	1
GTTCGATTCCCGGCCAACGCACC	chr1.trna1453-GlyTCC	1	1	2	2	0	0	0	0
GTTCGATTCCCGGCCAACGCACCA	chr1.trna1453-GlyTCC	0	6	2	1	2	1	4	6
GTTCGATTCCCGGCCAACGCACCT	chr1.trna1453-GlyTCC	0	0	0	0	0	0	1	0
GTTCGATTCCCGGTCAACGCACCA	chr1.trna1453-GlyTCC	0	0	0	0	1	0	0	0
GTTCGNTTCCCGGCCAACGCACCA	chr1.trna1453-GlyTCC	0	0	0	0	1	0	0	0
GTTTCCCGGCCAACGCACCG	chr1.trna1453-GlyTCC	1	0	0	0	0	0	1	0
TAGCGGTGAGCATAGCTGCCTTCCAAGCAGTTGACCCGGGC	chr1.trna1453-GlyTCC	0	0	0	1	0	0	0	0
TAGTGGTGAGCATAGCTGCCTTCCAAGCAGTTGACCCGGGT	chr1.trna1453-GlyTCC	0	0	0	1	0	0	0	0
TCGTTTCCCGGCCAACG	chr1.trna1453-GlyTCC	1	0	0	0	0	0	0	0
TCGTTTCCCGGCCAACGT	chr1.trna1453-GlyTCC	0	1	0	0	0	0	0	0
TGAGCATAGCTGCCTTCCAAGCAGTTGACCCGGG	chr1.trna1453-GlyTCC	0	1	0	0	0	0	0	1
TGAGCATAGCTGCCTTCCAAGCAGTTGACCCGGGT	chr1.trna1453-GlyTCC	0	0	0	0	0	0	0	1
TGGTGAGCATAGCTGCCTTCCAAGCAGTTGACCCGGGG	chr1.trna1453-GlyTCC	0	1	0	0	0	0	0	0
TGGTGAGCATAGCTGCCTTCCAAGCAGTTGACCCGGGT	chr1.trna1453-GlyTCC	0	0	0	0	0	0	1	0
TTCCCGGCCAACGCACCG	chr1.trna1453-GlyTCC	11	25	12	32	22	11	10	11
TTCCCGGCCAACGCAGC	chr1.trna1453-GlyTCC	0	0	0	0	0	1	0	0
TTCCCGGCCAACGCAGCA	chr1.trna1453-GlyTCC	0	0	0	0	0	0	1	0
TTCGATTCCCGGTCAACGCACCA	chr1.trna1453-GlyTCC	0	0	1	0	0	0	0	0
TTCGTTTCCCGGCCAACG	chr1.trna1453-GlyTCC	0	0	0	1	0	0	0	1
TTGACCCGGGTTCGATTCCCGGCCAACGCACC	chr1.trna1453-GlyTCC	0	0	0	0	0	0	0	1
TTGACCCGGGTTCGTTTCCCGGCCAACGCACCA	chr1.trna1453-GlyTCC	1	0	0	0	0	0	0	1
TTTCCCGGCCAACGCACCG	chr1.trna1453-GlyTCC	0	0	1	1	1	1	1	2
TTTCCCGGCCAACGCAG	chr1.trna1453-GlyTCC	1	0	0	0	0	0	0	0
AGGACTCGGCGCTCTCACA	chr1.trna1454-GluCTC	0	0	0	0	1	0	0	0
AGGACTCGGCGCTCTCACT	chr1.trna1454-GluCTC	0	0	1	0	0	0	0	0
AGGATTCGGAGCTCTCACCA	chr1.trna1454-GluCTC	0	1	0	0	0	0	0	0
AGGATTCGGAGCTCTCACT	chr1.trna1454-GluCTC	0	0	0	0	1	0	0	0
AGGATTCGGCGCCCTCAC	chr1.trna1454-GluCTC	0	0	0	0	0	0	0	1
AGGATTCGGGGCTCTCACCA	chr1.trna1454-GluCTC	0	0	0	0	0	0	1	0
AGGGTTCGGCGCTCTCACA	chr1.trna1454-GluCTC	0	0	0	0	1	0	0	0
ATGATTCGGCGCTCTCACCA	chr1.trna1454-GluCTC	1	0	0	0	0	0	0	0
ATTCGGCGCACTCACCGT	chr1.trna1454-GluCTC	0	0	0	0	1	0	0	0
ATTCGGCGCCCTCACCG	chr1.trna1454-GluCTC	0	0	0	0	1	0	2	1
CTCCCTGTGGTCTAGTGGTTAGGATTCGGC	chr1.trna1454-GluCTC	0	0	0	0	0	0	0	2
CTCCCTGTGGTCTAGTGGTTAGGATTCGGCGCT	chr1.trna1454-GluCTC	0	0	0	0	0	0	0	1
CTCCCTGTGGTCTAGTGGTTAGGATTCGGCGCTCT	chr1.trna1454-GluCTC	0	1	0	0	0	1	0	0
CTCCCTGTGGTCTAGTGGTTAGGATTCGGCGCTCTC	chr1.trna1454-GluCTC	1	0	0	0	0	0	0	0
CTCCCTGTGGTCTAGTGGTTAGGATTCGGCGCTCTCACC	chr1.trna1454-GluCTC	1	0	0	0	0	0	0	0
CTCCCTGTGGTCTAGTGGTTAGGATTCGGCGCTT	chr1.trna1454-GluCTC	0	0	0	0	0	0	1	0
GATCCGGCGCTCTCACCGCA	chr1.trna1454-GluCTC	0	0	0	0	0	1	0	0
GCTCCCTTCGTCTAGTGGTTAGGAC	chr1.trna1454-GluCTC	0	0	1	0	0	0	0	0
GGGTTCGGCGCTCTCACA	chr1.trna1454-GluCTC	0	0	0	1	1	0	0	0
GGTTAGAATTCGGCGCTCTCACT	chr1.trna1454-GluCTC	0	0	0	0	1	0	0	0
GGTTAGGGTTCGGCGCTCTCACT	chr1.trna1454-GluCTC	0	0	0	0	0	0	1	0
GTTAGGGTTCGGCTCTCTCACCGC	chr1.trna1454-GluCTC	0	0	0	0	0	0	0	1
TAGGAATCGGCGCTCTCACCGCA	chr1.trna1454-GluCTC	0	0	0	0	1	0	0	0
TAGGACTCGGCGCTCTCACCGCT	chr1.trna1454-GluCTC	0	0	0	0	1	0	0	0
TAGGATCCGGCGCTCTCACCGCT	chr1.trna1454-GluCTC	0	0	0	0	1	0	0	0
TAGGATTCGGAGCTCTCACCGCT	chr1.trna1454-GluCTC	0	0	0	0	1	0	0	0
TCCCTGTGGTCTAGTGTTAGGATTCGGCGCTCTCA	chr1.trna1454-GluCTC	0	1	0	0	0	0	1	0
TCCCTGTGGTCTAGTGTTAGGATTCGGCGCTCTCAT	chr1.trna1454-GluCTC	1	0	0	1	0	0	0	0
TCCCTGTGGTCTGGTGGTTGGGATTCGGCGCTCTCACA	chr1.trna1454-GluCTC	0	0	0	0	0	0	1	0
TCTCACCGCAGCGGCCCT	chr1.trna1454-GluCTC	2	0	1	1	1	0	1	0
TCTCACCGCAGCGGCCCTC	chr1.trna1454-GluCTC	0	0	0	0	1	0	1	0
TCTCACCGCAGCGGCCCTCCTA	chr1.trna1454-GluCTC	0	1	0	1	1	0	0	0
TGGTTAGGGTTCGGCGCTCTCACA	chr1.trna1454-GluCTC	0	0	0	0	1	0	0	0
TGGTTAGGGTTCGGCGCTCTCACT	chr1.trna1454-GluCTC	0	0	1	0	0	0	0	0
TGGTTTGGATTCGGCGCTCTCACT	chr1.trna1454-GluCTC	0	0	0	0	0	0	1	0
TTAGGGTTCGGCGCTCTCACT	chr1.trna1454-GluCTC	0	0	0	1	0	0	0	1
TTCGGCGCACTCACCGC	chr1.trna1454-GluCTC	0	0	0	0	0	1	0	0
TTCGGCGCCCTCACCGC	chr1.trna1454-GluCTC	0	0	0	1	0	0	1	0
AAAATTTTTTTTCAGGTTTTTAA	chr1.trna1456-GlyTCC	0	1	0	0	0	0	0	0
AAATTTTTTTTACACTTCCTC	chr1.trna1456-GlyTCC	0	0	0	1	0	0	0	0
ACCCGGGTTCGTTTCCCGGCCAACGCACC	chr1.trna1456-GlyTCC	1	0	0	0	0	0	0	0
ATTCCCGGCCAACGCAAA	chr1.trna1456-GlyTCC	0	1	0	0	0	0	0	0
CAAGCAGTTAACCCGGGT	chr1.trna1456-GlyTCC	0	0	0	1	0	0	0	0
CCCGGCCAACGCAAAGTT	chr1.trna1456-GlyTCC	0	0	2	0	0	0	0	0
CCCGGCCAACGCAAAGTTAAAAAATT	chr1.trna1456-GlyTCC	0	0	0	0	0	0	0	1
CCCGGCCAACGCAAAGTTAAAATTT	chr1.trna1456-GlyTCC	1	0	0	0	0	0	1	0
CCCGGCCAACGCAAAGTTAAAATTTT	chr1.trna1456-GlyTCC	1	1	1	0	0	1	1	0
CCCGGGTTCGATTCCCGGCCAACGCACCA	chr1.trna1456-GlyTCC	0	1	0	0	0	0	0	0
CCGTGTTCGTTTCCCGGCCAACGCACCA	chr1.trna1456-GlyTCC	0	1	0	0	0	0	0	0
CGAGCAGTTGACCCGGGTTC	chr1.trna1456-GlyTCC	0	0	1	0	0	0	0	0
CGATTCCCGGCCAACGCAAAGTT	chr1.trna1456-GlyTCC	0	0	0	1	0	0	0	0
CGGGTTCGTTTCCCGGCCAACGCACC	chr1.trna1456-GlyTCC	0	1	1	0	0	0	0	0
CGGGTTCGTTTCCCGGCCAACGCACT	chr1.trna1456-GlyTCC	0	0	0	1	0	0	0	0
CGTTTCCCGGCCAACGC	chr1.trna1456-GlyTCC	2	0	0	0	0	0	0	0
CGTTTCCCGGCCAACGCAA	chr1.trna1456-GlyTCC	0	0	0	1	0	0	0	0
CGTTTCCCGGCCAACGCT	chr1.trna1456-GlyTCC	0	0	1	0	0	0	0	0
CTCCCAAGCAGTTGACCCGA	chr1.trna1456-GlyTCC	0	0	0	1	0	0	0	0
GATTCCCGGCCAACGCA	chr1.trna1456-GlyTCC	0	0	1	0	0	0	0	0
GATTCCCGGCCAACGCAA	chr1.trna1456-GlyTCC	0	1	0	0	0	0	0	0
GATTCCCGGCCAACGCAAA	chr1.trna1456-GlyTCC	0	0	1	0	0	0	0	0
GATTCCCGGCCAACGCAC	chr1.trna1456-GlyTCC	0	0	1	1	0	0	0	0
GATTCCCGGCCAACGCACC	chr1.trna1456-GlyTCC	2	0	0	0	0	1	0	0
GATTCCCGGCCAACGCACCA	chr1.trna1456-GlyTCC	2	3	1	3	2	2	5	0
GATTCCCGGCCAACGCGCC	chr1.trna1456-GlyTCC	0	0	0	1	0	0	0	0
GCAGTTGACCCGGGCTC	chr1.trna1456-GlyTCC	0	0	1	0	0	1	0	0
GCGTGGTGGTATAGTGGTGAGCATAGCTGCCTTCCAAGCAGTTGACCCGGGT	chr1.trna1456-GlyTCC	0	0	0	0	1	0	0	0
GCGTTGGTGGTGTAGTGGTGAGCATAGCTGCCTTCCAAGCAGTTGACCCGGGT	chr1.trna1456-GlyTCC	0	0	0	0	1	0	0	0
GCGTTGTGGTATAGTGGTGAGCATAGCTGCCTTCCAAGCAGTTGACCCGGGT	chr1.trna1456-GlyTCC	0	0	0	0	1	0	0	0
GCGTTTGTGGTATAGTGGTGAGCATAGCTGCCTTCCAAGCAGTTGACCCGGGT	chr1.trna1456-GlyTCC	0	0	0	0	6	1	0	1
GCGTTTGTGGTATAGTGGTGAGCCT	chr1.trna1456-GlyTCC	1	0	0	0	0	0	0	0
GCGTTTGTGGTATAGTGTA	chr1.trna1456-GlyTCC	0	0	0	0	0	0	1	0
GCTGCGTTGGTGGTATAG	chr1.trna1456-GlyTCC	0	0	0	1	0	0	0	0
GCTGCGTTGGTGGTATAGTGGTGAGC	chr1.trna1456-GlyTCC	0	1	0	0	0	0	0	0
GGGTTCGATTCCCGGCCAACGCACCA	chr1.trna1456-GlyTCC	0	0	0	0	1	0	0	0
GGGTTCGATTCCCGGCCAACGCACCT	chr1.trna1456-GlyTCC	0	0	0	0	1	0	0	0
GGTGAGCATAGCTGCCTTCCAAGCAGTTGACCCGGGT	chr1.trna1456-GlyTCC	0	0	0	0	1	0	1	0
GGTTCGTTTCCCGGCCAACGCACCA	chr1.trna1456-GlyTCC	1	2	0	0	0	0	1	0
GTGCTGCGTTGGTGGTATA	chr1.trna1456-GlyTCC	0	0	0	0	0	1	0	0
GTGCTGCGTTGGTGGTATAGTGA	chr1.trna1456-GlyTCC	0	0	0	0	0	0	1	0
GTGCTGCGTTGGTGGTATAGTGGTGAGCAT	chr1.trna1456-GlyTCC	0	0	0	0	0	0	0	1
GTGGTGGGCATAGCTGCCTTCCAAGCAGTTGACCCGGGT	chr1.trna1456-GlyTCC	0	0	0	0	0	0	0	1
GTTCGTTTCCCGACCAACGCACT	chr1.trna1456-GlyTCC	0	0	0	0	0	0	1	0
TCGATTCCCGGCCAACGCAA	chr1.trna1456-GlyTCC	0	0	0	0	1	0	0	0
TCGTTTCCCGGCCAACGC	chr1.trna1456-GlyTCC	0	0	0	1	0	0	0	1
TCGTTTCCCGGCCAACGCTC	chr1.trna1456-GlyTCC	1	0	0	0	0	0	0	0
TGACCCGGGTTCGTTTCCCGGCCAACGCACCA	chr1.trna1456-GlyTCC	0	0	0	0	0	0	1	1
TGACCCGGGTTCGTTTCCCGGCCAACGCACT	chr1.trna1456-GlyTCC	0	0	0	0	0	0	0	1
TTCCCGGCCAACGCAA	chr1.trna1456-GlyTCC	0	0	0	0	0	1	0	0
TTCGATTCCCGGCCAAC	chr1.trna1456-GlyTCC	0	0	0	0	1	0	0	0
TTCGATTCCCGGCCAACGC	chr1.trna1456-GlyTCC	0	0	1	0	0	0	0	0
TTCGATTCCCGGCCAACGCA	chr1.trna1456-GlyTCC	1	0	0	1	0	0	1	0
TTCGATTCCCGGCCAACGCAAAGA	chr1.trna1456-GlyTCC	0	0	0	1	0	0	0	0
TTCGATTCCCGGCCAACGCAAAGTTAAAATTTT	chr1.trna1456-GlyTCC	0	1	0	0	0	0	0	0
TTCGATTCCCGGCCAACGCACA	chr1.trna1456-GlyTCC	0	0	0	0	1	1	0	0
TTCGATTCCCGGCCAACGCACC	chr1.trna1456-GlyTCC	2	0	0	3	0	0	0	0
TTCGATTCCCGGCCAACGCACCA	chr1.trna1456-GlyTCC	1	9	2	5	13	1	2	6
TTCGATTCCCGGCCAACGCACCT	chr1.trna1456-GlyTCC	0	0	1	0	1	0	0	0
TTCGTTTCCCGGCCAACGC	chr1.trna1456-GlyTCC	0	0	0	0	0	1	0	0
TTGAAGAGACTAAACGAAAG	chr1.trna1456-GlyTCC	0	0	0	0	1	0	0	0
AGGAGACTAGTGAGTTTT	chr1.trna1457-AspGTC	0	0	1	0	0	0	0	0
CACGCGGGAGACCGGGGTTCGATTCCCCGACGGGGAGACT	chr1.trna1457-AspGTC	0	0	0	0	0	0	0	1
CAGGGGAGCCCATCATGGT	chr1.trna1457-AspGTC	0	0	0	1	0	0	0	0
CCCCGACGGGGAGACTAGTGAGT	chr1.trna1457-AspGTC	0	0	0	0	0	0	1	0
CCCCGACGGGGAGCCAAGGATC	chr1.trna1457-AspGTC	0	0	0	1	0	0	0	0
CCCGACGGGGAGACTAGTGAGGT	chr1.trna1457-AspGTC	1	0	0	0	0	0	0	0
CCGACGGGGAGACTAGTGAGTTT	chr1.trna1457-AspGTC	0	0	0	0	1	0	0	0
CCGACGGGGAGACTAGTGAGTTTT	chr1.trna1457-AspGTC	0	0	0	0	0	0	0	1
CCGGGGTTCGATTCCCCGACGGGGAGACA	chr1.trna1457-AspGTC	0	0	0	0	1	0	0	0
CGCGACGAGACTAGTGAGTTTTT	chr1.trna1457-AspGTC	0	0	0	0	0	0	0	1
CGCGGGAGACCGGGGTTCGATTCCCCGACGGGGAGAC	chr1.trna1457-AspGTC	0	0	0	0	0	0	0	1
GACCGGGGTTCGATTCCCCGACGGGGAGCCAAG	chr1.trna1457-AspGTC	0	0	0	0	0	0	1	0
TGGGAGACTAGTGATTTTGCTGT	chr1.trna1457-AspGTC	0	0	0	0	1	0	0	0
AAGCATCACCGGTCTCTGTG	chr1.trna1458-AsnGTT	0	1	0	0	0	0	0	0
ACCCAGGGACGGTGGGAATGTTTT	chr1.trna1458-AsnGTT	0	0	0	0	0	1	0	0
ACGGTGGGAATGTTTT	chr1.trna1458-AsnGTT	0	0	1	0	0	0	0	0
AGGGACGGTGGGAATGTGT	chr1.trna1458-AsnGTT	0	0	0	0	0	1	0	0
ATATTCTTTAGTAGGTGACTTG	chr1.trna1458-AsnGTT	0	0	0	0	0	0	1	0
ATCACCGGTCTCTGTGG	chr1.trna1458-AsnGTT	0	0	0	0	1	0	0	0
ATCACCGGTCTCTGTGGCGCA	chr1.trna1458-AsnGTT	0	0	0	1	0	0	0	0
ATCACCGGTCTCTGTGGCGCAAT	chr1.trna1458-AsnGTT	0	0	0	0	1	0	0	0
ATCACCGGTCTCTGTGGCGCAATCGGTTAGC	chr1.trna1458-AsnGTT	0	0	0	0	0	0	0	1
CACCCAGGGACGGTGGGA	chr1.trna1458-AsnGTT	0	0	0	0	0	0	1	1
CACCCAGGGACGGTGGGAATGTTT	chr1.trna1458-AsnGTT	0	0	1	1	0	0	0	0
CACCCAGGGACGGTGGGAATGTTTT	chr1.trna1458-AsnGTT	0	1	0	0	1	0	0	0
CAGGGACGGTGGGAATGTTT	chr1.trna1458-AsnGTT	0	0	1	0	0	0	0	0
CCACCCAGGGACGGTGGGA	chr1.trna1458-AsnGTT	0	1	0	0	0	0	0	0
CCACCCAGGGACGGTGGGAATGT	chr1.trna1458-AsnGTT	0	0	0	0	0	1	0	0
CCAGGGACGGTGGGAATGTTT	chr1.trna1458-AsnGTT	0	0	0	0	1	0	1	0
CCCAGGGACGGTGGGAATGTTTT	chr1.trna1458-AsnGTT	0	0	0	0	0	0	1	0
CCCAGGGACGGTGGGAATGTTTTA	chr1.trna1458-AsnGTT	0	1	0	0	0	0	0	0
CCGGTCTCTGTGGCGCAATCGGTTAGCGCGTTA	chr1.trna1458-AsnGTT	1	0	0	0	0	0	0	0
CGGTCTCTGTGGCGCA	chr1.trna1458-AsnGTT	0	0	1	0	0	0	0	0
GACGGTGGGAATGTTT	chr1.trna1458-AsnGTT	0	0	1	0	0	0	0	0
GGACGGTGGGAATGTTT	chr1.trna1458-AsnGTT	0	0	0	0	0	0	0	1
TGACGGTGGGAATGTTTT	chr1.trna1458-AsnGTT	1	0	0	0	0	0	0	0
AAATCCCGGACGAGCCCTGGTT	chr1.trna1491-ProCGG	0	0	0	0	0	0	1	0
AGAGCGGCTCGTTGGTC	chr1.trna1491-ProCGG	0	0	0	0	0	0	0	1
AGAGCGGCTCGTTGGTCTAGGGGTATGATTCT	chr1.trna1491-ProCGG	0	0	0	0	0	1	0	0
ATCCCGGACGAGCCCTGGTTT	chr1.trna1491-ProCGG	0	0	1	0	0	1	1	1
CAAATCCCGGACGAGCCCTGGA	chr1.trna1491-ProCGG	0	0	0	1	0	0	0	0
CAAATCCCGGACGAGCCCTGGTT	chr1.trna1491-ProCGG	0	0	0	0	0	0	1	0
CAAATCCCGGACGAGCCCTGGTTC	chr1.trna1491-ProCGG	0	0	0	0	1	0	0	0
CAAATCCCGGACGAGCCCTGGTTT	chr1.trna1491-ProCGG	0	0	0	1	0	0	0	0
CCCGGACGAGCCCTGGTT	chr1.trna1491-ProCGG	0	0	0	0	1	0	0	0
CCCGGACGAGCCCTGGTTC	chr1.trna1491-ProCGG	0	0	0	1	0	0	0	0
CCCGGACGAGCCCTGGTTT	chr1.trna1491-ProCGG	0	0	0	0	0	2	0	0
CCCGGACGAGCCCTGGTTTT	chr1.trna1491-ProCGG	1	0	0	0	0	0	1	0
CCCGGACGAGCCCTGGTTTTACTTT	chr1.trna1491-ProCGG	0	0	1	0	0	0	0	0
CCGGACGAGCCCTGGTT	chr1.trna1491-ProCGG	0	0	0	0	0	0	0	1
CCGGACGAGCCCTGGTTT	chr1.trna1491-ProCGG	0	0	0	0	0	0	1	0
CGCCTGGCCCTGAGAGCGTCGCT	chr1.trna1491-ProCGG	0	0	0	0	0	0	1	0
CGGACGAGCCCTGGTTT	chr1.trna1491-ProCGG	0	1	0	1	1	0	1	1
CGGACGAGCCCTGGTTTT	chr1.trna1491-ProCGG	0	0	0	1	1	0	0	0
CGGACGAGCCCTGGTTTTACTTT	chr1.trna1491-ProCGG	0	1	0	0	0	0	0	0
CGGACGAGCCCTGGTTTTACTTTTA	chr1.trna1491-ProCGG	0	0	0	0	0	2	0	0
GAGAGCGGCTCGTTGGTCTAGGGGTATG	chr1.trna1491-ProCGG	0	1	0	0	0	0	0	0
GAGAGCGGCTCGTTGGTCTAGGGGTATGAT	chr1.trna1491-ProCGG	0	0	0	0	1	0	0	0
GAGAGCGGCTCGTTGGTCTAGGGGTATGATT	chr1.trna1491-ProCGG	1	0	0	0	0	0	0	1
GAGAGCGGCTCGTTGGTCTAGGGGTATGATTCT	chr1.trna1491-ProCGG	0	0	0	0	0	0	0	3
GAGAGCGGCTCGTTGGTCTAGGGGTATGATTCTC	chr1.trna1491-ProCGG	0	0	0	1	0	0	0	0
GCCTGGCCCTGAGAGCGTCGCT	chr1.trna1491-ProCGG	0	1	0	0	0	0	0	0
TCCCGGACGAGCCCTGGTTA	chr1.trna1491-ProCGG	0	0	0	0	1	0	0	0
TCCCGGACGAGCCCTGGTTT	chr1.trna1491-ProCGG	0	0	0	0	0	0	0	1
TCCCGGACGGGCCCTGGTTTT	chr1.trna1491-ProCGG	0	0	0	0	0	1	0	0
TCCGGACGAGCCCTGGTTC	chr1.trna1491-ProCGG	0	0	0	0	1	0	0	0
TCTCCCGGACGAGCCCTGGT	chr1.trna1491-ProCGG	0	1	0	0	0	0	0	0
AATCTGAGGGTCCAGGGTTCAAATT	chr1.trna1742-LysTTT	0	1	0	0	0	0	0	0
AATCTGAGGGTCCAGGGTTCAAGC	chr1.trna1742-LysTTT	0	1	0	0	0	0	0	0
AATCTGAGGGTCCAGGGTTCAAGT	chr1.trna1742-LysTTT	0	0	0	0	1	0	0	2
ACGGATAGCTCAGTCGGTAGAGCATCAGACT	chr1.trna1742-LysTTT	1	0	0	0	0	0	0	0
ACTGAGGGACCAGGGTTCAAGT	chr1.trna1742-LysTTT	0	0	0	0	1	0	0	0
ACTTTTAATCTGAGGGTCCAGGGTTCAAGT	chr1.trna1742-LysTTT	0	0	0	0	2	0	0	0
AGAGCGCCCGGATAGCTC	chr1.trna1742-LysTTT	0	0	0	1	0	0	0	0
AGAGCGCCCGGATAGCTCAGTCGG	chr1.trna1742-LysTTT	0	0	1	0	0	0	0	0
AGAGCGCCCGGATAGCTCAGTCGGT	chr1.trna1742-LysTTT	0	0	1	0	0	0	0	0
AGAGCGCCCGGATAGCTCAGTCGGTAGAGCATCAGACTTTT	chr1.trna1742-LysTTT	0	1	0	0	0	0	0	1
AGAGCGCCCGGATAGCTCAGTCGGTAGAGCATCAGACTTTTA	chr1.trna1742-LysTTT	0	0	0	0	0	0	1	0
AGCGCCCGGATAGCTC	chr1.trna1742-LysTTT	0	0	0	0	0	0	0	2
AGGGATCAGGTCCCTGTTCGGGCG	chr1.trna1742-LysTTT	0	0	0	1	0	0	0	0
AGGGATCAGGTCCCTGTTCGGGCGGT	chr1.trna1742-LysTTT	0	0	0	0	1	0	0	0
AGGGTCCAGGGTTCAAGT	chr1.trna1742-LysTTT	0	0	0	0	0	1	0	0
AGGGTCCAGGGTTCAAGTCCCTGTTCGGGC	chr1.trna1742-LysTTT	0	0	0	0	0	0	0	1
AGGGTCCAGGGTTCAAGTCCCTGTTCGGGCG	chr1.trna1742-LysTTT	0	1	0	0	0	0	0	0
AGGGTCCAGGGTTCAAGTCT	chr1.trna1742-LysTTT	0	0	1	0	0	0	0	0
ATAGCTCAGTCGGCAGAGC	chr1.trna1742-LysTTT	1	0	0	0	0	0	0	0
ATAGCTCAGTCGGTAG	chr1.trna1742-LysTTT	0	0	0	0	1	0	0	0
ATAGCTCAGTCGGTAGA	chr1.trna1742-LysTTT	5	6	2	7	2	7	12	12
ATAGCTCAGTCGGTAGAG	chr1.trna1742-LysTTT	1	1	1	2	1	1	1	0
ATAGCTCAGTCGGTAGAGC	chr1.trna1742-LysTTT	0	0	0	0	0	0	1	1
ATAGCTCAGTCGGTAGAGCATC	chr1.trna1742-LysTTT	0	0	0	0	0	1	0	3
ATAGCTCAGTCGGTAGAGCATCAG	chr1.trna1742-LysTTT	0	0	0	0	0	1	0	0
ATAGCTCAGTCGGTAGAGCATCAGA	chr1.trna1742-LysTTT	0	0	1	0	0	0	0	0
ATAGCTCAGTCGGTAGAGCATCAGAC	chr1.trna1742-LysTTT	4	5	1	0	4	2	2	1
ATAGCTCAGTCGGTAGAGCATCAGACA	chr1.trna1742-LysTTT	0	0	0	0	0	1	1	0
ATAGCTCAGTCGGTAGAGCATCAGACC	chr1.trna1742-LysTTT	1	2	0	0	0	3	0	0
ATAGCTCAGTCGGTAGAGCATCAGACT	chr1.trna1742-LysTTT	4	6	5	4	11	3	5	3
ATAGCTCAGTCGGTAGAGCATCAGACTC	chr1.trna1742-LysTTT	0	0	0	0	1	0	1	0
ATAGCTCAGTCGGTAGAGCATCAGACTG	chr1.trna1742-LysTTT	0	0	0	0	0	0	1	0
ATAGCTCAGTCGGTAGAGCATCAGACTT	chr1.trna1742-LysTTT	0	1	0	1	0	1	0	2
ATAGCTCAGTCGGTAGAGCATCAGACTTT	chr1.trna1742-LysTTT	0	1	1	0	0	1	0	2
ATAGCTCAGTCGGTAGAGCATCAGACTTTT	chr1.trna1742-LysTTT	0	1	0	2	0	1	0	3
ATAGCTCAGTCGGTAGAGCATCAGGCT	chr1.trna1742-LysTTT	0	0	1	0	0	0	0	0
ATAGCTCAGTCGGTAGAGCATTAGACT	chr1.trna1742-LysTTT	0	0	0	0	0	1	0	0
ATAGCTCAGTCGGTAGTGCATCAGACT	chr1.trna1742-LysTTT	0	0	0	0	0	0	1	0
ATCGGTAGAGCATCAGA	chr1.trna1742-LysTTT	0	0	0	0	0	0	1	0
CAAGTCCCTGTTCGGGCGGCTACAAATTTT	chr1.trna1742-LysTTT	0	0	0	0	0	0	0	1
CACGGATAGCTCAGTCGGTAGAGCATCAGACTTTT	chr1.trna1742-LysTTT	0	0	1	0	0	0	0	0
CAGACTTTTAATCTGAGGGTCCAGGGTTCAATT	chr1.trna1742-LysTTT	0	0	0	1	0	0	0	0
CAGGGTTCAAGTCCCTGTTCGGG	chr1.trna1742-LysTTT	0	0	0	0	1	0	0	0
CAGGGTTCAAGTCCCTGTTCGGGCA	chr1.trna1742-LysTTT	0	0	0	0	0	0	0	1
CAGGGTTCAAGTCCCTGTTCGGGCGT	chr1.trna1742-LysTTT	0	0	0	1	0	0	0	0
CAGTCGGCAGAGCATCAGA	chr1.trna1742-LysTTT	0	0	1	0	0	0	0	0
CAGTCGGTGGAGCATCAGA	chr1.trna1742-LysTTT	0	1	0	0	0	0	0	0
CATAGCTCAGTCGGTAGA	chr1.trna1742-LysTTT	0	0	0	0	0	0	1	1
CATAGCTCAGTCGGTAGAGCGACGGA	chr1.trna1742-LysTTT	0	0	0	0	1	0	0	0
CCATAGCTCAGTCGGTAGAGCATCAGACC	chr1.trna1742-LysTTT	0	0	0	0	1	0	0	0
CCATAGCTCAGTCGGTAGAGCATCAGACTTTC	chr1.trna1742-LysTTT	0	0	0	0	1	0	0	0
CCATAGCTCAGTCGGTAGAGCATCAGACTTTT	chr1.trna1742-LysTTT	0	0	0	0	1	0	0	0
CCATAGCTCAGTCGGTAGAGCATCAGAT	chr1.trna1742-LysTTT	1	0	0	0	0	0	0	0
CCCAGTCGGTAGAGCATC	chr1.trna1742-LysTTT	0	0	0	0	0	0	0	1
CCCGGATAGTTCAGTCGGTAGAGCATCAGAC	chr1.trna1742-LysTTT	1	0	0	0	0	0	0	0
CCCTGTTCGGGCGCCAAAAAAAA	chr1.trna1742-LysTTT	0	0	0	0	0	1	0	0
CCCTGTTCGGGCGGCT	chr1.trna1742-LysTTT	0	0	0	0	0	1	0	0
CCCTGTTCGGGCGGCTACAAATTT	chr1.trna1742-LysTTT	0	0	0	0	1	0	0	0
CCCTGTTCGGGCGGCTACAAATTTC	chr1.trna1742-LysTTT	0	0	0	1	0	0	0	0
CCGAATAGCTCAGTCGGTAGAGCATCAGACTTC	chr1.trna1742-LysTTT	0	0	0	0	1	0	0	0
CCGCATAGCTCAGTCGGTAGAGCATCAGAT	chr1.trna1742-LysTTT	0	0	0	0	0	0	0	2
CCGGACAGCTCAGTCGGTAG	chr1.trna1742-LysTTT	0	0	0	1	0	0	0	0
CCGGATAGCTCAGTAGGTAGAGCATCAGACTTTT	chr1.trna1742-LysTTT	0	0	1	0	0	0	0	0
CCGGATAGGTCAGTCGGTAGAGCATCAGACT	chr1.trna1742-LysTTT	0	1	0	0	0	0	0	0
CCGGATGGCTCAGTCGGTAGA	chr1.trna1742-LysTTT	0	0	0	0	0	0	0	1
CCGTATAGCTCAGTCGGTAGAGCATCAGAT	chr1.trna1742-LysTTT	0	0	0	0	0	0	1	0
CCTGAGGGTCCAGGGTCCAAGTA	chr1.trna1742-LysTTT	0	1	0	0	0	0	0	0
CCTGAGGGTCCAGGGTTCAAGT	chr1.trna1742-LysTTT	0	0	0	1	0	0	0	0
CCTGAGGGTCCAGGGTTCAAGTA	chr1.trna1742-LysTTT	0	0	0	1	0	0	0	0
CCTGTTCGGGCGGCTACAAATTT	chr1.trna1742-LysTTT	0	0	0	0	0	0	1	0
CCTGTTCGGGCGGCTACAAATTTT	chr1.trna1742-LysTTT	0	0	0	0	0	0	1	0
CGAATAGCTCAGTCGGTAGAGC	chr1.trna1742-LysTTT	0	0	0	0	1	0	0	0
CGCATAGCTCAGTCGGTAG	chr1.trna1742-LysTTT	0	0	0	0	1	0	0	0
CGCATAGCTCAGTCGGTAGAGC	chr1.trna1742-LysTTT	0	0	0	0	0	0	0	1
CGCCCGGATAGCTCAGGCGGTAGAGCATCAGACT	chr1.trna1742-LysTTT	0	0	1	0	0	0	0	0
CGCCCGGATAGCTCAGTCGGTA	chr1.trna1742-LysTTT	0	0	0	0	0	0	0	1
CGCCCGGATAGCTCAGTCGGTAGAGCATCAGACC	chr1.trna1742-LysTTT	1	0	0	0	0	0	0	0
CGCCCGGATAGCTCAGTCGGTAGAGCATCAGACT	chr1.trna1742-LysTTT	1	0	0	0	0	0	0	0
CGGATAGCTCAGTCAGTAGAGCATCAGACT	chr1.trna1742-LysTTT	0	1	0	0	0	0	0	0
CGGATAGCTCAGTCGG	chr1.trna1742-LysTTT	5	1	5	3	1	3	6	10
CGGATAGCTCAGTCGGA	chr1.trna1742-LysTTT	0	0	0	0	2	0	0	0
CGGATAGCTCAGTCGGT	chr1.trna1742-LysTTT	2	3	1	0	2	0	2	0
CGGATAGCTCAGTCGGTA	chr1.trna1742-LysTTT	0	3	1	4	1	0	2	4
CGGATAGCTCAGTCGGTAA	chr1.trna1742-LysTTT	1	0	0	0	0	0	0	1
CGGATAGCTCAGTCGGTAAGAGCATCAGACTTTT	chr1.trna1742-LysTTT	0	1	0	0	0	0	0	0
CGGATAGCTCAGTCGGTAG	chr1.trna1742-LysTTT	5	6	0	1	2	0	2	4
CGGATAGCTCAGTCGGTAGA	chr1.trna1742-LysTTT	5	5	2	6	5	9	12	9
CGGATAGCTCAGTCGGTAGAA	chr1.trna1742-LysTTT	0	0	0	0	0	0	2	0
CGGATAGCTCAGTCGGTAGAG	chr1.trna1742-LysTTT	2	5	1	1	4	1	6	8
CGGATAGCTCAGTCGGTAGAGA	chr1.trna1742-LysTTT	1	0	0	0	1	0	1	1
CGGATAGCTCAGTCGGTAGAGC	chr1.trna1742-LysTTT	2	5	0	3	5	3	4	5
CGGATAGCTCAGTCGGTAGAGCA	chr1.trna1742-LysTTT	1	2	0	0	1	0	1	2
CGGATAGCTCAGTCGGTAGAGCATC	chr1.trna1742-LysTTT	0	0	0	0	0	0	1	1
CGGATAGCTCAGTCGGTAGAGCATCAGA	chr1.trna1742-LysTTT	0	0	0	0	0	0	1	0
CGGATAGCTCAGTCGGTAGAGCATCAGAA	chr1.trna1742-LysTTT	0	0	1	0	0	0	0	0
CGGATAGCTCAGTCGGTAGAGCATCAGAC	chr1.trna1742-LysTTT	6	14	20	7	14	5	8	22
CGGATAGCTCAGTCGGTAGAGCATCAGACA	chr1.trna1742-LysTTT	0	1	0	0	0	0	1	0
CGGATAGCTCAGTCGGTAGAGCATCAGACC	chr1.trna1742-LysTTT	1	2	1	2	0	0	4	2
CGGATAGCTCAGTCGGTAGAGCATCAGACG	chr1.trna1742-LysTTT	0	0	0	0	0	1	1	0
CGGATAGCTCAGTCGGTAGAGCATCAGACT	chr1.trna1742-LysTTT	6	17	3	5	7	2	3	14
CGGATAGCTCAGTCGGTAGAGCATCAGACTT	chr1.trna1742-LysTTT	0	0	0	0	1	1	1	0
CGGATAGCTCAGTCGGTAGAGCATCAGACTTC	chr1.trna1742-LysTTT	0	0	0	0	0	0	1	0
CGGATAGCTCAGTCGGTAGAGCATCAGACTTT	chr1.trna1742-LysTTT	0	0	1	1	0	0	0	0
CGGATAGCTCAGTCGGTAGAGCATCAGACTTTC	chr1.trna1742-LysTTT	0	0	0	0	0	0	0	1
CGGATAGCTCAGTCGGTAGAGCATCAGACTTTT	chr1.trna1742-LysTTT	3	9	5	1	1	4	2	3
CGGATAGCTCAGTCGGTAGAGCATCAGACTTTTA	chr1.trna1742-LysTTT	0	0	1	0	0	0	0	0
CGGATAGCTCAGTCGGTAGAGCATCAGACTTTTAAAA	chr1.trna1742-LysTTT	0	0	0	0	0	0	0	1
CGGATAGCTCAGTCGGTAGAGCATCAGAT	chr1.trna1742-LysTTT	0	5	0	1	1	0	2	3
CGGATAGCTCAGTCGGTAGAGCATCAGGT	chr1.trna1742-LysTTT	0	0	1	0	0	0	0	0
CGGATAGCTCAGTCGGTAGAGCATCGCT	chr1.trna1742-LysTTT	0	0	1	0	0	0	0	0
CGGATAGCTCAGTCGGTAGAGCATCGGACTTTT	chr1.trna1742-LysTTT	0	0	0	0	0	0	0	1
CGGATAGCTCAGTCGGTAGAGCATTAGACT	chr1.trna1742-LysTTT	0	0	1	0	0	0	0	0
CGGATAGCTCAGTCGGTAGAGCGTCAGAC	chr1.trna1742-LysTTT	0	0	0	1	0	0	0	0
CGGATAGCTCAGTCGGTAGAGCT	chr1.trna1742-LysTTT	0	0	0	0	0	0	1	0
CGGATAGCTCAGTCGGTAGAGT	chr1.trna1742-LysTTT	0	0	0	0	1	0	1	0
CGGATAGCTCAGTCGGTAGATCATCAGACTTTT	chr1.trna1742-LysTTT	0	0	1	0	0	0	0	0
CGGATAGCTCAGTCGGTAGG	chr1.trna1742-LysTTT	0	0	0	1	0	0	2	0
CGGATAGCTCAGTCGGTAGGGC	chr1.trna1742-LysTTT	0	0	0	0	0	0	2	0
CGGATAGCTCAGTCGGTAGGGCATCAGAC	chr1.trna1742-LysTTT	0	0	0	0	1	0	0	0
CGGATAGCTCAGTCGGTATTGT	chr1.trna1742-LysTTT	0	0	0	0	0	0	1	0
CGGTAGGGCATCAGACT	chr1.trna1742-LysTTT	0	0	0	3	0	0	0	0
CGTATAGCTCAGTCGGTAGAGCATCAGAT	chr1.trna1742-LysTTT	0	0	0	0	1	0	0	0
CTCGGATAGCTCAGTCGGTAGAGCATCAGACT	chr1.trna1742-LysTTT	0	0	0	0	0	1	0	0
CTCGGTAGAGCATCAGACTTTC	chr1.trna1742-LysTTT	0	0	0	0	0	1	0	0
CTGAGGGTCCAGGGTTCAAG	chr1.trna1742-LysTTT	0	0	0	1	0	0	0	0
CTGAGGGTCCAGGGTTCAAGT	chr1.trna1742-LysTTT	0	1	0	0	0	0	0	0
CTGAGGGTCCAGGGTTCAAGTC	chr1.trna1742-LysTTT	0	0	0	0	0	0	0	1
CTGAGGGTCCAGGGTTCAAGTCCCTGTTCGGGCG	chr1.trna1742-LysTTT	0	1	0	0	0	0	0	0
CTGAGGGTCCAGGGTTCAAGTCCT	chr1.trna1742-LysTTT	0	0	0	0	0	0	1	0
CTGAGGGTCCAGGGTTCAAGTCT	chr1.trna1742-LysTTT	0	0	0	0	0	1	0	0
CTGAGGGTCCAGGGTTCAAGTCTTT	chr1.trna1742-LysTTT	0	1	0	0	0	0	0	0
CTGAGGGTCCAGGGTTCAAGTT	chr1.trna1742-LysTTT	0	0	0	1	0	0	0	0
CTGTTCGGGCGGCTACAAATTTT	chr1.trna1742-LysTTT	1	0	0	0	0	0	0	0
CTTCCCCGCAGAGCGCCCGGA	chr1.trna1742-LysTTT	0	0	1	0	0	0	0	0
CTTTAATCTGAGGGTCCAGGGTTCAAGTCC	chr1.trna1742-LysTTT	0	0	1	0	0	0	0	0
GCACGGATAGCTCAGTCGG	chr1.trna1742-LysTTT	0	1	0	0	0	0	0	0
GCACGGATAGCTCAGTCGGTAG	chr1.trna1742-LysTTT	0	0	0	0	0	0	1	0
GCACGGATAGCTCAGTCGGTAGAGC	chr1.trna1742-LysTTT	0	0	0	1	0	0	0	0
GCCCATAGCTCAGTCGGTAG	chr1.trna1742-LysTTT	0	0	0	1	0	0	0	0
GCCCATAGCTCAGTCGGTAGAGC	chr1.trna1742-LysTTT	0	1	0	0	0	0	0	0
GCCCATAGCTCAGTCGGTAGAGCATCAGA	chr1.trna1742-LysTTT	0	0	1	0	0	0	0	0
GCCCATAGCTCAGTCGGTAGAGCATCAGACTT	chr1.trna1742-LysTTT	0	0	0	1	0	0	0	0
GCCCATAGCTCAGTCGGTAGAGCATCAGAT	chr1.trna1742-LysTTT	0	0	1	0	0	0	0	0
GCCCGAATAGCTCAGTCG	chr1.trna1742-LysTTT	0	4	0	0	0	0	1	0
GCCCGAATAGCTCAGTCGG	chr1.trna1742-LysTTT	0	3	1	0	0	2	1	1
GCCCGAATAGCTCAGTCGGTAG	chr1.trna1742-LysTTT	0	0	1	0	0	0	0	0
GCCCGAATAGCTCAGTCGGTAGAGC	chr1.trna1742-LysTTT	0	0	1	0	0	1	1	1
GCCCGCATAGCTCAGTCG	chr1.trna1742-LysTTT	1	0	0	0	0	1	1	0
GCCCGCATAGCTCAGTCGG	chr1.trna1742-LysTTT	0	0	0	1	0	0	0	0
GCCCGCATAGCTCAGTCGGTAGAGC	chr1.trna1742-LysTTT	0	0	0	0	0	0	0	1
GCCCGCATAGCTCAGTCGGTAGAGCATC	chr1.trna1742-LysTTT	0	0	0	1	0	0	0	1
GCCCGGAAAGCTCAGTCGGTAGAGC	chr1.trna1742-LysTTT	0	0	0	0	1	0	0	0
GCCCGGACAGCTCAGTCG	chr1.trna1742-LysTTT	0	0	0	1	0	0	0	0
GCCCGGACAGCTCAGTCGGC	chr1.trna1742-LysTTT	0	1	0	0	0	0	0	0
GCCCGGACAGCTCAGTCGGTAG	chr1.trna1742-LysTTT	0	0	0	0	0	0	0	1
GCCCGGACAGCTCAGTCGGTAGAGC	chr1.trna1742-LysTTT	0	1	0	0	0	0	0	0
GCCCGGAGAGCTCAGTCG	chr1.trna1742-LysTTT	0	0	0	0	0	0	0	1
GCCCGGATAGCACAGTC	chr1.trna1742-LysTTT	1	0	1	0	0	1	0	0
GCCCGGATAGCACAGTCGGTAGAGCATCAGACT	chr1.trna1742-LysTTT	0	0	0	0	0	0	0	1
GCCCGGATAGCCCAGTCGGC	chr1.trna1742-LysTTT	0	0	0	0	0	0	1	0
GCCCGGATAGCCCAGTCGGT	chr1.trna1742-LysTTT	0	0	0	0	0	0	1	0
GCCCGGATAGCGCAGTCG	chr1.trna1742-LysTTT	0	1	0	0	0	0	0	0
GCCCGGATAGCGCAGTCGGTA	chr1.trna1742-LysTTT	0	0	1	0	0	1	0	0
GCCCGGATAGCGCAGTCGGTAGA	chr1.trna1742-LysTTT	0	0	0	1	0	0	0	0
GCCCGGATAGCGCAGTCGGTAGAG	chr1.trna1742-LysTTT	0	0	0	0	1	0	0	0
GCCCGGATAGCTAAGTCGGTAGA	chr1.trna1742-LysTTT	0	1	0	0	0	0	0	0
GCCCGGATAGCTCAAGTCGGTAGAGCATCAGAC	chr1.trna1742-LysTTT	0	1	0	0	0	0	0	0
GCCCGGATAGCTCAATCGGTAGAGCATCAGAC	chr1.trna1742-LysTTT	1	0	0	0	0	0	0	0
GCCCGGATAGCTCACTC	chr1.trna1742-LysTTT	0	0	0	0	0	0	0	1
GCCCGGATAGCTCACTCGGTAGAGCATC	chr1.trna1742-LysTTT	0	1	0	0	0	0	0	0
GCCCGGATAGCTCAGACG	chr1.trna1742-LysTTT	0	0	0	1	0	0	0	0
GCCCGGATAGCTCAGACGGTAGAGCATCAGACT	chr1.trna1742-LysTTT	0	0	0	0	1	0	0	0
GCCCGGATAGCTCAGCCG	chr1.trna1742-LysTTT	0	0	0	1	0	0	0	0
GCCCGGATAGCTCAGCCGGTA	chr1.trna1742-LysTTT	2	0	0	0	0	0	0	1
GCCCGGATAGCTCAGCCGGTAGA	chr1.trna1742-LysTTT	0	0	0	1	0	0	0	1
GCCCGGATAGCTCAGCCGGTAGAGC	chr1.trna1742-LysTTT	1	0	0	0	0	0	0	0
GCCCGGATAGCTCAGCCGGTAGAGCATCAGAC	chr1.trna1742-LysTTT	0	0	0	0	0	0	1	0
GCCCGGATAGCTCAGCCGGTAGAGCATCAGACC	chr1.trna1742-LysTTT	0	0	0	0	0	0	0	1
GCCCGGATAGCTCAGCCGGTGG	chr1.trna1742-LysTTT	0	0	1	0	0	0	0	0
GCCCGGATAGCTCAGTC	chr1.trna1742-LysTTT	139	124	54	111	94	114	140	157
GCCCGGATAGCTCAGTCA	chr1.trna1742-LysTTT	6	12	9	16	15	15	13	8
GCCCGGATAGCTCAGTCAG	chr1.trna1742-LysTTT	0	0	0	0	1	0	0	0
GCCCGGATAGCTCAGTCAGTAGA	chr1.trna1742-LysTTT	1	0	1	0	0	0	0	0
GCCCGGATAGCTCAGTCAGTAGAG	chr1.trna1742-LysTTT	0	0	0	0	0	0	1	0
GCCCGGATAGCTCAGTCAGTAGAGCATCAGACG	chr1.trna1742-LysTTT	0	0	0	0	0	0	0	1
GCCCGGATAGCTCAGTCAGTAGAGCATCAGACT	chr1.trna1742-LysTTT	0	0	0	0	0	0	0	1
GCCCGGATAGCTCAGTCAGTAGAGT	chr1.trna1742-LysTTT	0	1	0	0	0	0	0	0
GCCCGGATAGCTCAGTCAGTAGT	chr1.trna1742-LysTTT	0	0	0	0	0	0	1	0
GCCCGGATAGCTCAGTCC	chr1.trna1742-LysTTT	0	0	0	2	0	0	1	0
GCCCGGATAGCTCAGTCG	chr1.trna1742-LysTTT	47	68	25	48	36	58	69	48
GCCCGGATAGCTCAGTCGA	chr1.trna1742-LysTTT	4	11	6	9	8	11	14	9
GCCCGGATAGCTCAGTCGAGAC	chr1.trna1742-LysTTT	0	0	0	0	0	1	0	0
GCCCGGATAGCTCAGTCGATAG	chr1.trna1742-LysTTT	0	0	0	0	0	0	0	1
GCCCGGATAGCTCAGTCGATAGA	chr1.trna1742-LysTTT	0	0	0	1	0	0	0	0
GCCCGGATAGCTCAGTCGC	chr1.trna1742-LysTTT	1	0	0	1	0	0	0	0
GCCCGGATAGCTCAGTCGCT	chr1.trna1742-LysTTT	1	2	1	1	0	1	0	1
GCCCGGATAGCTCAGTCGCTAGAGC	chr1.trna1742-LysTTT	1	0	0	0	0	0	0	0
GCCCGGATAGCTCAGTCGCTT	chr1.trna1742-LysTTT	0	0	0	0	0	0	1	0
GCCCGGATAGCTCAGTCGG	chr1.trna1742-LysTTT	52	39	18	28	41	44	39	79
GCCCGGATAGCTCAGTCGGA	chr1.trna1742-LysTTT	3	0	0	1	1	0	1	0
GCCCGGATAGCTCAGTCGGAAAGA	chr1.trna1742-LysTTT	0	0	0	1	0	0	0	0
GCCCGGATAGCTCAGTCGGAACG	chr1.trna1742-LysTTT	0	0	0	0	0	0	1	0
GCCCGGATAGCTCAGTCGGACCA	chr1.trna1742-LysTTT	0	1	0	0	0	0	0	0
GCCCGGATAGCTCAGTCGGC	chr1.trna1742-LysTTT	3	6	4	2	1	6	3	3
GCCCGGATAGCTCAGTCGGCA	chr1.trna1742-LysTTT	1	1	0	0	2	1	0	0
GCCCGGATAGCTCAGTCGGCAG	chr1.trna1742-LysTTT	0	0	0	0	1	0	0	0
GCCCGGATAGCTCAGTCGGCAGA	chr1.trna1742-LysTTT	0	0	0	0	0	0	0	1
GCCCGGATAGCTCAGTCGGCAGAGC	chr1.trna1742-LysTTT	0	0	0	0	0	0	0	2
GCCCGGATAGCTCAGTCGGCAGAGCG	chr1.trna1742-LysTTT	0	0	0	0	0	0	0	2
GCCCGGATAGCTCAGTCGGCAGAGT	chr1.trna1742-LysTTT	0	0	0	1	0	0	0	0
GCCCGGATAGCTCAGTCGGCAGG	chr1.trna1742-LysTTT	0	0	0	0	0	0	0	1
GCCCGGATAGCTCAGTCGGCT	chr1.trna1742-LysTTT	0	1	0	1	0	0	1	2
GCCCGGATAGCTCAGTCGGG	chr1.trna1742-LysTTT	0	2	0	0	1	0	1	1
GCCCGGATAGCTCAGTCGGGA	chr1.trna1742-LysTTT	1	0	0	0	0	0	0	0
GCCCGGATAGCTCAGTCGGGAGA	chr1.trna1742-LysTTT	0	0	0	0	0	1	0	0
GCCCGGATAGCTCAGTCGGGAGAGCATCAGACTTTT	chr1.trna1742-LysTTT	0	0	1	0	0	0	0	0
GCCCGGATAGCTCAGTCGGGGAGC	chr1.trna1742-LysTTT	0	1	0	0	0	0	0	0
GCCCGGATAGCTCAGTCGGT	chr1.trna1742-LysTTT	26	19	13	25	24	24	26	24
GCCCGGATAGCTCAGTCGGTA	chr1.trna1742-LysTTT	78	74	44	63	58	93	104	113
GCCCGGATAGCTCAGTCGGTAA	chr1.trna1742-LysTTT	2	1	1	3	2	6	3	3
GCCCGGATAGCTCAGTCGGTAAAG	chr1.trna1742-LysTTT	0	0	0	1	0	0	0	0
GCCCGGATAGCTCAGTCGGTAACTT	chr1.trna1742-LysTTT	0	1	0	0	0	0	0	0
GCCCGGATAGCTCAGTCGGTAG	chr1.trna1742-LysTTT	28	19	9	18	24	24	25	40
GCCCGGATAGCTCAGTCGGTAGA	chr1.trna1742-LysTTT	78	86	29	63	69	80	80	114
GCCCGGATAGCTCAGTCGGTAGAA	chr1.trna1742-LysTTT	8	9	2	4	4	4	4	3
GCCCGGATAGCTCAGTCGGTAGAC	chr1.trna1742-LysTTT	1	0	0	0	1	0	0	0
GCCCGGATAGCTCAGTCGGTAGACA	chr1.trna1742-LysTTT	1	0	0	0	0	0	0	0
GCCCGGATAGCTCAGTCGGTAGACCA	chr1.trna1742-LysTTT	0	0	0	1	0	0	0	0
GCCCGGATAGCTCAGTCGGTAGACCATCAGACT	chr1.trna1742-LysTTT	0	1	0	0	0	0	0	0
GCCCGGATAGCTCAGTCGGTAGAG	chr1.trna1742-LysTTT	68	80	27	48	56	76	79	66
GCCCGGATAGCTCAGTCGGTAGAGA	chr1.trna1742-LysTTT	0	3	4	1	3	5	5	5
GCCCGGATAGCTCAGTCGGTAGAGACCACC	chr1.trna1742-LysTTT	1	0	0	0	0	0	0	0
GCCCGGATAGCTCAGTCGGTAGAGC	chr1.trna1742-LysTTT	55	66	16	37	51	42	57	121
GCCCGGATAGCTCAGTCGGTAGAGCA	chr1.trna1742-LysTTT	32	20	7	12	14	22	24	46
GCCCGGATAGCTCAGTCGGTAGAGCAC	chr1.trna1742-LysTTT	0	1	0	0	0	0	0	0
GCCCGGATAGCTCAGTCGGTAGAGCACA	chr1.trna1742-LysTTT	0	0	0	0	0	1	0	0
GCCCGGATAGCTCAGTCGGTAGAGCACCAGACA	chr1.trna1742-LysTTT	0	0	0	0	0	0	0	1
GCCCGGATAGCTCAGTCGGTAGAGCACCAGACT	chr1.trna1742-LysTTT	0	0	1	0	0	0	0	0
GCCCGGATAGCTCAGTCGGTAGAGCACCAGACTTTT	chr1.trna1742-LysTTT	0	0	1	0	0	0	0	0
GCCCGGATAGCTCAGTCGGTAGAGCAG	chr1.trna1742-LysTTT	0	0	0	1	0	0	0	0
GCCCGGATAGCTCAGTCGGTAGAGCAGACT	chr1.trna1742-LysTTT	1	0	0	0	0	0	0	0
GCCCGGATAGCTCAGTCGGTAGAGCAGAG	chr1.trna1742-LysTTT	0	1	0	0	0	0	0	0
GCCCGGATAGCTCAGTCGGTAGAGCAGC	chr1.trna1742-LysTTT	0	0	0	0	0	0	0	1
GCCCGGATAGCTCAGTCGGTAGAGCAGCAGACTTTT	chr1.trna1742-LysTTT	0	0	0	0	0	0	0	1
GCCCGGATAGCTCAGTCGGTAGAGCAT	chr1.trna1742-LysTTT	2	0	0	1	0	3	4	1
GCCCGGATAGCTCAGTCGGTAGAGCATA	chr1.trna1742-LysTTT	0	0	1	0	0	0	1	0
GCCCGGATAGCTCAGTCGGTAGAGCATAGACT	chr1.trna1742-LysTTT	0	1	0	0	0	0	0	0
GCCCGGATAGCTCAGTCGGTAGAGCATC	chr1.trna1742-LysTTT	4	9	0	6	7	3	12	27
GCCCGGATAGCTCAGTCGGTAGAGCATCA	chr1.trna1742-LysTTT	4	1	1	0	2	4	6	16
GCCCGGATAGCTCAGTCGGTAGAGCATCAG	chr1.trna1742-LysTTT	4	1	1	2	0	0	1	3
GCCCGGATAGCTCAGTCGGTAGAGCATCAGA	chr1.trna1742-LysTTT	2	2	7	4	3	4	5	15
GCCCGGATAGCTCAGTCGGTAGAGCATCAGAA	chr1.trna1742-LysTTT	0	0	0	0	1	0	0	1
GCCCGGATAGCTCAGTCGGTAGAGCATCAGAC	chr1.trna1742-LysTTT	7	7	7	7	5	6	7	46
GCCCGGATAGCTCAGTCGGTAGAGCATCAGACA	chr1.trna1742-LysTTT	1	8	6	7	5	2	5	14
GCCCGGATAGCTCAGTCGGTAGAGCATCAGACC	chr1.trna1742-LysTTT	13	13	12	6	15	12	11	27
GCCCGGATAGCTCAGTCGGTAGAGCATCAGACCTTT	chr1.trna1742-LysTTT	1	0	0	0	0	0	0	1
GCCCGGATAGCTCAGTCGGTAGAGCATCAGACG	chr1.trna1742-LysTTT	2	3	5	7	1	1	5	4
GCCCGGATAGCTCAGTCGGTAGAGCATCAGACT	chr1.trna1742-LysTTT	63	74	70	45	77	46	70	156
GCCCGGATAGCTCAGTCGGTAGAGCATCAGACTA	chr1.trna1742-LysTTT	0	0	0	0	0	0	0	2
GCCCGGATAGCTCAGTCGGTAGAGCATCAGACTATT	chr1.trna1742-LysTTT	0	0	0	0	0	1	0	0
GCCCGGATAGCTCAGTCGGTAGAGCATCAGACTC	chr1.trna1742-LysTTT	1	2	0	0	0	0	1	1
GCCCGGATAGCTCAGTCGGTAGAGCATCAGACTCT	chr1.trna1742-LysTTT	0	0	0	0	1	0	0	0
GCCCGGATAGCTCAGTCGGTAGAGCATCAGACTCTT	chr1.trna1742-LysTTT	1	1	0	0	0	0	0	0
GCCCGGATAGCTCAGTCGGTAGAGCATCAGACTG	chr1.trna1742-LysTTT	0	0	0	1	0	0	0	0
GCCCGGATAGCTCAGTCGGTAGAGCATCAGACTGT	chr1.trna1742-LysTTT	0	0	0	0	0	0	0	1
GCCCGGATAGCTCAGTCGGTAGAGCATCAGACTT	chr1.trna1742-LysTTT	5	3	5	2	1	4	6	6
GCCCGGATAGCTCAGTCGGTAGAGCATCAGACTTC	chr1.trna1742-LysTTT	0	2	0	0	1	0	0	0
GCCCGGATAGCTCAGTCGGTAGAGCATCAGACTTCC	chr1.trna1742-LysTTT	0	0	0	0	0	0	0	1
GCCCGGATAGCTCAGTCGGTAGAGCATCAGACTTCT	chr1.trna1742-LysTTT	0	0	0	0	0	0	1	0
GCCCGGATAGCTCAGTCGGTAGAGCATCAGACTTGT	chr1.trna1742-LysTTT	0	1	0	0	0	0	0	0
GCCCGGATAGCTCAGTCGGTAGAGCATCAGACTTT	chr1.trna1742-LysTTT	2	5	4	2	2	2	3	3
GCCCGGATAGCTCAGTCGGTAGAGCATCAGACTTTA	chr1.trna1742-LysTTT	0	0	1	0	0	1	0	0
GCCCGGATAGCTCAGTCGGTAGAGCATCAGACTTTC	chr1.trna1742-LysTTT	8	1	10	4	0	0	7	7
GCCCGGATAGCTCAGTCGGTAGAGCATCAGACTTTG	chr1.trna1742-LysTTT	0	1	0	0	0	0	1	0
GCCCGGATAGCTCAGTCGGTAGAGCATCAGACTTTT	chr1.trna1742-LysTTT	99	71	81	56	24	28	72	50
GCCCGGATAGCTCAGTCGGTAGAGCATCAGACTTTTAAT	chr1.trna1742-LysTTT	0	0	1	1	0	0	0	0
GCCCGGATAGCTCAGTCGGTAGAGCATCAGACTTTTAATC	chr1.trna1742-LysTTT	0	0	0	0	1	0	0	0
GCCCGGATAGCTCAGTCGGTAGAGCATCAGACTTTTG	chr1.trna1742-LysTTT	1	0	0	0	0	0	0	0
GCCCGGATAGCTCAGTCGGTAGAGCATCAGACTTTTGCA	chr1.trna1742-LysTTT	0	1	0	0	0	0	0	0
GCCCGGATAGCTCAGTCGGTAGAGCATCAGACTTTTT	chr1.trna1742-LysTTT	0	0	1	0	0	0	0	0
GCCCGGATAGCTCAGTCGGTAGAGCATCAGACTTTTTC	chr1.trna1742-LysTTT	0	0	0	0	0	0	0	1
GCCCGGATAGCTCAGTCGGTAGAGCATCAGAT	chr1.trna1742-LysTTT	1	0	2	0	1	0	1	4
GCCCGGATAGCTCAGTCGGTAGAGCATCAGATT	chr1.trna1742-LysTTT	0	0	0	0	1	0	0	0
GCCCGGATAGCTCAGTCGGTAGAGCATCAGCCTTTT	chr1.trna1742-LysTTT	1	0	0	1	0	0	0	0
GCCCGGATAGCTCAGTCGGTAGAGCATCAGG	chr1.trna1742-LysTTT	0	0	1	0	0	0	0	0
GCCCGGATAGCTCAGTCGGTAGAGCATCAGGC	chr1.trna1742-LysTTT	0	0	0	0	0	1	0	0
GCCCGGATAGCTCAGTCGGTAGAGCATCAGGCT	chr1.trna1742-LysTTT	3	2	2	0	0	0	0	1
GCCCGGATAGCTCAGTCGGTAGAGCATCAGGCTTTT	chr1.trna1742-LysTTT	1	0	1	1	0	0	1	0
GCCCGGATAGCTCAGTCGGTAGAGCATCAGTCTTTT	chr1.trna1742-LysTTT	2	0	0	0	0	0	0	0
GCCCGGATAGCTCAGTCGGTAGAGCATCG	chr1.trna1742-LysTTT	1	1	0	0	0	0	0	0
GCCCGGATAGCTCAGTCGGTAGAGCATCGCT	chr1.trna1742-LysTTT	0	0	0	0	0	0	0	1
GCCCGGATAGCTCAGTCGGTAGAGCATCGGACT	chr1.trna1742-LysTTT	1	1	0	0	1	0	0	0
GCCCGGATAGCTCAGTCGGTAGAGCATCGGACTTTT	chr1.trna1742-LysTTT	0	0	0	0	0	0	1	0
GCCCGGATAGCTCAGTCGGTAGAGCATCT	chr1.trna1742-LysTTT	0	0	0	0	0	1	0	0
GCCCGGATAGCTCAGTCGGTAGAGCATGAGACTT	chr1.trna1742-LysTTT	1	0	0	1	0	0	0	0
GCCCGGATAGCTCAGTCGGTAGAGCATT	chr1.trna1742-LysTTT	0	0	0	0	1	0	0	1
GCCCGGATAGCTCAGTCGGTAGAGCATTAGACC	chr1.trna1742-LysTTT	0	1	0	0	0	0	0	0
GCCCGGATAGCTCAGTCGGTAGAGCATTAGACT	chr1.trna1742-LysTTT	0	2	1	1	0	1	0	0
GCCCGGATAGCTCAGTCGGTAGAGCCAGAT	chr1.trna1742-LysTTT	0	0	0	0	0	1	0	0
GCCCGGATAGCTCAGTCGGTAGAGCG	chr1.trna1742-LysTTT	0	0	0	1	0	3	0	1
GCCCGGATAGCTCAGTCGGTAGAGCGTC	chr1.trna1742-LysTTT	0	1	0	0	0	0	0	0
GCCCGGATAGCTCAGTCGGTAGAGCGTCAGACC	chr1.trna1742-LysTTT	0	0	0	0	0	0	0	1
GCCCGGATAGCTCAGTCGGTAGAGCGTCAGACT	chr1.trna1742-LysTTT	1	0	0	0	0	0	1	0
GCCCGGATAGCTCAGTCGGTAGAGCGTCAGACTTTT	chr1.trna1742-LysTTT	0	0	1	0	0	0	0	0
GCCCGGATAGCTCAGTCGGTAGAGCGTCGCT	chr1.trna1742-LysTTT	0	1	0	1	0	0	0	2
GCCCGGATAGCTCAGTCGGTAGAGCT	chr1.trna1742-LysTTT	1	0	0	0	0	0	1	0
GCCCGGATAGCTCAGTCGGTAGAGG	chr1.trna1742-LysTTT	1	0	1	0	1	0	0	1
GCCCGGATAGCTCAGTCGGTAGAGGA	chr1.trna1742-LysTTT	0	0	0	0	0	0	1	0
GCCCGGATAGCTCAGTCGGTAGAGT	chr1.trna1742-LysTTT	14	19	5	14	13	12	18	30
GCCCGGATAGCTCAGTCGGTAGAGTATCAGACT	chr1.trna1742-LysTTT	0	0	0	1	0	0	1	2
GCCCGGATAGCTCAGTCGGTAGAGTATCAGACTTTT	chr1.trna1742-LysTTT	0	0	1	0	0	0	0	0
GCCCGGATAGCTCAGTCGGTAGAGTCGCT	chr1.trna1742-LysTTT	0	0	0	0	0	1	0	0
GCCCGGATAGCTCAGTCGGTAGAGTG	chr1.trna1742-LysTTT	0	1	0	0	0	0	0	0
GCCCGGATAGCTCAGTCGGTAGAT	chr1.trna1742-LysTTT	0	2	0	0	0	0	1	0
GCCCGGATAGCTCAGTCGGTAGATCATCAGACC	chr1.trna1742-LysTTT	0	0	1	0	0	0	0	0
GCCCGGATAGCTCAGTCGGTAGATGT	chr1.trna1742-LysTTT	0	1	0	0	0	0	0	0
GCCCGGATAGCTCAGTCGGTAGC	chr1.trna1742-LysTTT	0	0	0	0	2	0	1	0
GCCCGGATAGCTCAGTCGGTAGCG	chr1.trna1742-LysTTT	0	0	0	1	0	0	0	0
GCCCGGATAGCTCAGTCGGTAGCGCATC	chr1.trna1742-LysTTT	0	1	0	0	0	0	0	0
GCCCGGATAGCTCAGTCGGTAGG	chr1.trna1742-LysTTT	2	1	0	1	1	1	2	3
GCCCGGATAGCTCAGTCGGTAGGA	chr1.trna1742-LysTTT	0	0	0	0	0	0	0	1
GCCCGGATAGCTCAGTCGGTAGGCT	chr1.trna1742-LysTTT	0	1	0	0	0	0	0	0
GCCCGGATAGCTCAGTCGGTAGGG	chr1.trna1742-LysTTT	0	0	0	1	1	0	0	1
GCCCGGATAGCTCAGTCGGTAGGGC	chr1.trna1742-LysTTT	0	0	0	0	0	0	0	1
GCCCGGATAGCTCAGTCGGTAGGGCA	chr1.trna1742-LysTTT	0	0	0	0	0	0	0	1
GCCCGGATAGCTCAGTCGGTAGGGCATC	chr1.trna1742-LysTTT	0	0	0	0	0	0	1	0
GCCCGGATAGCTCAGTCGGTAGGGCATCA	chr1.trna1742-LysTTT	0	0	0	0	1	0	0	0
GCCCGGATAGCTCAGTCGGTAGGGCATCAGAC	chr1.trna1742-LysTTT	0	0	0	0	0	0	0	1
GCCCGGATAGCTCAGTCGGTAGGGCATCAGACT	chr1.trna1742-LysTTT	0	0	0	0	0	0	0	1
GCCCGGATAGCTCAGTCGGTAGGGCATCAGACTTCT	chr1.trna1742-LysTTT	1	0	0	0	0	0	0	0
GCCCGGATAGCTCAGTCGGTAGGGCATCAGACTTTC	chr1.trna1742-LysTTT	0	1	0	0	0	0	0	0
GCCCGGATAGCTCAGTCGGTAGGGCATCAGACTTTT	chr1.trna1742-LysTTT	0	0	0	1	1	0	0	0
GCCCGGATAGCTCAGTCGGTAGT	chr1.trna1742-LysTTT	1	0	1	1	0	0	2	2
GCCCGGATAGCTCAGTCGGTAT	chr1.trna1742-LysTTT	0	1	0	1	0	0	0	2
GCCCGGATAGCTCAGTCGGTATAGCATC	chr1.trna1742-LysTTT	0	0	0	0	0	0	0	1
GCCCGGATAGCTCAGTCGGTATAGCATCAGA	chr1.trna1742-LysTTT	0	0	0	0	0	0	0	1
GCCCGGATAGCTCAGTCGGTATAGCATCAGACT	chr1.trna1742-LysTTT	0	0	0	1	0	0	1	0
GCCCGGATAGCTCAGTCGGTATC	chr1.trna1742-LysTTT	0	1	0	0	0	0	0	0
GCCCGGATAGCTCAGTCGGTG	chr1.trna1742-LysTTT	0	1	1	1	1	0	0	1
GCCCGGATAGCTCAGTCGGTGCACC	chr1.trna1742-LysTTT	1	0	0	0	0	0	0	0
GCCCGGATAGCTCAGTCGGTGCACCA	chr1.trna1742-LysTTT	1	0	0	0	0	0	0	0
GCCCGGATAGCTCAGTCGGTGG	chr1.trna1742-LysTTT	0	0	1	0	0	0	0	0
GCCCGGATAGCTCAGTCGGTGGAGCATCAGACC	chr1.trna1742-LysTTT	0	0	0	1	0	0	0	0
GCCCGGATAGCTCAGTCGGTGGAGCATCAGACT	chr1.trna1742-LysTTT	0	0	1	0	0	0	0	0
GCCCGGATAGCTCAGTCGGTGGAGCATCAGACTTTG	chr1.trna1742-LysTTT	0	1	0	0	0	0	0	0
GCCCGGATAGCTCAGTCGGTGGAGCATCAGACTTTT	chr1.trna1742-LysTTT	0	0	0	0	0	0	0	1
GCCCGGATAGCTCAGTCGGTT	chr1.trna1742-LysTTT	0	0	1	1	0	1	1	0
GCCCGGATAGCTCAGTCGT	chr1.trna1742-LysTTT	3	2	0	2	4	2	1	3
GCCCGGATAGCTCAGTCT	chr1.trna1742-LysTTT	1	2	0	3	2	3	2	2
GCCCGGATAGCTCAGTCTGTAGGCTTT	chr1.trna1742-LysTTT	1	0	0	0	0	0	0	0
GCCCGGATAGCTCATTC	chr1.trna1742-LysTTT	0	1	0	0	0	0	0	0
GCCCGGATAGCTCCGTCGGTAGAG	chr1.trna1742-LysTTT	0	0	0	0	0	0	0	1
GCCCGGATAGCTCCGTCGGTAGAGCATCAGACT	chr1.trna1742-LysTTT	0	1	0	0	0	0	0	0
GCCCGGATAGCTCGGTC	chr1.trna1742-LysTTT	0	0	1	0	0	1	0	1
GCCCGGATAGCTCGGTCA	chr1.trna1742-LysTTT	0	0	0	0	1	0	0	0
GCCCGGATAGCTCGGTCG	chr1.trna1742-LysTTT	0	1	1	1	0	0	0	0
GCCCGGATAGCTCGGTCGG	chr1.trna1742-LysTTT	0	1	0	0	1	0	0	0
GCCCGGATAGCTCGGTCGGT	chr1.trna1742-LysTTT	0	0	0	0	0	0	1	0
GCCCGGATAGCTCGGTCGGTAGA	chr1.trna1742-LysTTT	2	0	0	0	0	0	0	1
GCCCGGATAGCTCGGTCGGTAGAGCATCAGACT	chr1.trna1742-LysTTT	0	1	0	0	2	0	2	0
GCCCGGATAGCTCGGTCGGTAGAGCATCAGACTGT	chr1.trna1742-LysTTT	0	0	1	0	0	0	0	0
GCCCGGATAGCTCGGTCGGTAGAGCATCAGACTTTA	chr1.trna1742-LysTTT	0	0	0	0	0	0	0	1
GCCCGGATAGCTCGGTCGGTAGAGCATCAGACTTTT	chr1.trna1742-LysTTT	1	0	1	0	0	0	1	1
GCCCGGATAGCTCTGTC	chr1.trna1742-LysTTT	0	0	0	0	0	1	1	0
GCCCGGATAGCTCTGTCGGTAGAGCATC	chr1.trna1742-LysTTT	0	0	0	0	0	1	0	0
GCCCGGATAGCTTAGTCGGTAGA	chr1.trna1742-LysTTT	0	0	0	0	0	0	0	1
GCCCGGATAGCTTAGTCGGTAGAG	chr1.trna1742-LysTTT	0	0	0	0	0	1	0	0
GCCCGGATAGCTTAGTCGGTAGAGCATCAGAC	chr1.trna1742-LysTTT	0	0	0	0	0	0	0	2
GCCCGGATAGCTTAGTCGGTAGAGCATCAGACT	chr1.trna1742-LysTTT	1	0	0	0	1	0	0	1
GCCCGGATAGCTTAGTCGGTAGAGCATCAGACTTTT	chr1.trna1742-LysTTT	0	0	0	0	0	0	1	0
GCCCGGATAGGTCAGTCGGTAGAGT	chr1.trna1742-LysTTT	0	0	0	0	0	0	1	0
GCCCGGATAGTTCAGTCGGTAG	chr1.trna1742-LysTTT	1	0	0	0	0	0	1	0
GCCCGGATAGTTCAGTCGGTAGA	chr1.trna1742-LysTTT	0	0	0	0	0	1	0	0
GCCCGGATAGTTCAGTCGGTAGAGCATCAGACT	chr1.trna1742-LysTTT	0	0	0	0	1	0	0	0
GCCCGGATAGTTCAGTCGGTAGAGCATCAGACTTTC	chr1.trna1742-LysTTT	1	0	0	0	0	0	0	0
GCCCGGATAGTTCAGTCGGTAGAGCATCAGACTTTT	chr1.trna1742-LysTTT	1	0	0	0	0	0	0	0
GCCCGGATCGCTCAGTCG	chr1.trna1742-LysTTT	0	0	0	0	0	1	0	0
GCCCGGATGGCTCAGTCGG	chr1.trna1742-LysTTT	0	2	0	0	0	2	0	0
GCCCGGATGGCTCAGTCGGTAGAGC	chr1.trna1742-LysTTT	0	0	0	0	0	0	0	2
GCCCGGATTGCTCAGTCG	chr1.trna1742-LysTTT	0	1	0	0	0	0	0	0
GCCCGNATAGCTCAGTCGGTAGAGCATCAGAC	chr1.trna1742-LysTTT	0	0	0	0	1	0	0	0
GCCGGGATAGCTCAGTCGG	chr1.trna1742-LysTTT	0	1	0	0	0	0	0	0
GCGCCCGGATAGCTCAGTCGGTAGAGCATCAGACTTT	chr1.trna1742-LysTTT	1	0	0	0	0	0	0	0
GCGCGGATAGCTCAGTCGG	chr1.trna1742-LysTTT	0	0	0	0	0	0	0	1
GCGCGGATAGCTCAGTCGGTAGAGC	chr1.trna1742-LysTTT	0	0	0	0	0	0	0	1
GCGGATAGCTCAGTCGGTAGA	chr1.trna1742-LysTTT	0	0	0	0	0	0	1	0
GCGGATAGCTCAGTCGGTAGAGC	chr1.trna1742-LysTTT	0	1	0	0	0	0	0	1
GCGGATAGCTCAGTCGGTAGAGCATCAGACTTTT	chr1.trna1742-LysTTT	0	0	0	0	0	0	1	0
GCGGGAATAGCTCAGTCGGTAGAGC	chr1.trna1742-LysTTT	0	0	0	0	0	0	0	1
GCTCGGATAGCTCAGTCGGTAGAGCATCAGACTT	chr1.trna1742-LysTTT	0	0	0	0	0	0	0	1
GCTGATATAGCTCAGTCGGTAGAGC	chr1.trna1742-LysTTT	1	0	0	0	0	0	0	0
GCTGATATGGCTCAGTCGGTAGAGCGTC	chr1.trna1742-LysTTT	0	0	0	1	0	0	0	0
GGACCCTCAGAGCCCCCTGACC	chr1.trna1742-LysTTT	0	0	0	0	1	0	0	0
GGGTCCAGGGTTCAAGTCCCTGTTCGGGCGGCT	chr1.trna1742-LysTTT	0	1	0	0	0	0	0	0
GTAGAGCGTCAGACTTTT	chr1.trna1742-LysTTT	0	1	0	0	0	0	0	0
GTCCAGGGTTCAAGTCCCTGTTCGGGCA	chr1.trna1742-LysTTT	0	1	0	0	0	0	0	0
NCGGATAGCTCAGTCGGTAGAGCATCAGACA	chr1.trna1742-LysTTT	0	1	0	0	0	0	0	0
TCCCTGTTCGGGCGCCAAAAAAT	chr1.trna1742-LysTTT	0	1	0	0	0	0	0	0
TCCCTGTTCGGGCGGCA	chr1.trna1742-LysTTT	0	0	0	0	0	0	0	1
TCCCTGTTCGGGCGGCATA	chr1.trna1742-LysTTT	0	0	0	0	0	0	0	1
TCCCTGTTCGGGCGGCTACAAATTT	chr1.trna1742-LysTTT	1	1	0	0	1	0	0	0
TCCCTGTTCGGGCGGCTACAAATTTT	chr1.trna1742-LysTTT	0	1	0	1	1	0	0	0
TCCGCGATAGCTCAGTCGGTAGAGCAAAT	chr1.trna1742-LysTTT	0	2	0	0	0	0	0	0
TCCTGTTCGGGCGGCTACAAATTTT	chr1.trna1742-LysTTT	0	0	0	0	1	0	0	0
TCGGATAGCTCAGTCGGTAGA	chr1.trna1742-LysTTT	0	1	0	0	0	0	0	0
TCGGATAGCTCAGTCGGTAGAG	chr1.trna1742-LysTTT	0	1	0	0	0	0	0	0
TCGGATAGCTCAGTCGGTAGAGCATCAGAC	chr1.trna1742-LysTTT	0	0	0	0	1	0	0	0
TCGGTAGGGCATCAGACT	chr1.trna1742-LysTTT	1	0	0	0	0	0	0	0
TCTCGGTAGAGCATCAGA	chr1.trna1742-LysTTT	0	2	0	0	0	0	0	0
TCTGAGGGCCCAGGGTTCAACT	chr1.trna1742-LysTTT	0	0	0	0	0	1	0	0
TCTGAGGGGCCAAGGCTGAAGT	chr1.trna1742-LysTTT	0	1	0	0	0	0	0	0
TGTTCGGGCGGCTACAAATTT	chr1.trna1742-LysTTT	1	0	0	0	0	0	0	0
TTAATCTGAAGGTCCAGGGTTCAAGT	chr1.trna1742-LysTTT	0	0	0	0	0	0	1	0
TTTAATCTGAGGGTCCAGGGTTCAA	chr1.trna1742-LysTTT	0	0	0	0	0	1	0	0
TTTAATCTGAGGGTCCAGGGTTCAAGT	chr1.trna1742-LysTTT	0	0	0	0	1	0	0	0
TTTAATCTGAGGGTCCAGGGTTCAAGTC	chr1.trna1742-LysTTT	0	0	0	1	0	0	0	0
TTTAATCTGAGGGTCCAGGGTTCAAGTCCCTG	chr1.trna1742-LysTTT	0	0	0	1	0	0	0	0
TTTAATCTGAGGGTCCAGGGTTCAAGTCT	chr1.trna1742-LysTTT	0	0	0	0	0	1	0	0
TTTAATCTGAGGGTCCAGGGTTCAAGTT	chr1.trna1742-LysTTT	0	0	0	0	1	0	0	0
GGGACTCTTAATCCCAGGGTCATGGGTT	chr1.trna1880-LysCTT	0	0	0	0	0	0	1	0
TAGCTCAGTCGATAGAGCATGGGAC	chr1.trna1880-LysCTT	1	0	0	0	0	0	0	0
ACGCATTGGTGGTTCAGTGGTAGAATT	chr1.trna2073-GlyGCC	0	0	0	0	0	0	0	1
ACGCGGGAGGCCCGGGTTT	chr1.trna2073-GlyGCC	0	0	0	0	0	0	0	1
ACGCGGGAGGCCCGGGTTTA	chr1.trna2073-GlyGCC	0	0	1	0	0	0	0	0
ACGCGGGAGGCCCGGGTTTT	chr1.trna2073-GlyGCC	0	1	0	0	0	0	0	2
ACGCGGGAGGCCCGGGTTTTC	chr1.trna2073-GlyGCC	0	0	1	0	0	0	0	1
ACGCGGGAGGCCCGGGTTTTT	chr1.trna2073-GlyGCC	0	0	0	0	0	0	0	1
ACGCGGGAGGCCCGGGTTTTTCT	chr1.trna2073-GlyGCC	0	0	1	0	0	0	0	0
ACGCGGGAGGCCCGGGTTTTTTT	chr1.trna2073-GlyGCC	0	0	1	0	0	0	0	0
ACGGTGGAGACCCGGGTTT	chr1.trna2073-GlyGCC	0	0	0	1	0	0	0	0
AGAATTCTCGCCTGCCACGCGGGAGGCCCGGGTTTG	chr1.trna2073-GlyGCC	0	0	0	0	0	0	0	1
AGCTAGTCGCATTGGTGGTTCAGA	chr1.trna2073-GlyGCC	0	1	0	0	0	0	0	0
AGCTAGTCGCATTGGTGGTTCAGTGGTAG	chr1.trna2073-GlyGCC	0	0	0	0	0	0	0	1
CACGCGGGAGGCCCGGGTTT	chr1.trna2073-GlyGCC	1	0	0	0	0	0	0	0
CACGCGGGAGGCCCGGGTTTT	chr1.trna2073-GlyGCC	0	0	1	1	0	0	0	0
CCCGGCCAATGCATTGCTTACTTT	chr1.trna2073-GlyGCC	0	0	0	0	1	0	1	0
CCGGCCAATGCATTGCTTACTTT	chr1.trna2073-GlyGCC	1	0	0	0	0	0	1	0
CCGGGTTTGTTTCCCGGCCAATGCACCA	chr1.trna2073-GlyGCC	0	0	0	0	1	0	0	0
CGCATTGGTGGTTCAGTGGT	chr1.trna2073-GlyGCC	0	0	0	0	0	0	0	1
CGCATTGGTGGTTCAGTGGTAGAATT	chr1.trna2073-GlyGCC	0	0	0	0	0	0	0	1
CGCATTGGTGGTTCAGTGGTAGAATTCTCGCC	chr1.trna2073-GlyGCC	0	0	0	1	0	0	0	1
CGCATTGGTGGTTCAGTGGTAGAATTCTCGCCTGCC	chr1.trna2073-GlyGCC	1	0	0	0	0	0	0	0
CGCATTGGTGGTTCAGTGGTAGAATTCTCGCT	chr1.trna2073-GlyGCC	0	0	0	0	0	0	0	1
CGCATTTGTGGCTCAGTGGTAGAATTCTCGCCTGCC	chr1.trna2073-GlyGCC	0	0	0	0	0	0	0	1
CGCATTTGTGGTTCAGTGGTAGAATTCTCGCC	chr1.trna2073-GlyGCC	0	0	0	0	0	0	1	0
CGCCTGCCACGCGGGAGGCCCGGGTTT	chr1.trna2073-GlyGCC	0	0	0	0	1	0	0	0
CGCGCATTGGTGGTTCAGTGGTAGAATT	chr1.trna2073-GlyGCC	0	0	0	0	0	0	0	1
CGCGGGAGACCCGGGTTT	chr1.trna2073-GlyGCC	0	0	0	0	0	1	0	0
CGCGGGAGGCCCGGGTTTT	chr1.trna2073-GlyGCC	0	0	0	0	0	0	0	1
CGCGGGAGGCCCGGGTTTTTTT	chr1.trna2073-GlyGCC	0	0	0	0	1	0	0	0
CGGGAGGCCCGGGTTT	chr1.trna2073-GlyGCC	0	0	2	0	1	2	0	0
CGGGAGGCCCGGGTTTT	chr1.trna2073-GlyGCC	0	0	1	0	0	0	0	0
CGTTTCCCGGCCAATGCATT	chr1.trna2073-GlyGCC	0	0	0	0	0	0	1	0
CTGCCACGCGGGAGGCCCGGGTTT	chr1.trna2073-GlyGCC	0	0	0	0	0	0	0	1
CTGCCACGCGGGAGGCCCGGTTTTA	chr1.trna2073-GlyGCC	0	0	0	0	0	0	1	0
GATTCCCGGCCAATGCATTGCTTACTTT	chr1.trna2073-GlyGCC	0	0	0	0	0	0	0	1
GCATTTGTGGTTCAGTGGTAGAATTCTCGCCTGCCACGCGGGAGGCCCGGGTTTA	chr1.trna2073-GlyGCC	0	0	0	0	1	0	0	0
GCCACGCGGGAGGCCCGGGTTT	chr1.trna2073-GlyGCC	0	1	1	0	0	0	0	0
GCCACGCGGGAGGCCCGGGTTTT	chr1.trna2073-GlyGCC	0	1	0	0	0	0	0	0
GCCTGCCACGCGGGAGGCCCGGGTTT	chr1.trna2073-GlyGCC	0	1	0	0	0	0	0	0
GCGGGAGGCCCGGGTTT	chr1.trna2073-GlyGCC	0	1	0	0	0	0	1	0
GCGGGAGGCCCGGGTTTAT	chr1.trna2073-GlyGCC	0	0	0	1	0	0	0	0
GCGGGAGGCCCGGGTTTT	chr1.trna2073-GlyGCC	0	0	0	0	0	1	0	0
GCGGGAGGCCCGGGTTTTTT	chr1.trna2073-GlyGCC	0	1	0	0	0	0	0	0
GCGGGAGGCCTGGGTTT	chr1.trna2073-GlyGCC	0	0	1	0	0	0	0	0
GGTAGAATTCTCGCCTGCCACGCGGGAGGCCCGGGTTT	chr1.trna2073-GlyGCC	0	1	1	0	0	0	0	0
GTGGTAGAATTCTCGCCTGCCACGCGGGAGGCCCGGGTTTT	chr1.trna2073-GlyGCC	0	1	0	0	0	0	0	0
TCCCGGCCAATGCATTGCTTACTTC	chr1.trna2073-GlyGCC	0	0	0	0	0	1	0	0
TCGCATTGATGGTTCAGTGGTAGAATT	chr1.trna2073-GlyGCC	0	0	0	0	0	0	0	1
TCGCCTGCCACGCGGGAGGCCCGGGTTTT	chr1.trna2073-GlyGCC	0	0	0	0	0	0	0	1
TGATTCCCGGCCAATGCATTGCTTACTTT	chr1.trna2073-GlyGCC	0	0	0	0	0	0	0	2
TGCCACGCGGGAGGCCCGGGTTT	chr1.trna2073-GlyGCC	0	0	0	0	1	0	0	0
TTATTCCCGGCCAATGCATTGCTTACTTT	chr1.trna2073-GlyGCC	0	0	0	0	0	1	0	0
TTCCCGGCCAATGCATTA	chr1.trna2073-GlyGCC	0	0	1	0	1	0	0	0
TTCCCGGCCAATGCATTGCTTA	chr1.trna2073-GlyGCC	0	0	0	0	0	1	0	0
TTGATTCCCGGCCAATGCATTGCTTACTTT	chr1.trna2073-GlyGCC	0	0	0	0	1	0	0	0
AAGCGGTTAGGATTCCTGG	chr1.trna2318-GluTTC	1	0	0	0	0	0	0	0
AATTTTCACCCAGGCGGCCC	chr1.trna2318-GluTTC	0	1	0	0	0	0	0	0
ACCCATATGGTCTAGCGGTTAGGATC	chr1.trna2318-GluTTC	0	1	0	1	0	0	0	0
ACCCATATGGTCTAGCGGTTAGGATT	chr1.trna2318-GluTTC	1	1	0	0	0	0	0	4
ACCCATATGGTCTAGCGGTTAGGATTC	chr1.trna2318-GluTTC	0	0	0	0	0	1	0	0
ACCCATATGGTCTAGCGGTTAGGATTCCT	chr1.trna2318-GluTTC	0	0	0	0	1	1	0	1
ACCCATATGGTCTAGCGGTTAGGATTCCTGGTT	chr1.trna2318-GluTTC	0	0	0	0	0	0	0	3
ACCCATATGGTCTAGCGTTAGGATTCCT	chr1.trna2318-GluTTC	0	0	0	0	0	0	0	1
ACCCATATGGTCTAGCGTTAGGATTCCTGGTT	chr1.trna2318-GluTTC	0	0	0	0	0	0	0	1
ACCCATATGGTCTGGCGGTTAGGACTCC	chr1.trna2318-GluTTC	0	0	0	1	0	0	0	0
ACCCATATTGTCTAGCGGTTAGGATA	chr1.trna2318-GluTTC	0	0	0	0	1	0	0	0
ACGACTCCCGGTATGGGAACCA	chr1.trna2318-GluTTC	0	1	0	0	0	0	0	0
ACGGCCCGGGTTCGACTCCCGGTATGGGAACCA	chr1.trna2318-GluTTC	0	0	0	0	0	1	0	0
ACTAATCCTAGCCCTAGCCCTACTCTAGCGGTTAGGATTCCTGGTTTTCACCCAGGCGGCCCGGGTTCGACTCCCG	chr1.trna2318-GluTTC	0	0	0	0	0	1	0	0
AGAGCAAAGGAAGGACTCC	chr1.trna2318-GluTTC	1	0	0	0	0	0	0	0
AGAGCAAAGGAAGGACTCCA	chr1.trna2318-GluTTC	0	0	0	0	0	1	0	0
AGCGGTTAGGATCCCTGGTTTTCACCCAG	chr1.trna2318-GluTTC	1	0	0	0	0	0	0	0
AGCGGTTAGGATTCCAGGTT	chr1.trna2318-GluTTC	0	0	0	0	0	0	0	1
AGCGGTTAGGATTCCCGGTTTTCACCCAG	chr1.trna2318-GluTTC	0	0	0	0	0	0	0	1
AGCGGTTAGGATTCCCGGTTTTCACT	chr1.trna2318-GluTTC	1	0	0	0	0	0	0	0
AGCGGTTAGGATTCCT	chr1.trna2318-GluTTC	13	15	3	16	8	15	19	6
AGCGGTTAGGATTCCTA	chr1.trna2318-GluTTC	0	3	2	0	3	1	2	2
AGCGGTTAGGATTCCTCG	chr1.trna2318-GluTTC	0	1	0	0	0	0	0	0
AGCGGTTAGGATTCCTG	chr1.trna2318-GluTTC	16	7	14	9	7	11	12	14
AGCGGTTAGGATTCCTGA	chr1.trna2318-GluTTC	1	2	1	3	0	0	2	0
AGCGGTTAGGATTCCTGG	chr1.trna2318-GluTTC	6	17	3	12	1	8	7	6
AGCGGTTAGGATTCCTGGA	chr1.trna2318-GluTTC	0	1	0	0	0	0	0	0
AGCGGTTAGGATTCCTGGATACCG	chr1.trna2318-GluTTC	0	0	1	0	0	0	0	0
AGCGGTTAGGATTCCTGGC	chr1.trna2318-GluTTC	0	1	0	0	0	1	3	0
AGCGGTTAGGATTCCTGGCT	chr1.trna2318-GluTTC	0	0	0	1	0	0	0	0
AGCGGTTAGGATTCCTGGCTTTCACA	chr1.trna2318-GluTTC	0	0	0	0	0	0	0	1
AGCGGTTAGGATTCCTGGCTTTCACCT	chr1.trna2318-GluTTC	0	0	0	0	1	0	0	0
AGCGGTTAGGATTCCTGGT	chr1.trna2318-GluTTC	5	14	3	10	10	6	1	7
AGCGGTTAGGATTCCTGGTA	chr1.trna2318-GluTTC	1	0	1	1	2	1	1	1
AGCGGTTAGGATTCCTGGTC	chr1.trna2318-GluTTC	4	2	2	7	5	2	6	3
AGCGGTTAGGATTCCTGGTCTTCACCT	chr1.trna2318-GluTTC	0	1	0	0	0	0	0	0
AGCGGTTAGGATTCCTGGTG	chr1.trna2318-GluTTC	0	0	1	0	0	1	0	0
AGCGGTTAGGATTCCTGGTT	chr1.trna2318-GluTTC	25	31	17	34	34	17	33	38
AGCGGTTAGGATTCCTGGTTA	chr1.trna2318-GluTTC	0	0	0	0	0	0	1	0
AGCGGTTAGGATTCCTGGTTC	chr1.trna2318-GluTTC	0	1	0	0	0	0	0	0
AGCGGTTAGGATTCCTGGTTT	chr1.trna2318-GluTTC	4	7	1	4	11	4	3	3
AGCGGTTAGGATTCCTGGTTTC	chr1.trna2318-GluTTC	0	0	1	1	0	0	0	0
AGCGGTTAGGATTCCTGGTTTCCA	chr1.trna2318-GluTTC	0	0	0	0	1	0	0	0
AGCGGTTAGGATTCCTGGTTTCCACT	chr1.trna2318-GluTTC	0	0	1	0	0	0	0	0
AGCGGTTAGGATTCCTGGTTTGC	chr1.trna2318-GluTTC	0	0	1	0	0	0	0	0
AGCGGTTAGGATTCCTGGTTTT	chr1.trna2318-GluTTC	6	2	5	3	4	1	1	2
AGCGGTTAGGATTCCTGGTTTTC	chr1.trna2318-GluTTC	3	10	3	4	2	5	5	6
AGCGGTTAGGATTCCTGGTTTTCA	chr1.trna2318-GluTTC	8	2	3	3	3	1	3	3
AGCGGTTAGGATTCCTGGTTTTCAC	chr1.trna2318-GluTTC	3	3	0	1	0	1	2	2
AGCGGTTAGGATTCCTGGTTTTCACA	chr1.trna2318-GluTTC	1	1	1	1	2	0	1	1
AGCGGTTAGGATTCCTGGTTTTCACC	chr1.trna2318-GluTTC	3	11	1	4	5	4	4	12
AGCGGTTAGGATTCCTGGTTTTCACCA	chr1.trna2318-GluTTC	1	2	2	0	0	1	0	1
AGCGGTTAGGATTCCTGGTTTTCACCC	chr1.trna2318-GluTTC	2	2	1	2	0	0	2	5
AGCGGTTAGGATTCCTGGTTTTCACCCA	chr1.trna2318-GluTTC	2	7	1	0	2	1	2	2
AGCGGTTAGGATTCCTGGTTTTCACCCAA	chr1.trna2318-GluTTC	0	0	0	2	0	0	1	0
AGCGGTTAGGATTCCTGGTTTTCACCCAG	chr1.trna2318-GluTTC	2	4	2	1	1	2	1	0
AGCGGTTAGGATTCCTGGTTTTCACCCAGG	chr1.trna2318-GluTTC	1	1	0	1	0	1	1	2
AGCGGTTAGGATTCCTGGTTTTCACCCAGGC	chr1.trna2318-GluTTC	1	3	2	0	1	2	0	2
AGCGGTTAGGATTCCTGGTTTTCACCCAGGCG	chr1.trna2318-GluTTC	0	0	1	0	0	0	0	0
AGCGGTTAGGATTCCTGGTTTTCACCCAGGCGGCCA	chr1.trna2318-GluTTC	0	0	1	0	0	0	0	0
AGCGGTTAGGATTCCTGGTTTTCACCCAGGCGGCCCGGGTTCGACTCCCGGTATGGGAACCA	chr1.trna2318-GluTTC	0	0	0	0	1	1	0	0
AGCGGTTAGGATTCCTGGTTTTCACCCAGGCGGCCT	chr1.trna2318-GluTTC	0	0	0	0	0	0	0	1
AGCGGTTAGGATTCCTGGTTTTCACCCAGGCGGCT	chr1.trna2318-GluTTC	0	0	0	0	0	0	0	1
AGCGGTTAGGATTCCTGGTTTTCACCCAGGT	chr1.trna2318-GluTTC	0	1	0	0	2	0	0	1
AGCGGTTAGGATTCCTGGTTTTCACCCAGT	chr1.trna2318-GluTTC	0	0	0	0	0	0	0	1
AGCGGTTAGGATTCCTGGTTTTCACCCTG	chr1.trna2318-GluTTC	0	0	1	0	0	0	0	0
AGCGGTTAGGATTCCTGGTTTTCACCT	chr1.trna2318-GluTTC	0	3	1	3	2	2	1	2
AGCGGTTAGGATTCCTGGTTTTCACT	chr1.trna2318-GluTTC	3	4	2	1	1	1	1	3
AGCGGTTAGGATTCCTGGTTTTTT	chr1.trna2318-GluTTC	0	1	0	0	0	0	0	0
AGCGGTTAGGATTCCTGT	chr1.trna2318-GluTTC	1	0	0	0	0	0	0	2
AGCGGTTAGGATTTCTGGTT	chr1.trna2318-GluTTC	0	1	0	0	0	0	0	0
AGGCGGCCCGGGTCCGACTCCCGGTATGGGAAC	chr1.trna2318-GluTTC	0	1	0	0	0	0	0	0
AGGCGGCCCGGGTCCGACTCCCGGTATGGGAACCA	chr1.trna2318-GluTTC	0	0	0	0	0	0	0	1
AGGCGGCCCGGGTTCG	chr1.trna2318-GluTTC	2	1	0	1	2	0	1	0
AGGCGGCCCGGGTTCGA	chr1.trna2318-GluTTC	0	0	0	0	0	0	1	0
AGGCGGCCCGGGTTCGAC	chr1.trna2318-GluTTC	1	1	1	0	0	1	0	0
AGGCGGCCCGGGTTCGACA	chr1.trna2318-GluTTC	0	1	0	0	0	0	0	0
AGGCGGCCCGGGTTCGACC	chr1.trna2318-GluTTC	0	1	0	0	0	0	0	0
AGGCGGCCCGGGTTCGACG	chr1.trna2318-GluTTC	0	0	0	0	1	0	0	0
AGGCGGCCCGGGTTCGACT	chr1.trna2318-GluTTC	0	0	0	0	0	0	0	2
AGGCGGCCCGGGTTCGACTC	chr1.trna2318-GluTTC	0	1	0	1	1	1	1	0
AGGCGGCCCGGGTTCGACTCA	chr1.trna2318-GluTTC	0	1	0	0	0	0	0	0
AGGCGGCCCGGGTTCGACTCC	chr1.trna2318-GluTTC	3	1	0	2	0	1	0	0
AGGCGGCCCGGGTTCGACTCCA	chr1.trna2318-GluTTC	0	1	0	0	0	0	0	0
AGGCGGCCCGGGTTCGACTCCC	chr1.trna2318-GluTTC	3	1	1	1	2	1	0	1
AGGCGGCCCGGGTTCGACTCCCA	chr1.trna2318-GluTTC	0	0	0	1	0	0	0	0
AGGCGGCCCGGGTTCGACTCCCG	chr1.trna2318-GluTTC	3	2	0	3	2	2	0	0
AGGCGGCCCGGGTTCGACTCCCGACGT	chr1.trna2318-GluTTC	0	0	0	1	0	0	0	0
AGGCGGCCCGGGTTCGACTCCCGGT	chr1.trna2318-GluTTC	1	0	0	0	0	0	0	0
AGGCGGCCCGGGTTCGACTCCCGGTACGGGAACCT	chr1.trna2318-GluTTC	0	0	0	0	0	0	1	0
AGGCGGCCCGGGTTCGACTCCCGGTATG	chr1.trna2318-GluTTC	0	0	0	0	0	0	0	2
AGGCGGCCCGGGTTCGACTCCCGGTATGAGAACCA	chr1.trna2318-GluTTC	0	1	0	0	0	0	0	0
AGGCGGCCCGGGTTCGACTCCCGGTATGG	chr1.trna2318-GluTTC	0	0	1	0	2	0	1	0
AGGCGGCCCGGGTTCGACTCCCGGTATGGA	chr1.trna2318-GluTTC	0	0	0	1	0	0	0	0
AGGCGGCCCGGGTTCGACTCCCGGTATGGG	chr1.trna2318-GluTTC	1	1	2	0	0	0	1	1
AGGCGGCCCGGGTTCGACTCCCGGTATGGGA	chr1.trna2318-GluTTC	4	1	1	0	1	0	1	0
AGGCGGCCCGGGTTCGACTCCCGGTATGGGAA	chr1.trna2318-GluTTC	0	0	1	1	0	0	0	0
AGGCGGCCCGGGTTCGACTCCCGGTATGGGAAA	chr1.trna2318-GluTTC	0	0	2	0	0	1	0	0
AGGCGGCCCGGGTTCGACTCCCGGTATGGGAAC	chr1.trna2318-GluTTC	14	13	15	6	8	5	4	6
AGGCGGCCCGGGTTCGACTCCCGGTATGGGAACA	chr1.trna2318-GluTTC	0	0	1	2	2	0	0	0
AGGCGGCCCGGGTTCGACTCCCGGTATGGGAACC	chr1.trna2318-GluTTC	6	8	3	3	3	2	3	3
AGGCGGCCCGGGTTCGACTCCCGGTATGGGAACCA	chr1.trna2318-GluTTC	19	27	12	12	10	11	17	6
AGGCGGCCCGGGTTCGACTCCCGGTATGGGAACCC	chr1.trna2318-GluTTC	0	0	0	0	1	0	0	0
AGGCGGCCCGGGTTCGACTCCCGGTATGGGAACCG	chr1.trna2318-GluTTC	0	1	0	0	0	0	0	0
AGGCGGCCCGGGTTCGACTCCCGGTATGGGAACCT	chr1.trna2318-GluTTC	0	1	0	0	0	0	1	0
AGGCGGCCCGGGTTCGACTCCCGGTATGGGAACT	chr1.trna2318-GluTTC	2	4	2	2	3	0	0	0
AGGCGGCCCGGGTTCGACTCCCGGTATGGGAACTA	chr1.trna2318-GluTTC	0	0	0	1	0	0	0	0
AGGCGGCCCGGGTTCGACTCCCGGTATGGGAAT	chr1.trna2318-GluTTC	0	1	0	1	0	0	0	0
AGGCGGCCCGGGTTCGACTCCCGGTATGGGACC	chr1.trna2318-GluTTC	0	0	0	1	0	0	0	0
AGGCGGCCCGGGTTCGACTCCCGGTATGGGAGCCA	chr1.trna2318-GluTTC	0	0	0	0	1	1	0	0
AGGCGGCCCGGGTTCGACTCCCGGTATGGGGA	chr1.trna2318-GluTTC	0	0	1	0	0	0	0	0
AGGCGGCCCGGGTTCGACTCCCGGTATGGGT	chr1.trna2318-GluTTC	0	0	0	2	0	0	0	0
AGGCGGCCCGGGTTCGACTCCCGGTATGT	chr1.trna2318-GluTTC	0	0	0	0	0	0	0	1
AGGCGGCCCGGGTTCGACTCCT	chr1.trna2318-GluTTC	0	0	1	0	0	2	0	0
AGGCGGCCCGGGTTCGACTCT	chr1.trna2318-GluTTC	0	0	0	0	0	1	0	0
AGGCGGCCCGGGTTCGACTCTTT	chr1.trna2318-GluTTC	0	1	0	0	0	0	0	0
AGGCGGCCCGGGTTCGCCTCCCGGTATGGGAACCA	chr1.trna2318-GluTTC	0	1	0	0	0	0	0	0
AGGCGGCCTGGGTTCGACTCCCGGTATGGGAACCG	chr1.trna2318-GluTTC	0	0	1	0	0	0	0	0
AGGTTAGGATTCCTGGTTTTCACC	chr1.trna2318-GluTTC	0	0	0	0	1	0	0	0
ATAGGATTCCTGGTTTTCACCT	chr1.trna2318-GluTTC	0	0	0	0	0	0	0	1
ATATGGTCTAGCGGTT	chr1.trna2318-GluTTC	0	0	0	0	0	1	0	0
ATATGGTCTAGCGGTTAGGA	chr1.trna2318-GluTTC	0	0	0	1	1	0	0	0
ATATGGTCTAGCGGTTAGGAT	chr1.trna2318-GluTTC	0	1	0	0	0	0	1	0
ATATGGTCTAGCGGTTAGGATT	chr1.trna2318-GluTTC	0	2	1	0	1	0	0	2
ATATGGTCTAGCGGTTAGGATTC	chr1.trna2318-GluTTC	0	1	0	0	0	0	1	0
ATATGGTCTAGCGGTTAGGATTCC	chr1.trna2318-GluTTC	0	0	0	0	0	0	1	1
ATATGGTCTAGCGGTTAGGATTCCA	chr1.trna2318-GluTTC	0	0	0	0	0	0	0	1
ATATGGTCTAGCGGTTAGGATTCCC	chr1.trna2318-GluTTC	0	0	0	0	0	0	1	0
ATATGGTCTAGCGGTTAGGATTCCT	chr1.trna2318-GluTTC	1	0	0	0	0	0	0	3
ATATGGTCTAGCGGTTAGGATTCCTG	chr1.trna2318-GluTTC	0	0	2	0	0	0	0	0
ATATGGTCTAGCGGTTAGGATTCCTGGTT	chr1.trna2318-GluTTC	0	0	0	0	1	0	0	0
ATATGGTCTAGCGGTTAGGATTCCTGGTTTT	chr1.trna2318-GluTTC	0	1	0	0	0	0	1	0
ATCTAGCGGTTAGGATTCCTGGTT	chr1.trna2318-GluTTC	1	0	0	0	0	0	0	0
ATCTAGCGGTTAGGATTCCTGGTTT	chr1.trna2318-GluTTC	0	0	0	1	0	0	0	0
ATGGGAACAGTATTTT	chr1.trna2318-GluTTC	0	0	0	0	1	0	0	0
ATGGGAACAGTATTTTT	chr1.trna2318-GluTTC	0	0	0	0	1	1	0	0
ATTCGACTCCCGGTATGGGAACCA	chr1.trna2318-GluTTC	0	0	1	0	0	0	0	0
CAGCGGTTAGGATTCCTA	chr1.trna2318-GluTTC	0	0	0	0	0	1	0	0
CAGGCGGCCCGGGTCCGACTCCCGGTATGG	chr1.trna2318-GluTTC	0	0	0	0	1	0	0	0
CAGGCGGCCCGGGTTCAACTCCCGGTATGGGAACC	chr1.trna2318-GluTTC	0	0	0	0	0	0	0	1
CAGGCGGCCCGGGTTTGACTCCCGGTATGGGAACCA	chr1.trna2318-GluTTC	0	0	0	0	0	0	0	1
CCAGCGGTTAGGATTCCT	chr1.trna2318-GluTTC	0	0	0	0	0	0	1	1
CCAGCGGTTAGGATTCCTGGTT	chr1.trna2318-GluTTC	0	1	0	0	0	0	0	0
CCAGGCGGCCCGGGCTCGACTCCCGGTATGGGA	chr1.trna2318-GluTTC	1	0	0	0	0	0	0	0
CCAGGCGGCCTGGGTTCGACTCCCGGTATGGGAACCA	chr1.trna2318-GluTTC	0	0	1	0	0	0	0	0
CCATAGGGTCTAGCGGTTAGGATTCCC	chr1.trna2318-GluTTC	1	0	0	0	0	0	0	0
CCATATAGTCTAGCGGTTAGGATTCCTGGTTTG	chr1.trna2318-GluTTC	0	1	0	0	0	0	0	0
CCATATGGTCTAGCCGTTAGGATTCCTGG	chr1.trna2318-GluTTC	0	0	0	0	0	0	0	1
CCATATGGTCTAGCCGTTAGGATTCCTGGTTTTC	chr1.trna2318-GluTTC	0	0	0	0	0	0	1	0
CCATATGGTCTAGCGG	chr1.trna2318-GluTTC	0	1	0	0	0	0	0	0
CCATATGGTCTGGCGGTTAGGATTCCA	chr1.trna2318-GluTTC	0	0	0	1	0	0	0	0
CCATATGTCTAGCGGTTAGGATTCCTGGA	chr1.trna2318-GluTTC	0	0	0	0	1	0	0	0
CCCAGGCGGCCCGGGTA	chr1.trna2318-GluTTC	0	0	0	1	0	0	0	0
CCCAGGCGGCCCGGGTTCGAC	chr1.trna2318-GluTTC	0	0	0	1	0	0	0	0
CCCAGGCGGCCCGGGTTCGACT	chr1.trna2318-GluTTC	0	0	0	1	0	0	0	0
CCCAGGCGGCCCGGGTTCGACTCA	chr1.trna2318-GluTTC	0	0	0	0	1	0	0	0
CCCAGGCGGCCCGGGTTCGACTCC	chr1.trna2318-GluTTC	0	0	0	0	1	0	0	0
CCCAGGCGGCCCGGGTTCGACTCCCG	chr1.trna2318-GluTTC	0	0	1	1	0	0	0	0
CCCAGGCGGCCCGGGTTCGACTCCCGGT	chr1.trna2318-GluTTC	0	1	0	0	0	1	1	0
CCCAGGCGGCCCGGGTTCGACTCCCGGTATG	chr1.trna2318-GluTTC	1	0	0	1	0	0	0	0
CCCAGGCGGCCCGGGTTCGACTCCCGGTATGG	chr1.trna2318-GluTTC	0	0	1	0	0	0	0	0
CCCAGGCGGCCCGGGTTCGACTCCCGGTATGGA	chr1.trna2318-GluTTC	0	0	0	0	0	0	1	0
CCCAGGCGGCCCGGGTTCGACTCCCGGTATGGGAAC	chr1.trna2318-GluTTC	0	0	0	0	0	0	1	0
CCCAGGCGGCCCGGGTTCGACTCCCGGTATGGGAACCA	chr1.trna2318-GluTTC	1	0	0	0	0	0	0	1
CCCAGGCGGCCCGGGTTCGACTCCT	chr1.trna2318-GluTTC	0	0	0	0	0	0	1	0
CCCATATGGTCCAGCGGTTAGGATTCCTGGT	chr1.trna2318-GluTTC	0	0	0	1	0	0	0	0
CCCATATGGTCTAGCGGTTAGGATT	chr1.trna2318-GluTTC	0	0	0	0	0	0	0	1
CCCATATGGTCTAGCGGTTAGGATTCC	chr1.trna2318-GluTTC	0	0	1	0	0	0	0	0
CCCATATGGTCTAGCGGTTAGGATTCCT	chr1.trna2318-GluTTC	0	0	0	1	0	0	1	0
CCCATATGGTCTAGCGGTTAGGATTCCTGA	chr1.trna2318-GluTTC	0	0	0	1	0	0	0	0
CCCATATGGTCTAGCGGTTAGGATTCCTGG	chr1.trna2318-GluTTC	1	0	1	0	0	2	0	0
CCCATATGGTCTAGCGGTTAGGATTCCTGGT	chr1.trna2318-GluTTC	0	1	0	0	0	0	0	0
CCCATATGGTCTAGCGGTTAGGATTCCTGGTC	chr1.trna2318-GluTTC	1	0	0	0	0	0	0	0
CCCATATGGTCTAGCGGTTAGGATTCCTGGTT	chr1.trna2318-GluTTC	1	0	0	0	0	0	0	0
CCCATATGGTCTAGCGGTTAGGATTCCTGGTTTTC	chr1.trna2318-GluTTC	2	1	0	0	1	0	0	1
CCCATATGGTCTAGCGGTTAGGATTCCTGGTTTTCACC	chr1.trna2318-GluTTC	0	0	0	0	1	0	0	0
CCCATATGGTCTAGCGGTTAGGATTCT	chr1.trna2318-GluTTC	0	0	0	0	0	0	1	0
CCCCATATGGTCTAGCGGTTAGGATT	chr1.trna2318-GluTTC	0	0	0	1	0	0	0	3
CCCCATATGGTCTAGCGGTTAGGATTCC	chr1.trna2318-GluTTC	0	0	0	1	0	0	0	0
CCCCATATGGTCTAGCGGTTAGGATTCCC	chr1.trna2318-GluTTC	0	0	0	0	0	0	0	1
CCCCATATGGTCTAGCGGTTAGGATTCCT	chr1.trna2318-GluTTC	0	1	0	0	0	0	0	4
CCCCATATGGTCTAGCGGTTAGGATTCCTA	chr1.trna2318-GluTTC	0	0	0	0	0	0	0	1
CCCCATATGGTCTAGCGGTTAGGATTCCTGG	chr1.trna2318-GluTTC	0	1	0	0	0	0	0	1
CCCCATATGGTCTAGCGGTTAGGATTCCTGGTT	chr1.trna2318-GluTTC	0	0	0	0	0	1	0	2
CCCGGCCCGGGTTCGACTC	chr1.trna2318-GluTTC	0	0	0	1	0	0	0	0
CCCGGGTTCGACTCCCGGTATGGGAAC	chr1.trna2318-GluTTC	0	1	0	1	0	1	4	1
CCCGGGTTCGACTCCCGGTATGGGAACC	chr1.trna2318-GluTTC	1	1	2	1	2	2	0	0
CCCGGGTTCGACTCCCGGTATGGGAACCA	chr1.trna2318-GluTTC	7	7	2	12	1	4	5	0
CCCGGGTTCGACTCCCGGTATGGGAACCG	chr1.trna2318-GluTTC	1	1	0	1	0	0	0	0
CCCGGGTTCGACTCCCGGTATGGGAACT	chr1.trna2318-GluTTC	0	0	1	2	1	0	0	0
CCCGGGTTCGACTCCCGGTATGGGGACCA	chr1.trna2318-GluTTC	0	1	1	0	0	0	0	0
CCGGGTTCGAGTCCCGGTATGGGAACC	chr1.trna2318-GluTTC	0	1	0	0	0	0	0	0
CCGGTATGGGAACAGTA	chr1.trna2318-GluTTC	0	0	0	0	1	0	0	0
CGGCCCGGGTTCGACGCCCGGTATGGGAACCA	chr1.trna2318-GluTTC	0	1	0	0	0	0	0	0
CGGCCCGGGTTCGACT	chr1.trna2318-GluTTC	2	6	6	3	5	4	6	0
CGGCCCGGGTTCGACTC	chr1.trna2318-GluTTC	4	0	0	3	3	4	2	2
CGGCCCGGGTTCGACTCA	chr1.trna2318-GluTTC	0	1	0	0	0	0	0	0
CGGCCCGGGTTCGACTCACGGTATGGGAACCA	chr1.trna2318-GluTTC	0	0	0	0	0	0	1	0
CGGCCCGGGTTCGACTCC	chr1.trna2318-GluTTC	7	4	1	5	1	5	1	1
CGGCCCGGGTTCGACTCCA	chr1.trna2318-GluTTC	1	1	0	1	1	2	3	1
CGGCCCGGGTTCGACTCCC	chr1.trna2318-GluTTC	2	7	1	1	3	3	5	1
CGGCCCGGGTTCGACTCCCA	chr1.trna2318-GluTTC	0	1	0	0	0	0	0	0
CGGCCCGGGTTCGACTCCCG	chr1.trna2318-GluTTC	0	1	1	2	1	2	3	2
CGGCCCGGGTTCGACTCCCGGT	chr1.trna2318-GluTTC	0	0	0	0	0	1	2	0
CGGCCCGGGTTCGACTCCCGGTAAGGGAACCA	chr1.trna2318-GluTTC	0	0	1	0	0	0	0	0
CGGCCCGGGTTCGACTCCCGGTATGGGA	chr1.trna2318-GluTTC	0	0	0	0	1	2	2	1
CGGCCCGGGTTCGACTCCCGGTATGGGAAC	chr1.trna2318-GluTTC	0	3	0	2	0	2	1	1
CGGCCCGGGTTCGACTCCCGGTATGGGAACA	chr1.trna2318-GluTTC	2	0	2	0	0	0	1	0
CGGCCCGGGTTCGACTCCCGGTATGGGAACC	chr1.trna2318-GluTTC	1	3	6	4	2	6	3	3
CGGCCCGGGTTCGACTCCCGGTATGGGAACCA	chr1.trna2318-GluTTC	23	23	19	21	13	22	36	19
CGGCCCGGGTTCGACTCCCGGTATGGGAACCC	chr1.trna2318-GluTTC	0	0	0	0	1	0	1	0
CGGCCCGGGTTCGACTCCCGGTATGGGAACCG	chr1.trna2318-GluTTC	0	2	3	4	0	0	0	1
CGGCCCGGGTTCGACTCCCGGTATGGGAACCT	chr1.trna2318-GluTTC	0	0	0	0	1	0	2	0
CGGCCCGGGTTCGACTCCCGGTATGGGAACT	chr1.trna2318-GluTTC	1	2	0	1	2	0	2	0
CGGCCCGGGTTCGACTCCCGGTTTGGGAACCT	chr1.trna2318-GluTTC	0	0	0	0	0	0	1	0
CGGCCCGGGTTCGACTCCCT	chr1.trna2318-GluTTC	1	0	0	0	0	0	0	0
CGGCCCGGGTTCGACTCCGGGTATGGGAACCT	chr1.trna2318-GluTTC	0	0	0	0	0	1	0	0
CGGCCCGGGTTCGACTCCT	chr1.trna2318-GluTTC	1	1	0	1	4	2	4	1
CGGCCCGGGTTCGACTCT	chr1.trna2318-GluTTC	2	1	0	1	1	3	2	0
CGGCCCGGGTTCGACTCTAT	chr1.trna2318-GluTTC	0	0	0	1	0	0	0	0
CGGCCCGGGTTCGACTCTT	chr1.trna2318-GluTTC	0	1	0	0	0	0	0	0
CGGCCCGGGTTCGACTT	chr1.trna2318-GluTTC	0	0	0	0	0	0	1	0
CGGCCCGGGTTCGCCTCCCGGTATGGGAACCA	chr1.trna2318-GluTTC	1	0	0	0	0	0	0	0
CGGCCCGGGTTCGGCTCCCGGTATGGGAGCCA	chr1.trna2318-GluTTC	0	0	0	0	0	0	1	0
CGGGCTCGACTCCCGGTATGGGAACCA	chr1.trna2318-GluTTC	1	0	0	1	0	0	0	1
CGGGTCCGACTCCCGGTATGGGAACCA	chr1.trna2318-GluTTC	1	0	0	0	0	0	0	0
CGGGTTCAACTCCCGGTATGGGAACCA	chr1.trna2318-GluTTC	0	1	0	0	0	0	0	0
CGGGTTCGACCCCCGGTATGGGAACCA	chr1.trna2318-GluTTC	1	0	0	0	0	0	0	0
CGGGTTCGGCTCCCGGTATGGGAACCA	chr1.trna2318-GluTTC	1	1	0	0	0	0	0	0
CGGTTAGGATTCCTGGGTTTCACCCAGGCGGCCCGGGTTCGACTCCCGGTATGGGAACCA	chr1.trna2318-GluTTC	0	0	0	0	1	0	0	0
CTAGGATTCCTGGTTTT	chr1.trna2318-GluTTC	0	0	0	0	0	0	1	0
CTCTAGCGGTTAGGATTCCTGG	chr1.trna2318-GluTTC	0	0	0	1	0	0	0	0
CTGGGTTCGACTCCCGGTATGGG	chr1.trna2318-GluTTC	0	0	1	0	0	0	0	0
GACTCCCGGTATGGGAACCA	chr1.trna2318-GluTTC	0	1	0	0	0	0	0	0
GACTCCCGGTATGTGAACCA	chr1.trna2318-GluTTC	0	0	0	1	0	0	0	0
GAGCGGTTAGGATTCCTGGT	chr1.trna2318-GluTTC	0	0	1	0	0	0	0	0
GATAGGATTCCTGGTTTTC	chr1.trna2318-GluTTC	0	0	1	0	0	0	0	0
GATCGACTCCCGGTATGGGAACC	chr1.trna2318-GluTTC	0	0	0	1	0	0	0	0
GATCTAGCGGTTGGGATTCCTG	chr1.trna2318-GluTTC	0	0	0	0	0	1	0	0
GATTCCTGGTTCTCACCCA	chr1.trna2318-GluTTC	0	0	0	0	0	0	1	0
GATTCCTGGTTTTCAC	chr1.trna2318-GluTTC	0	0	0	0	1	0	0	1
GATTCCTGGTTTTCACC	chr1.trna2318-GluTTC	0	2	1	0	1	2	1	2
GATTCCTGGTTTTCACCA	chr1.trna2318-GluTTC	1	0	0	0	0	0	1	0
GATTCCTGGTTTTCACCC	chr1.trna2318-GluTTC	1	1	2	0	1	0	3	0
GATTCCTGGTTTTCACCCA	chr1.trna2318-GluTTC	0	2	0	0	1	0	2	0
GATTCCTGGTTTTCACCCAA	chr1.trna2318-GluTTC	0	0	0	0	0	0	1	0
GATTCCTGGTTTTCACCCAGGC	chr1.trna2318-GluTTC	0	0	0	0	0	1	0	0
GATTCCTGGTTTTCACCCAGGCCTC	chr1.trna2318-GluTTC	0	0	0	1	0	0	0	0
GATTCCTGGTTTTCACCCAGGCGGCC	chr1.trna2318-GluTTC	0	1	0	1	0	0	0	0
GATTCCTGGTTTTCACCCAGGCGGCCA	chr1.trna2318-GluTTC	0	0	0	1	0	0	0	0
GATTCCTGGTTTTCACCCAGGCGGCCC	chr1.trna2318-GluTTC	0	0	0	0	1	0	0	0
GATTCCTGGTTTTCACCCAGGCGGCCCG	chr1.trna2318-GluTTC	0	0	0	0	0	0	0	1
GATTCCTGGTTTTCACCCAGGCGGCCCGG	chr1.trna2318-GluTTC	0	0	1	0	0	0	1	1
GATTCCTGGTTTTCACCCAGGCGGCCCGGGTT	chr1.trna2318-GluTTC	1	0	0	0	0	0	0	0
GATTCCTGGTTTTCACCCAGGCGGCCCGGGTTC	chr1.trna2318-GluTTC	0	0	1	0	0	0	0	0
GATTCCTGGTTTTCACCCAGGCGGCCCGGGTTCAACTCCCGGTATGGGAACCA	chr1.trna2318-GluTTC	0	0	0	0	1	0	0	0
GATTCCTGGTTTTCACCCAGGCGGCCCGGGTTCGAC	chr1.trna2318-GluTTC	0	0	0	0	0	1	0	0
GATTCCTGGTTTTCACCCAGGCGGCCCGGGTTCGACTCCCGGTACGGGAACCA	chr1.trna2318-GluTTC	0	0	0	0	1	0	0	0
GATTCCTGGTTTTCACCCAGGCGGCCCGGGTTCGACTCCCGGTATGGGAAC	chr1.trna2318-GluTTC	0	0	0	0	1	0	0	0
GATTCCTGGTTTTCACCCAGGCGGCCCGGGTTCGACTCCCGGTATGGGAACC	chr1.trna2318-GluTTC	0	0	0	0	1	0	0	0
GATTCCTGGTTTTCACCCAGGCGGCCCGGGTTCGACTCCCGGTATGGGAACCA	chr1.trna2318-GluTTC	0	0	0	0	13	3	0	0
GATTCCTGGTTTTCACCCAGGCGGCCCGGGTTCGACTCCCGGTATGGGAACCC	chr1.trna2318-GluTTC	0	0	0	0	1	0	0	0
GATTCCTGGTTTTCACCCAGGCGGCCCGGGTTCGACTCCCGGTATGGGAACCG	chr1.trna2318-GluTTC	0	0	0	0	1	0	0	0
GATTCCTGGTTTTCACCCAGGCGGCCCGGT	chr1.trna2318-GluTTC	0	0	0	1	0	0	0	0
GATTCCTGGTTTTCACCCAGGCGGCCT	chr1.trna2318-GluTTC	0	0	0	1	0	0	0	1
GATTCCTGGTTTTCACCCAGGCGGCGCGCG	chr1.trna2318-GluTTC	0	0	0	0	1	0	0	0
GATTCCTGGTTTTCACCT	chr1.trna2318-GluTTC	0	2	1	0	0	1	1	2
GATTCCTGGTTTTCACG	chr1.trna2318-GluTTC	0	0	0	0	0	0	1	0
GATTCCTGGTTTTCACT	chr1.trna2318-GluTTC	0	0	0	0	0	0	2	1
GCCCATATGGTCTAGCGCTTAGGATTCCTGGTT	chr1.trna2318-GluTTC	0	0	0	0	0	0	0	1
GCCCATATGGTCTAGCGGTTAGGAT	chr1.trna2318-GluTTC	0	0	0	0	0	0	0	1
GCCCATATGGTCTAGCGGTTAGGATT	chr1.trna2318-GluTTC	0	1	0	0	0	0	0	1
GCCCATATGGTCTAGCGGTTAGGATTCCT	chr1.trna2318-GluTTC	2	0	0	1	0	0	0	0
GCCCATATGGTCTAGCGGTTAGGATTCCTGGTC	chr1.trna2318-GluTTC	0	0	0	0	0	0	0	1
GCCCATATGGTCTAGCGGTTAGGATTCCTGGTT	chr1.trna2318-GluTTC	1	0	0	0	1	0	0	2
GCCCATATGGTCTAGCGTTAGGATT	chr1.trna2318-GluTTC	0	0	0	0	0	0	0	1
GCTAGGATTCCTGGTTTTCACC	chr1.trna2318-GluTTC	0	1	0	0	0	0	0	0
GCTCCCGGTATGGGAACCA	chr1.trna2318-GluTTC	0	0	0	0	0	0	1	0
GCTCGACTCCCGGTATGGGAACCA	chr1.trna2318-GluTTC	0	0	0	0	0	1	0	0
GCTCGACTCTCGGTATGGGAACCA	chr1.trna2318-GluTTC	0	0	0	0	0	0	1	0
GGCCTGGGTTCGACTCCCGGTATGGGAACC	chr1.trna2318-GluTTC	0	0	0	0	0	0	1	0
GGCGGCCCGGGTTCAACTCCCGGTATGGGAAC	chr1.trna2318-GluTTC	1	0	0	0	0	0	0	0
GGCGGCCTGGGTTCGACTCCCGGTATGGGAACCA	chr1.trna2318-GluTTC	0	0	0	0	0	0	0	1
GGGTTCGACTCCCGGTATGGG	chr1.trna2318-GluTTC	0	0	1	0	0	0	0	0
GGGTTCGACTCCCGGTATGGGA	chr1.trna2318-GluTTC	1	1	0	0	1	0	0	0
GGGTTCGACTCCCGGTATGGGAAC	chr1.trna2318-GluTTC	1	0	0	0	1	1	0	0
GGGTTCGACTCCCGGTATGGGAACCA	chr1.trna2318-GluTTC	0	2	0	0	0	0	1	2
GGGTTCGACTCCCGGTATGGGAACCATG	chr1.trna2318-GluTTC	0	0	0	1	0	0	0	0
GGTTAGGATTCCTCGTTTC	chr1.trna2318-GluTTC	0	0	0	1	0	0	0	0
GGTTAGGATTCCTGATT	chr1.trna2318-GluTTC	0	0	0	0	0	0	0	1
GGTTAGGATTCCTGGT	chr1.trna2318-GluTTC	6	10	5	8	6	9	4	1
GGTTAGGATTCCTGGTA	chr1.trna2318-GluTTC	0	0	0	2	0	1	1	0
GGTTAGGATTCCTGGTC	chr1.trna2318-GluTTC	3	7	1	1	3	0	3	2
GGTTAGGATTCCTGGTG	chr1.trna2318-GluTTC	0	1	1	1	0	0	0	1
GGTTAGGATTCCTGGTT	chr1.trna2318-GluTTC	14	20	9	17	12	15	27	11
GGTTAGGATTCCTGGTTC	chr1.trna2318-GluTTC	0	0	0	0	0	3	0	0
GGTTAGGATTCCTGGTTT	chr1.trna2318-GluTTC	1	4	5	2	6	3	4	0
GGTTAGGATTCCTGGTTTA	chr1.trna2318-GluTTC	1	0	0	0	0	0	0	0
GGTTAGGATTCCTGGTTTC	chr1.trna2318-GluTTC	0	2	0	1	0	0	0	0
GGTTAGGATTCCTGGTTTT	chr1.trna2318-GluTTC	1	8	1	2	4	2	2	3
GGTTAGGATTCCTGGTTTTA	chr1.trna2318-GluTTC	0	0	0	0	0	1	0	0
GGTTAGGATTCCTGGTTTTC	chr1.trna2318-GluTTC	10	9	5	12	3	5	6	7
GGTTAGGATTCCTGGTTTTCA	chr1.trna2318-GluTTC	1	4	5	0	2	3	2	2
GGTTAGGATTCCTGGTTTTCAC	chr1.trna2318-GluTTC	0	6	2	3	2	3	3	5
GGTTAGGATTCCTGGTTTTCACA	chr1.trna2318-GluTTC	0	0	1	0	1	0	0	0
GGTTAGGATTCCTGGTTTTCACC	chr1.trna2318-GluTTC	0	0	1	1	2	0	2	4
GGTTAGGATTCCTGGTTTTCACCA	chr1.trna2318-GluTTC	0	1	0	0	0	0	1	0
GGTTAGGATTCCTGGTTTTCACCC	chr1.trna2318-GluTTC	4	2	2	0	0	0	1	2
GGTTAGGATTCCTGGTTTTCACCCAG	chr1.trna2318-GluTTC	0	1	0	0	0	2	0	0
GGTTAGGATTCCTGGTTTTCACCCAGG	chr1.trna2318-GluTTC	1	2	0	0	0	0	0	1
GGTTAGGATTCCTGGTTTTCACCCAGGA	chr1.trna2318-GluTTC	1	0	0	0	0	0	0	0
GGTTAGGATTCCTGGTTTTCACCCAGGC	chr1.trna2318-GluTTC	0	1	0	0	0	0	0	0
GGTTAGGATTCCTGGTTTTCACCCAGGCG	chr1.trna2318-GluTTC	1	0	0	0	0	0	0	0
GGTTAGGATTCCTGGTTTTCACCCAGGCGG	chr1.trna2318-GluTTC	1	0	0	0	0	0	0	1
GGTTAGGATTCCTGGTTTTCACCCAGGCGGCCCGGGTTCGACTCCCGGTATGGGAACCA	chr1.trna2318-GluTTC	0	0	0	0	1	0	0	0
GGTTAGGATTCCTGGTTTTCACCCAGGCGGCCT	chr1.trna2318-GluTTC	0	0	0	0	0	0	0	1
GGTTAGGATTCCTGGTTTTCACCCAGT	chr1.trna2318-GluTTC	1	0	0	0	0	0	0	0
GGTTAGGATTCCTGGTTTTCACCCAT	chr1.trna2318-GluTTC	0	1	0	0	0	0	0	0
GGTTAGGATTCCTGGTTTTCACCCGGG	chr1.trna2318-GluTTC	0	0	0	0	0	1	0	0
GGTTAGGATTCCTGGTTTTCACCT	chr1.trna2318-GluTTC	0	1	0	0	1	0	2	1
GGTTAGGATTCCTGGTTTTCACT	chr1.trna2318-GluTTC	0	3	0	2	2	0	0	0
GGTTAGGATTCCTGGTTTTCAT	chr1.trna2318-GluTTC	0	0	0	0	1	0	2	0
GGTTAGGATTCCTGGTTTTCT	chr1.trna2318-GluTTC	0	0	1	0	0	0	0	0
GGTTAGGATTCCTGGTTTTT	chr1.trna2318-GluTTC	2	2	0	0	1	0	1	0
GGTTCGACTCCCGGTA	chr1.trna2318-GluTTC	0	0	0	0	0	1	0	1
GTAGGATTCCTGGTTTTCA	chr1.trna2318-GluTTC	1	0	0	0	0	0	0	0
GTATGGGAACAGTATTTC	chr1.trna2318-GluTTC	0	0	0	0	0	0	1	0
GTATGGGAACAGTATTTTT	chr1.trna2318-GluTTC	0	0	0	0	0	1	0	0
GTATGGTCTAGCGGTTAGGATTCCT	chr1.trna2318-GluTTC	0	0	0	1	0	0	0	0
GTGGTCTAGCGGTTAGGATTCCT	chr1.trna2318-GluTTC	0	0	0	1	0	1	0	0
GTGGTTAGGATTCCTGGTT	chr1.trna2318-GluTTC	0	0	1	0	0	0	0	0
GTGGTTAGGATTCCTGGTTTTCAC	chr1.trna2318-GluTTC	0	0	0	0	1	0	0	0
GTTAGGACTCCTGGTTT	chr1.trna2318-GluTTC	0	0	0	0	0	0	1	0
GTTCGACTTCCGGTATGGGAACCA	chr1.trna2318-GluTTC	0	2	0	0	0	0	0	0
GTTCGGCTCCCGGTATGGGAACCA	chr1.trna2318-GluTTC	0	0	0	0	0	1	0	0
NGGTTAGGATTCCTGGTTT	chr1.trna2318-GluTTC	1	0	0	0	0	0	0	0
NGGTTAGGATTCCTGGTTTTCA	chr1.trna2318-GluTTC	0	0	1	0	0	0	0	0
TAGGATTCCTGGCTTTCACCCAGGCGGCCCGGGTTCGACTCCCGGTATGGGAACCA	chr1.trna2318-GluTTC	0	0	0	0	1	0	0	0
TAGGATTCCTGGTCTTCAC	chr1.trna2318-GluTTC	0	0	0	0	0	1	0	0
TAGGATTCCTGGTCTTCACT	chr1.trna2318-GluTTC	0	0	0	1	0	0	0	0
TAGGATTCCTGGTTCTCAC	chr1.trna2318-GluTTC	0	1	0	0	0	0	0	0
TAGGATTCCTGGTTTT	chr1.trna2318-GluTTC	4	10	6	2	5	2	6	9
TAGGATTCCTGGTTTTA	chr1.trna2318-GluTTC	1	0	1	0	0	1	0	0
TAGGATTCCTGGTTTTC	chr1.trna2318-GluTTC	15	19	8	8	9	9	18	5
TAGGATTCCTGGTTTTCA	chr1.trna2318-GluTTC	5	8	4	4	4	5	7	2
TAGGATTCCTGGTTTTCAC	chr1.trna2318-GluTTC	3	5	3	9	4	6	7	2
TAGGATTCCTGGTTTTCACA	chr1.trna2318-GluTTC	0	1	3	4	2	1	3	1
TAGGATTCCTGGTTTTCACC	chr1.trna2318-GluTTC	7	14	10	8	8	5	6	7
TAGGATTCCTGGTTTTCACCA	chr1.trna2318-GluTTC	2	4	0	1	1	2	3	0
TAGGATTCCTGGTTTTCACCAT	chr1.trna2318-GluTTC	0	0	0	0	1	0	0	0
TAGGATTCCTGGTTTTCACCC	chr1.trna2318-GluTTC	4	8	4	4	6	6	7	6
TAGGATTCCTGGTTTTCACCCA	chr1.trna2318-GluTTC	7	14	3	6	10	8	5	4
TAGGATTCCTGGTTTTCACCCAA	chr1.trna2318-GluTTC	0	1	0	0	0	0	0	1
TAGGATTCCTGGTTTTCACCCAG	chr1.trna2318-GluTTC	0	7	3	2	5	3	4	3
TAGGATTCCTGGTTTTCACCCAGA	chr1.trna2318-GluTTC	0	0	0	1	0	0	0	0
TAGGATTCCTGGTTTTCACCCAGG	chr1.trna2318-GluTTC	5	2	0	0	5	2	3	1
TAGGATTCCTGGTTTTCACCCAGGC	chr1.trna2318-GluTTC	1	0	0	1	1	0	0	0
TAGGATTCCTGGTTTTCACCCAGGCA	chr1.trna2318-GluTTC	0	0	0	0	1	0	0	0
TAGGATTCCTGGTTTTCACCCAGGCG	chr1.trna2318-GluTTC	0	0	1	1	0	0	0	0
TAGGATTCCTGGTTTTCACCCAGGCGACCCGGGTGCGACTCCCGGTATGGGAACCA	chr1.trna2318-GluTTC	0	0	0	0	1	0	0	0
TAGGATTCCTGGTTTTCACCCAGGCGGA	chr1.trna2318-GluTTC	0	0	0	0	0	1	0	0
TAGGATTCCTGGTTTTCACCCAGGCGGC	chr1.trna2318-GluTTC	0	0	0	1	0	0	0	0
TAGGATTCCTGGTTTTCACCCAGGCGGCC	chr1.trna2318-GluTTC	0	0	0	0	1	0	0	0
TAGGATTCCTGGTTTTCACCCAGGCGGCCCGGGCT	chr1.trna2318-GluTTC	1	0	0	0	0	0	0	0
TAGGATTCCTGGTTTTCACCCAGGCGGCCCGGGTTCGACTCCCGGTATGGGAACC	chr1.trna2318-GluTTC	0	0	0	0	1	0	0	0
TAGGATTCCTGGTTTTCACCCAGGCGGCCCGGGTTCGACTCCCGGTATGGGAACCA	chr1.trna2318-GluTTC	0	0	0	0	5	0	0	0
TAGGATTCCTGGTTTTCACCCAGGCGGCT	chr1.trna2318-GluTTC	0	0	0	0	0	0	0	1
TAGGATTCCTGGTTTTCACCCAGGCGGT	chr1.trna2318-GluTTC	0	0	0	0	0	0	1	0
TAGGATTCCTGGTTTTCACCCAGGT	chr1.trna2318-GluTTC	0	0	1	0	1	0	0	0
TAGGATTCCTGGTTTTCACCCC	chr1.trna2318-GluTTC	0	0	0	0	0	1	0	0
TAGGATTCCTGGTTTTCACCCG	chr1.trna2318-GluTTC	0	0	0	1	0	0	0	0
TAGGATTCCTGGTTTTCACCG	chr1.trna2318-GluTTC	0	0	0	0	0	1	0	0
TAGGATTCCTGGTTTTCACCGGC	chr1.trna2318-GluTTC	1	0	0	0	0	0	0	0
TAGGATTCCTGGTTTTCACCT	chr1.trna2318-GluTTC	2	8	2	2	3	1	2	2
TAGGATTCCTGGTTTTCACT	chr1.trna2318-GluTTC	2	7	1	3	3	7	2	4
TAGGATTCCTGGTTTTCAT	chr1.trna2318-GluTTC	0	0	0	1	0	2	0	1
TAGGATTCCTGGTTTTCG	chr1.trna2318-GluTTC	0	2	0	0	0	1	0	0
TAGGATTCCTGGTTTTCTAT	chr1.trna2318-GluTTC	0	0	0	0	0	0	0	1
TAGGATTCCTGGTTTTT	chr1.trna2318-GluTTC	1	0	0	0	0	1	0	1
TAGGATTCCTGGTTTTTACC	chr1.trna2318-GluTTC	0	0	0	1	0	0	0	0
TCACCCAGGCGGCCCG	chr1.trna2318-GluTTC	2	2	1	0	0	3	1	1
TCACCCAGGCGGCCCGG	chr1.trna2318-GluTTC	2	3	1	0	2	1	1	2
TCACCCAGGCGGCCCGGG	chr1.trna2318-GluTTC	0	0	0	0	2	1	1	0
TCACCCAGGCGGCCCGGGT	chr1.trna2318-GluTTC	1	0	0	0	0	0	0	0
TCACCCAGGCGGCCCGGGTA	chr1.trna2318-GluTTC	0	0	1	0	0	0	0	0
TCACCCAGGCGGCCCGGGTC	chr1.trna2318-GluTTC	0	0	0	0	0	1	1	0
TCACCCAGGCGGCCCGGGTT	chr1.trna2318-GluTTC	0	0	2	1	1	1	0	2
TCACCCAGGCGGCCCGGGTTC	chr1.trna2318-GluTTC	0	0	0	0	0	0	1	0
TCACCCAGGCGGCCCGGGTTCGAC	chr1.trna2318-GluTTC	0	0	0	0	1	0	0	0
TCACCCAGGCGGCCCGGGTTCGACC	chr1.trna2318-GluTTC	0	0	0	0	0	0	0	1
TCACCCAGGCGGCCCGGGTTCGACG	chr1.trna2318-GluTTC	0	0	0	0	1	0	0	0
TCACCCAGGCGGCCCGGGTTCGACT	chr1.trna2318-GluTTC	0	1	0	0	2	0	0	0
TCACCCAGGCGGCCCGGGTTCGACTC	chr1.trna2318-GluTTC	0	0	0	0	0	0	0	2
TCACCCAGGCGGCCCGGGTTCGACTCA	chr1.trna2318-GluTTC	0	0	0	0	0	1	0	0
TCACCCAGGCGGCCCGGGTTCGACTCC	chr1.trna2318-GluTTC	0	0	0	0	0	1	1	1
TCACCCAGGCGGCCCGGGTTCGACTCCCGGC	chr1.trna2318-GluTTC	0	0	0	0	0	0	0	1
TCACCCAGGCGGCCCGGGTTCGACTCCCGGTATGGGAACC	chr1.trna2318-GluTTC	0	0	0	1	0	0	0	0
TCACCCAGGCGGCCCGGGTTCGACTCCT	chr1.trna2318-GluTTC	1	0	0	0	0	0	0	0
TCACCCAGGCGGCCCGGGTTT	chr1.trna2318-GluTTC	1	0	1	0	0	0	0	0
TCACCCAGGCGGCCCGT	chr1.trna2318-GluTTC	0	0	0	0	0	0	1	0
TCACCCAGGCGGCCCGTGTT	chr1.trna2318-GluTTC	0	0	0	1	0	0	0	0
TCACCCAGGCGGCCGGG	chr1.trna2318-GluTTC	1	0	0	0	0	0	0	0
TCAGCGGTTAGGATTCCTGG	chr1.trna2318-GluTTC	0	0	1	0	0	0	0	0
TCCCAGATGGTCTAGTGGTTAGGATTCCTGGTTTTC	chr1.trna2318-GluTTC	1	0	0	0	0	0	0	0
TCCCAGGCGGCCCGGGTTCGACTCCCGGTATGGGA	chr1.trna2318-GluTTC	0	0	0	0	0	0	0	1
TCCCATATAGTCCAGCGGTTAGGATTCCTGGTT	chr1.trna2318-GluTTC	0	0	0	0	0	0	0	1
TCCCATATGGTCAAGCGGTTAGGATACC	chr1.trna2318-GluTTC	0	0	0	0	0	0	0	1
TCCCATATGGTCTAGCAGTTAGGATTCCTGGTT	chr1.trna2318-GluTTC	0	0	0	0	0	2	0	1
TCCCATATGGTCTGGCGGTTAGGATTCCT	chr1.trna2318-GluTTC	1	0	0	0	0	0	0	0
TCCCATATGGTCTGGCGGTTAGGATTCCTG	chr1.trna2318-GluTTC	0	0	0	0	0	0	0	1
TCCCATATGGTCTGGCGGTTAGGATTCCTGG	chr1.trna2318-GluTTC	0	0	0	0	0	0	0	1
TCCCATATGGTCTGGCGGTTAGGATTCCTGGTT	chr1.trna2318-GluTTC	0	0	0	0	0	0	0	1
TCCCATATGGTCTTGCGGTTAGGATTCCTGGC	chr1.trna2318-GluTTC	1	0	0	0	0	0	0	0
TCCCATATGGTCTTGCGGTTAGGATTCCTGGTT	chr1.trna2318-GluTTC	0	0	0	0	0	1	0	0
TCCCATATTGTCCAGCGGTTAGGATT	chr1.trna2318-GluTTC	0	0	0	1	0	0	0	0
TCCCATATTGTCGAGCGGTTAGGATT	chr1.trna2318-GluTTC	0	0	0	0	0	0	1	0
TCCCATATTGTCTAGCGGTTAGAATT	chr1.trna2318-GluTTC	0	0	0	1	0	0	0	0
TCCCATATTGTCTAGCGGTTAGGACT	chr1.trna2318-GluTTC	0	0	0	0	0	0	1	0
TCCCATATTGTCTAGCGGTTAGGATCCCTG	chr1.trna2318-GluTTC	0	0	0	1	0	0	0	0
TCCCATATTGTCTAGCGGTTAGGATTCTT	chr1.trna2318-GluTTC	0	0	0	0	1	0	0	0
TCCCATATTGTCTAGCGGTTAGGGTT	chr1.trna2318-GluTTC	0	0	0	0	0	0	2	0
TCCCATATTGTTTAGCGGTTAGGATC	chr1.trna2318-GluTTC	0	0	0	0	0	1	0	0
TCCCGTATGGTCCAGCGGTTAGGATTCC	chr1.trna2318-GluTTC	0	0	0	0	0	0	0	1
TCCCTATGGTCTAGTGGTTAGGATTC	chr1.trna2318-GluTTC	0	0	0	0	0	0	0	2
TCCCTATTGTCTAGTGGTTAGGATT	chr1.trna2318-GluTTC	0	0	0	0	0	1	0	0
TCCCTGGTCTAGTGGTTAGGATTCCGC	chr1.trna2318-GluTTC	0	0	0	1	0	0	0	0
TCCCTGTGGTCTAGCGGTTAGGACTCGGC	chr1.trna2318-GluTTC	0	0	1	0	0	0	0	0
TCCCTTATGGTCTAGCGGTTAGGATTCCC	chr1.trna2318-GluTTC	0	0	0	0	0	0	0	1
TCCGATATCGTTCAGCGGTTAGGATA	chr1.trna2318-GluTTC	1	0	0	0	0	0	0	0
TCCGATGTCGTCCAGCGGTTAGGATA	chr1.trna2318-GluTTC	0	0	1	0	0	0	0	0
TCCTGGTTTTCACCCA	chr1.trna2318-GluTTC	1	0	0	1	2	0	1	0
TCCTGGTTTTCACCCAGGCGGCC	chr1.trna2318-GluTTC	0	0	0	0	0	2	0	0
TCCTGGTTTTCACCCAGGCGGCCC	chr1.trna2318-GluTTC	0	1	0	0	0	0	0	0
TCCTGGTTTTCACCCAGGCGGCCCG	chr1.trna2318-GluTTC	1	1	0	0	0	0	1	0
TCCTGGTTTTCACCCAGGCGGCCCGG	chr1.trna2318-GluTTC	0	0	0	0	1	0	0	0
TCCTGGTTTTCACCCAGGCGGCCCGGGTTCGACT	chr1.trna2318-GluTTC	0	0	0	0	0	0	0	1
TCCTGGTTTTCACCCAGGCGGCCCGGGTTCGACTCCC	chr1.trna2318-GluTTC	0	0	0	0	0	0	1	0
TCCTGGTTTTCACCCAGGCGGCCCGGGTTCGACTCCCGGTATGGGAACCA	chr1.trna2318-GluTTC	0	0	0	0	1	1	0	0
TCCTGGTTTTCACCCAGGCGGCCCGGGTTT	chr1.trna2318-GluTTC	0	0	0	0	1	0	0	0
TCCTGGTTTTCACCCAGGCGGCCG	chr1.trna2318-GluTTC	0	0	0	0	0	0	1	0
TCCTGGTTTTCACCCAGGCGGCG	chr1.trna2318-GluTTC	0	1	0	0	0	0	0	0
TCCTGGTTTTCACCCAGGGACGCCA	chr1.trna2318-GluTTC	0	0	0	0	0	0	1	0
TCCTGGTTTTCGCCCAGGCGGCCCGG	chr1.trna2318-GluTTC	0	0	0	1	0	0	0	0
TCGACTCCCGGTATGG	chr1.trna2318-GluTTC	1	0	2	1	0	2	0	0
TCTAGCGGTTAGGATACCT	chr1.trna2318-GluTTC	0	1	0	0	0	0	0	0
TCTAGCGGTTAGGATCCCT	chr1.trna2318-GluTTC	0	0	0	0	1	0	0	0
TCTAGCGGTTAGGATCCCTGG	chr1.trna2318-GluTTC	0	0	0	0	0	0	1	0
TCTAGCGGTTAGGATGCC	chr1.trna2318-GluTTC	0	0	0	0	0	0	1	0
TCTAGCGGTTAGGATT	chr1.trna2318-GluTTC	17	18	14	17	12	11	10	19
TCTAGCGGTTAGGATTA	chr1.trna2318-GluTTC	0	0	0	0	0	0	1	0
TCTAGCGGTTAGGATTACTGGTTTTCACCT	chr1.trna2318-GluTTC	0	0	0	0	0	0	1	0
TCTAGCGGTTAGGATTC	chr1.trna2318-GluTTC	7	9	8	7	4	2	10	22
TCTAGCGGTTAGGATTCA	chr1.trna2318-GluTTC	1	0	0	2	0	1	2	1
TCTAGCGGTTAGGATTCC	chr1.trna2318-GluTTC	11	5	7	16	6	8	8	5
TCTAGCGGTTAGGATTCCA	chr1.trna2318-GluTTC	1	6	5	0	7	1	4	1
TCTAGCGGTTAGGATTCCC	chr1.trna2318-GluTTC	2	14	3	8	5	5	9	8
TCTAGCGGTTAGGATTCCCA	chr1.trna2318-GluTTC	0	0	1	0	0	0	0	0
TCTAGCGGTTAGGATTCCCGGTTTTCACCCAGG	chr1.trna2318-GluTTC	0	0	0	0	0	1	0	0
TCTAGCGGTTAGGATTCCG	chr1.trna2318-GluTTC	0	2	1	5	1	1	1	1
TCTAGCGGTTAGGATTCCGGG	chr1.trna2318-GluTTC	0	0	0	0	0	0	0	1
TCTAGCGGTTAGGATTCCT	chr1.trna2318-GluTTC	36	56	20	29	30	28	40	46
TCTAGCGGTTAGGATTCCTA	chr1.trna2318-GluTTC	0	3	1	1	1	2	2	2
TCTAGCGGTTAGGATTCCTG	chr1.trna2318-GluTTC	6	21	6	6	6	4	13	6
TCTAGCGGTTAGGATTCCTGA	chr1.trna2318-GluTTC	1	7	2	2	1	2	6	5
TCTAGCGGTTAGGATTCCTGAC	chr1.trna2318-GluTTC	0	0	0	1	0	0	0	0
TCTAGCGGTTAGGATTCCTGC	chr1.trna2318-GluTTC	0	0	0	0	0	0	0	1
TCTAGCGGTTAGGATTCCTGG	chr1.trna2318-GluTTC	12	12	11	19	18	11	11	20
TCTAGCGGTTAGGATTCCTGGA	chr1.trna2318-GluTTC	0	1	1	0	0	0	1	1
TCTAGCGGTTAGGATTCCTGGATTA	chr1.trna2318-GluTTC	0	0	2	0	0	0	0	0
TCTAGCGGTTAGGATTCCTGGC	chr1.trna2318-GluTTC	0	1	0	1	0	1	0	2
TCTAGCGGTTAGGATTCCTGGCT	chr1.trna2318-GluTTC	0	0	1	0	1	1	0	1
TCTAGCGGTTAGGATTCCTGGCTT	chr1.trna2318-GluTTC	0	1	0	0	0	0	0	0
TCTAGCGGTTAGGATTCCTGGG	chr1.trna2318-GluTTC	1	0	0	1	0	0	0	1
TCTAGCGGTTAGGATTCCTGGGT	chr1.trna2318-GluTTC	0	0	1	1	0	0	0	0
TCTAGCGGTTAGGATTCCTGGT	chr1.trna2318-GluTTC	3	9	6	3	3	2	6	6
TCTAGCGGTTAGGATTCCTGGTA	chr1.trna2318-GluTTC	0	1	1	0	0	1	0	0
TCTAGCGGTTAGGATTCCTGGTC	chr1.trna2318-GluTTC	4	2	2	4	4	0	3	3
TCTAGCGGTTAGGATTCCTGGTG	chr1.trna2318-GluTTC	0	1	1	1	0	0	0	0
TCTAGCGGTTAGGATTCCTGGTT	chr1.trna2318-GluTTC	16	24	19	15	14	7	19	23
TCTAGCGGTTAGGATTCCTGGTTCTCACC	chr1.trna2318-GluTTC	0	1	0	0	0	0	0	0
TCTAGCGGTTAGGATTCCTGGTTCTCACCCAG	chr1.trna2318-GluTTC	0	1	0	0	0	0	0	0
TCTAGCGGTTAGGATTCCTGGTTT	chr1.trna2318-GluTTC	0	1	2	1	0	0	1	1
TCTAGCGGTTAGGATTCCTGGTTTC	chr1.trna2318-GluTTC	0	0	1	0	0	0	0	0
TCTAGCGGTTAGGATTCCTGGTTTCC	chr1.trna2318-GluTTC	0	0	0	0	0	0	2	0
TCTAGCGGTTAGGATTCCTGGTTTCCACC	chr1.trna2318-GluTTC	0	1	0	0	0	0	0	0
TCTAGCGGTTAGGATTCCTGGTTTCCACCA	chr1.trna2318-GluTTC	1	0	0	0	0	0	0	0
TCTAGCGGTTAGGATTCCTGGTTTT	chr1.trna2318-GluTTC	1	2	0	1	0	0	1	4
TCTAGCGGTTAGGATTCCTGGTTTTA	chr1.trna2318-GluTTC	0	0	0	0	0	0	0	1
TCTAGCGGTTAGGATTCCTGGTTTTC	chr1.trna2318-GluTTC	2	4	1	0	3	0	3	0
TCTAGCGGTTAGGATTCCTGGTTTTCA	chr1.trna2318-GluTTC	2	2	1	0	0	0	1	1
TCTAGCGGTTAGGATTCCTGGTTTTCAC	chr1.trna2318-GluTTC	0	0	0	1	0	0	1	0
TCTAGCGGTTAGGATTCCTGGTTTTCACA	chr1.trna2318-GluTTC	0	3	0	0	0	1	1	0
TCTAGCGGTTAGGATTCCTGGTTTTCACC	chr1.trna2318-GluTTC	4	4	1	4	0	1	6	1
TCTAGCGGTTAGGATTCCTGGTTTTCACCA	chr1.trna2318-GluTTC	1	0	0	0	0	0	0	0
TCTAGCGGTTAGGATTCCTGGTTTTCACCC	chr1.trna2318-GluTTC	1	5	0	0	0	1	0	3
TCTAGCGGTTAGGATTCCTGGTTTTCACCCA	chr1.trna2318-GluTTC	0	0	0	0	0	0	0	1
TCTAGCGGTTAGGATTCCTGGTTTTCACCCAG	chr1.trna2318-GluTTC	0	1	0	0	1	1	0	1
TCTAGCGGTTAGGATTCCTGGTTTTCACCCAGG	chr1.trna2318-GluTTC	0	1	0	0	0	0	0	0
TCTAGCGGTTAGGATTCCTGGTTTTCACCCAGGC	chr1.trna2318-GluTTC	0	1	1	0	0	0	2	0
TCTAGCGGTTAGGATTCCTGGTTTTCACCCAGGCG	chr1.trna2318-GluTTC	0	0	0	0	0	0	1	0
TCTAGCGGTTAGGATTCCTGGTTTTCACCCAGGCGGCCCGGGTTCGACTCCCGGTATGGGAACCA	chr1.trna2318-GluTTC	0	0	0	0	1	1	0	0
TCTAGCGGTTAGGATTCCTGGTTTTCACCCAGGCGT	chr1.trna2318-GluTTC	0	0	1	0	0	0	0	0
TCTAGCGGTTAGGATTCCTGGTTTTCACCCAGGT	chr1.trna2318-GluTTC	0	0	1	0	0	0	0	0
TCTAGCGGTTAGGATTCCTGGTTTTCACCG	chr1.trna2318-GluTTC	0	0	0	0	0	0	1	0
TCTAGCGGTTAGGATTCCTGGTTTTCACCT	chr1.trna2318-GluTTC	1	1	0	1	1	1	0	3
TCTAGCGGTTAGGATTCCTGGTTTTCACT	chr1.trna2318-GluTTC	2	0	0	2	2	1	2	0
TCTAGCGGTTAGGATTCCTGGTTTTCAG	chr1.trna2318-GluTTC	0	0	0	0	0	1	0	0
TCTAGCGGTTAGGATTCCTGGTTTTCAGATCGAA	chr1.trna2318-GluTTC	0	0	0	0	0	0	0	1
TCTAGCGGTTAGGATTCCTGGTTTTCAT	chr1.trna2318-GluTTC	0	0	0	0	0	0	1	0
TCTAGCGGTTAGGATTCCTGGTTTTCG	chr1.trna2318-GluTTC	0	0	0	0	0	0	1	0
TCTAGCGGTTAGGATTCCTGGTTTTCT	chr1.trna2318-GluTTC	1	0	0	0	0	0	0	0
TCTAGCGGTTAGGATTCCTGGTTTTT	chr1.trna2318-GluTTC	0	0	1	0	0	0	0	0
TCTAGCGGTTAGGATTCCTGT	chr1.trna2318-GluTTC	1	0	0	0	0	0	0	0
TCTAGCGGTTAGGATTCCTT	chr1.trna2318-GluTTC	0	0	0	0	0	1	0	0
TCTAGCGGTTAGGATTCT	chr1.trna2318-GluTTC	1	4	1	1	1	4	3	2
TCTAGCGGTTAGGATTCTT	chr1.trna2318-GluTTC	0	0	0	0	0	0	1	0
TCTAGCGGTTAGGATTG	chr1.trna2318-GluTTC	0	0	0	0	0	1	0	0
TCTAGCGGTTAGGATTT	chr1.trna2318-GluTTC	0	0	1	0	0	0	1	1
TCTAGCGGTTAGGGTTC	chr1.trna2318-GluTTC	0	0	0	0	1	0	0	0
TCTAGCGGTTAGGGTTCCT	chr1.trna2318-GluTTC	0	0	0	0	0	0	1	0
TCTAGCGGTTAGTATTCCTG	chr1.trna2318-GluTTC	0	0	1	0	0	0	0	0
TCTAGCGGTTAGTATTCCTGGTT	chr1.trna2318-GluTTC	0	0	0	1	0	0	0	0
TCTAGCGGTTGGGATTCCT	chr1.trna2318-GluTTC	1	1	0	0	0	0	0	0
TCTAGCGGTTGGGATTCCTGGTTTTCACC	chr1.trna2318-GluTTC	0	0	0	1	0	0	0	0
TCTCATATGGTCCAGCGGTTAGGATTCCTGGTT	chr1.trna2318-GluTTC	0	0	0	0	0	0	0	1
TGGGTTCGACTCCCGGTATGGGAACCAACG	chr1.trna2318-GluTTC	0	0	0	1	0	0	0	0
TGGTCTAGCGGCTAGGATTCC	chr1.trna2318-GluTTC	0	0	1	0	0	0	0	0
TGGTCTAGCGGTTAGG	chr1.trna2318-GluTTC	0	0	0	0	0	0	0	2
TGGTCTAGCGGTTAGGA	chr1.trna2318-GluTTC	0	0	1	0	2	0	0	0
TGGTCTAGCGGTTAGGAT	chr1.trna2318-GluTTC	0	0	0	1	0	0	0	1
TGGTCTAGCGGTTAGGATACCTGGTC	chr1.trna2318-GluTTC	0	0	0	0	1	0	0	0
TGGTCTAGCGGTTAGGATC	chr1.trna2318-GluTTC	0	0	0	0	0	0	0	1
TGGTCTAGCGGTTAGGATT	chr1.trna2318-GluTTC	2	3	0	0	0	0	0	1
TGGTCTAGCGGTTAGGATTC	chr1.trna2318-GluTTC	1	1	4	1	0	2	0	1
TGGTCTAGCGGTTAGGATTCA	chr1.trna2318-GluTTC	0	2	1	0	0	0	0	0
TGGTCTAGCGGTTAGGATTCC	chr1.trna2318-GluTTC	0	3	0	1	0	1	4	3
TGGTCTAGCGGTTAGGATTCCA	chr1.trna2318-GluTTC	0	0	0	0	0	0	1	0
TGGTCTAGCGGTTAGGATTCCC	chr1.trna2318-GluTTC	0	0	0	0	1	0	1	1
TGGTCTAGCGGTTAGGATTCCCGGT	chr1.trna2318-GluTTC	0	0	0	0	0	0	0	1
TGGTCTAGCGGTTAGGATTCCG	chr1.trna2318-GluTTC	0	0	0	1	0	0	0	1
TGGTCTAGCGGTTAGGATTCCT	chr1.trna2318-GluTTC	1	3	1	1	4	2	2	8
TGGTCTAGCGGTTAGGATTCCTA	chr1.trna2318-GluTTC	0	1	1	0	0	0	0	0
TGGTCTAGCGGTTAGGATTCCTG	chr1.trna2318-GluTTC	1	0	3	0	0	1	1	1
TGGTCTAGCGGTTAGGATTCCTGA	chr1.trna2318-GluTTC	0	0	4	0	1	0	0	0
TGGTCTAGCGGTTAGGATTCCTGG	chr1.trna2318-GluTTC	1	5	5	1	5	1	1	2
TGGTCTAGCGGTTAGGATTCCTGGA	chr1.trna2318-GluTTC	0	0	1	0	0	0	0	0
TGGTCTAGCGGTTAGGATTCCTGGAA	chr1.trna2318-GluTTC	0	0	1	0	0	0	0	0
TGGTCTAGCGGTTAGGATTCCTGGC	chr1.trna2318-GluTTC	0	0	1	0	1	0	0	0
TGGTCTAGCGGTTAGGATTCCTGGT	chr1.trna2318-GluTTC	1	2	0	1	0	0	0	3
TGGTCTAGCGGTTAGGATTCCTGGTC	chr1.trna2318-GluTTC	1	0	0	0	1	0	0	1
TGGTCTAGCGGTTAGGATTCCTGGTT	chr1.trna2318-GluTTC	0	2	2	0	0	2	0	1
TGGTCTAGCGGTTAGGATTCCTGGTTTT	chr1.trna2318-GluTTC	0	0	1	0	0	0	0	0
TGGTCTAGCGGTTAGGATTCCTGGTTTTC	chr1.trna2318-GluTTC	0	0	1	0	0	0	0	0
TGGTCTAGCGGTTAGGATTCCTGGTTTTCA	chr1.trna2318-GluTTC	0	0	1	0	0	0	0	0
TGGTCTAGCGGTTAGGATTCCTGGTTTTCACC	chr1.trna2318-GluTTC	0	0	0	1	0	0	1	0
TGGTCTAGCGGTTAGGATTCCTGGTTTTCACCC	chr1.trna2318-GluTTC	0	0	1	0	0	0	2	0
TGGTCTAGCGGTTAGGATTCCTGGTTTTCACCT	chr1.trna2318-GluTTC	0	1	0	0	0	0	0	0
TGGTCTAGCGGTTAGGATTCCTGGTTTTCACT	chr1.trna2318-GluTTC	0	0	1	0	0	0	0	0
TGGTCTAGCGGTTAGGATTCCTGTT	chr1.trna2318-GluTTC	0	0	0	0	0	0	0	1
TGGTCTAGCGGTTAGGATTCG	chr1.trna2318-GluTTC	0	1	0	0	0	0	0	0
TGGTCTAGCGGTTAGGATTCT	chr1.trna2318-GluTTC	0	0	1	0	0	0	1	2
TGGTCTAGCGGTTTGGATTCCTGG	chr1.trna2318-GluTTC	0	0	0	0	0	0	0	1
TGGTTAGGATTCCTGGT	chr1.trna2318-GluTTC	0	0	0	1	0	0	0	0
TGGTTAGGATTCCTGGTTTT	chr1.trna2318-GluTTC	0	0	0	1	0	0	0	0
TGGTTTTCACCCAGACGGT	chr1.trna2318-GluTTC	0	1	0	0	0	0	0	0
TGGTTTTCACCCAGGC	chr1.trna2318-GluTTC	0	0	2	0	0	0	0	0
TGGTTTTCACCCAGGCA	chr1.trna2318-GluTTC	0	1	0	1	0	0	0	0
TGGTTTTCACCCAGGCC	chr1.trna2318-GluTTC	0	0	0	1	0	0	0	0
TGGTTTTCACCCAGGCG	chr1.trna2318-GluTTC	1	2	4	0	1	1	0	3
TGGTTTTCACCCAGGCGA	chr1.trna2318-GluTTC	0	1	0	0	1	0	0	0
TGGTTTTCACCCAGGCGACCC	chr1.trna2318-GluTTC	0	0	1	0	0	0	0	0
TGGTTTTCACCCAGGCGG	chr1.trna2318-GluTTC	1	2	1	0	1	0	0	4
TGGTTTTCACCCAGGCGGA	chr1.trna2318-GluTTC	0	0	1	0	0	0	0	0
TGGTTTTCACCCAGGCGGC	chr1.trna2318-GluTTC	0	3	1	1	0	0	2	1
TGGTTTTCACCCAGGCGGCA	chr1.trna2318-GluTTC	0	0	0	0	0	0	1	0
TGGTTTTCACCCAGGCGGCC	chr1.trna2318-GluTTC	0	1	0	1	2	0	1	2
TGGTTTTCACCCAGGCGGCCA	chr1.trna2318-GluTTC	1	1	2	0	0	0	1	1
TGGTTTTCACCCAGGCGGCCC	chr1.trna2318-GluTTC	2	2	4	2	1	2	1	0
TGGTTTTCACCCAGGCGGCCCA	chr1.trna2318-GluTTC	1	0	1	0	0	0	0	0
TGGTTTTCACCCAGGCGGCCCG	chr1.trna2318-GluTTC	0	3	0	1	1	1	0	0
TGGTTTTCACCCAGGCGGCCCGG	chr1.trna2318-GluTTC	0	0	1	0	2	0	0	1
TGGTTTTCACCCAGGCGGCCCGGGT	chr1.trna2318-GluTTC	0	0	0	0	1	0	0	0
TGGTTTTCACCCAGGCGGCCCGGGTT	chr1.trna2318-GluTTC	0	0	0	1	0	0	0	0
TGGTTTTCACCCAGGCGGCCCGGGTTCG	chr1.trna2318-GluTTC	0	0	0	0	0	0	1	0
TGGTTTTCACCCAGGCGGCCCGGGTTCGACTC	chr1.trna2318-GluTTC	0	1	0	0	0	0	0	0
TGGTTTTCACCCAGGCGGCCCGT	chr1.trna2318-GluTTC	0	1	0	0	0	0	0	0
TGGTTTTCACCCAGGCGGCCCT	chr1.trna2318-GluTTC	0	0	0	1	0	0	0	0
TGGTTTTCACCCAGGCGGCCT	chr1.trna2318-GluTTC	1	3	3	1	1	0	2	1
TGGTTTTCACCCAGGCGGCT	chr1.trna2318-GluTTC	0	1	0	0	0	1	1	0
TGGTTTTCACCCAGGCGGT	chr1.trna2318-GluTTC	1	0	1	1	3	0	0	0
TTAGGATCCCTGGTTTTCAC	chr1.trna2318-GluTTC	1	0	0	0	0	0	0	0
TTCGACTCCCGGATTGGGAACCA	chr1.trna2318-GluTTC	0	0	0	1	0	0	0	0
TTCGACTCCCGGTATAGGAACCA	chr1.trna2318-GluTTC	0	1	0	0	0	0	0	0
TTCGACTCCCGGTATG	chr1.trna2318-GluTTC	0	2	1	1	0	1	1	1
TTCGACTCCCGGTATGA	chr1.trna2318-GluTTC	0	0	0	1	0	0	0	0
TTCGACTCCCGGTATGG	chr1.trna2318-GluTTC	1	2	3	1	2	0	2	1
TTCGACTCCCGGTATGGGAACC	chr1.trna2318-GluTTC	3	3	0	2	2	2	1	4
TTCGACTCCCGGTATGGGAACCA	chr1.trna2318-GluTTC	5	15	10	10	17	6	7	16
TTCGACTCCCGGTATGGGAACCG	chr1.trna2318-GluTTC	0	0	0	1	0	0	3	0
TTCGACTCCCGGTATGGGAACCT	chr1.trna2318-GluTTC	0	0	1	0	0	0	1	0
TTCGACTCCCGGTATGGGAACT	chr1.trna2318-GluTTC	0	0	1	0	4	1	1	0
TTCGACTCCCGGTATGGGAAGCA	chr1.trna2318-GluTTC	0	1	0	0	0	0	0	0
TTCGACTCCCGGTATGGGG	chr1.trna2318-GluTTC	0	0	0	0	0	1	0	0
TTCGACTCCCGGTATGGGGAC	chr1.trna2318-GluTTC	0	0	0	0	0	0	1	0
TTCGACTCTCGGTATGGGAACCA	chr1.trna2318-GluTTC	0	0	0	1	0	0	0	0
TTCTAGCGGTTAGGACTCCTGT	chr1.trna2318-GluTTC	0	1	0	0	0	0	0	0
TTCTAGCGGTTAGGATTCCC	chr1.trna2318-GluTTC	0	1	0	0	0	0	0	0
TTCTAGCGGTTAGGATTCCTGGTT	chr1.trna2318-GluTTC	0	0	0	1	0	0	0	0
TTTTCACCCAGGCGGC	chr1.trna2318-GluTTC	1	6	0	0	3	0	0	1
TTTTCACCCAGGCGGCC	chr1.trna2318-GluTTC	2	1	0	5	3	0	0	2
TTTTCACCCAGGCGGCCA	chr1.trna2318-GluTTC	1	1	0	2	0	1	3	2
TTTTCACCCAGGCGGCCC	chr1.trna2318-GluTTC	3	8	6	4	4	1	5	6
TTTTCACCCAGGCGGCCCG	chr1.trna2318-GluTTC	0	2	1	1	0	1	0	2
TTTTCACCCAGGCGGCCCGA	chr1.trna2318-GluTTC	0	0	0	0	0	1	1	0
TTTTCACCCAGGCGGCCCGG	chr1.trna2318-GluTTC	1	0	2	0	2	1	0	0
TTTTCACCCAGGCGGCCCGGG	chr1.trna2318-GluTTC	1	0	0	0	0	0	1	2
TTTTCACCCAGGCGGCCCGGGT	chr1.trna2318-GluTTC	0	0	0	0	0	0	0	3
TTTTCACCCAGGCGGCCCGGGTT	chr1.trna2318-GluTTC	0	0	0	0	3	0	0	0
TTTTCACCCAGGCGGCCCGGGTTCA	chr1.trna2318-GluTTC	0	1	0	0	0	0	0	0
TTTTCACCCAGGCGGCCCGGGTTCGACA	chr1.trna2318-GluTTC	0	0	0	0	0	1	0	0
TTTTCACCCAGGCGGCCCGGGTTCGACT	chr1.trna2318-GluTTC	0	0	0	0	1	1	0	0
TTTTCACCCAGGCGGCCGG	chr1.trna2318-GluTTC	1	0	0	0	0	0	0	0
TTTTCACCCAGGCGGCCT	chr1.trna2318-GluTTC	3	7	4	4	1	0	3	0
TTTTCACCCAGGCGGCT	chr1.trna2318-GluTTC	0	1	0	0	3	0	0	1
TTTTCACCCAGGCGGCTT	chr1.trna2318-GluTTC	0	0	0	0	0	0	0	1
ACCAGGGCCCGGATAGCT	chr1.trna702-LysTTT	0	0	1	0	0	0	0	0
ACCAGGGCCCGGATAGCTC	chr1.trna702-LysTTT	0	0	0	0	1	0	0	0
ACCAGGGCCCGGATAGCTCAGTT	chr1.trna702-LysTTT	0	0	0	1	0	0	0	0
AGGGATCAGGTCCCTGTTCGGGCGCT	chr1.trna702-LysTTT	0	1	0	0	0	0	0	1
AGGGCCCGGATAGCTC	chr1.trna702-LysTTT	0	1	0	0	0	0	1	1
AGGGCCCGGATAGCTCAGTCGGTAGAGCACCAGACTTTC	chr1.trna702-LysTTT	0	0	0	0	1	0	0	0
AGGGCCCGGATAGCTCAGTCGGTAGAGCATCAGACTTT	chr1.trna702-LysTTT	0	0	0	0	0	0	0	1
AGGGCCCGGATAGCTCAGTCGGTAGAGCATCAGACTTTT	chr1.trna702-LysTTT	0	3	1	0	1	1	0	0
AGGGCCCGGGTAGCTCAGTCGGTAGAGCATCAGACT	chr1.trna702-LysTTT	0	1	0	0	0	0	0	0
AGGGGCCCGGATAGCTCAGTCGGTAGAGCATCAGACTTT	chr1.trna702-LysTTT	0	1	0	0	0	0	0	0
AGGGGGCCCGGATAGCTCAGTCGGTAGAGCATCAGACTTTT	chr1.trna702-LysTTT	0	0	0	0	0	0	0	1
AGGGTCCCTGTTCGGGCGCT	chr1.trna702-LysTTT	0	0	0	1	0	0	0	0
AGGGTTCAAGTTCCTGTTCGGGCGCC	chr1.trna702-LysTTT	1	0	0	0	0	0	0	0
AGGGTTCAGGTCCCTGTTCGGGCGCT	chr1.trna702-LysTTT	0	1	0	0	0	0	0	0
AGGGTTCATGTCCCTGTTCGGGCGCT	chr1.trna702-LysTTT	1	0	1	3	0	0	0	0
AGGGTTCATGTCCCTGTTCGGGCGCTTGTCTTTT	chr1.trna702-LysTTT	0	0	1	0	0	0	0	0
ATAACTCAGTCGGTAGAGCATCAGACTTTT	chr1.trna702-LysTTT	0	1	0	0	0	0	0	0
CAGGGTTCAAGTCCCCGTTCGGGCGCCA	chr1.trna702-LysTTT	0	0	0	1	0	0	0	0
CAGGGTTCACGTCCCTGTTCGGGCGCCA	chr1.trna702-LysTTT	0	0	1	0	1	0	0	0
CAGGGTTCAGGTCCCTGTTCGGGCGCT	chr1.trna702-LysTTT	1	1	0	0	0	2	0	0
CAGGGTTCATGTCCCTGTTCGGGCGCT	chr1.trna702-LysTTT	0	1	0	2	0	1	0	0
CAGGTCCCTGTTCGGGCGCT	chr1.trna702-LysTTT	0	1	1	0	0	1	0	0
CCAGATAGCTCAGTCGGTAGAGCATCAGACT	chr1.trna702-LysTTT	0	0	0	0	0	0	0	1
CCAGATAGCTCAGTCGGTAGAGCATCAGACTTTT	chr1.trna702-LysTTT	1	0	0	0	0	0	0	0
CCAGGGTTCACGTCCCTGTTCGGGCGCCA	chr1.trna702-LysTTT	1	0	0	0	0	0	0	0
CCAGGGTTCACGTCCCTGTTCGGGCGCT	chr1.trna702-LysTTT	0	0	0	0	1	0	0	0
CCAGGGTTCATGTCCCTGTTCGGGCGCT	chr1.trna702-LysTTT	1	0	0	0	0	0	0	0
CCAGGTCCCTGTTCGGGCGCT	chr1.trna702-LysTTT	1	0	0	0	0	0	0	0
CCCAGATAGCTCAGTCGGTAGAGCATCAGACTTTT	chr1.trna702-LysTTT	0	0	0	0	1	0	0	0
CCCCATAGCTCAGTCGGTAGAGCATCAGACTTTT	chr1.trna702-LysTTT	0	0	0	0	0	0	1	0
CCCGAATAGCTCAGTCGGTAGAGCATCAGACT	chr1.trna702-LysTTT	1	0	1	0	0	0	0	0
CCCGAATAGCTCAGTCGGTAGAGCATCAGACTTTT	chr1.trna702-LysTTT	0	0	1	0	0	1	1	0
CCCGATAGCTCAGTCGGTAGAGCATCAGACT	chr1.trna702-LysTTT	0	0	0	0	0	0	0	1
CCCGCATAGCTCAGTCGGTAGAGCATCAGACT	chr1.trna702-LysTTT	0	0	0	0	0	3	0	0
CCCGCATAGCTCAGTCGGTAGAGT	chr1.trna702-LysTTT	0	0	1	0	0	0	0	0
CCCGGATAACTCAGTCGGT	chr1.trna702-LysTTT	0	0	0	0	0	0	0	1
CCCGGATAACTCAGTCGGTAGAG	chr1.trna702-LysTTT	0	0	0	0	0	0	0	1
CCCGGATAACTCAGTCGGTAGAGCATCAGACT	chr1.trna702-LysTTT	0	0	0	1	0	0	0	0
CCCGGATAACTCAGTCGGTAGAGCATCAGACTT	chr1.trna702-LysTTT	0	0	1	0	0	0	0	0
CCCGGATATCTCAGTCGGTAGAGCATCAGACTTTT	chr1.trna702-LysTTT	0	0	1	1	0	1	1	0
CCCGGATGGCTCAGTCGGTAGAGCATCAGACTTTT	chr1.trna702-LysTTT	0	0	0	0	0	0	1	0
CCCGGGTAGCTCAGTCGGTAGAGCATCAGACTTTT	chr1.trna702-LysTTT	0	0	0	0	0	0	0	1
CCCTGATAGCTCAGTCGGTAGAGCATCAGACT	chr1.trna702-LysTTT	0	0	0	1	0	0	0	0
CCCTGGTCGGGCGCTTGTCTTT	chr1.trna702-LysTTT	0	0	0	1	0	0	0	0
CCCTGTTCGGGCGCTTGTCTTT	chr1.trna702-LysTTT	0	0	0	0	0	1	1	0
CCCTGTTCGGGCGCTTGTCTTTT	chr1.trna702-LysTTT	0	1	0	0	1	0	0	0
CCGAATAGCTCAGTCGGTAGAGCATCAGACT	chr1.trna702-LysTTT	0	0	4	2	2	0	2	1
CCGAATAGCTCAGTCGGTAGAGCATCAGACTTTT	chr1.trna702-LysTTT	0	2	1	1	0	0	1	0
CCGCATAGCTCAGTCGGTAGAGCATCAGACT	chr1.trna702-LysTTT	0	2	1	0	2	0	0	1
CCGCATAGCTCAGTCGGTAGAGCATCAGACTTTT	chr1.trna702-LysTTT	2	0	1	0	0	0	1	1
[truncated: 50,320 more rows]

## Sheet: TDP43 & WT
sequence	tRNA	TDP43_1	TDP43_2	TDP43_3	TDP43_4	WT_1	WT_2	WT_3	WT_4
ACCGCAGCCAACCCCACAAAA	chr1.trna1000-LeuCAG	0	0	0	0	0	1	0	0
AGAATGGCCGAGCGGTCTAAGGCTGCGTTC	chr1.trna1000-LeuCAG	0	0	1	0	0	0	0	0
AGCATGGCCGAGCGGTCTAAGGCTGCGTTCA	chr1.trna1000-LeuCAG	0	0	1	0	0	0	0	0
AGGACGGCCGAGCGGTCTAAA	chr1.trna1000-LeuCAG	0	0	0	0	0	1	0	0
AGGATGGCTGAGCGGTCTAAGGGCTGCGTTC	chr1.trna1000-LeuCAG	0	0	0	0	0	1	0	0
AGTCTCCCTTGGAGGCGTGGGTTCA	chr1.trna1000-LeuCAG	1	0	0	0	0	0	0	0
CAAACCGCCTCTCCCC	chr1.trna1000-LeuCAG	0	0	0	1	0	0	0	0
CAGAATGGCCGAGCGGTCTAAGGCTGCGTTCA	chr1.trna1000-LeuCAG	0	0	0	0	0	1	0	0
CAGAATGGCCGAGCGGTCTAAGGCTGCGTTCAG	chr1.trna1000-LeuCAG	0	0	0	0	0	1	0	0
CAGAATGGCCGAGCGGTCTAAGGGCTGCGTTC	chr1.trna1000-LeuCAG	0	0	0	0	1	0	0	0
CAGCATGACCGAGCGGTCTAAGGGCTGCGTTCA	chr1.trna1000-LeuCAG	0	0	0	0	0	2	0	0
CAGCATGGCCGAGCGGTCTAA	chr1.trna1000-LeuCAG	0	1	0	0	0	0	0	0
CAGCATGGCCGAGCGGTCTAAGGCGCTGCGTTC	chr1.trna1000-LeuCAG	0	0	0	0	1	0	0	0
CAGCATGGCCGAGCGGTCTAAGGCTGCGTTC	chr1.trna1000-LeuCAG	1	1	0	0	1	2	1	0
CAGCATGGCCGAGCGGTCTAAGGCTGCGTTCA	chr1.trna1000-LeuCAG	0	0	0	0	1	0	0	0
CAGCATGGCCGAGCGGTCTAAGGGCCGCGTTCA	chr1.trna1000-LeuCAG	0	1	0	0	0	0	0	0
CAGCATGGCCGAGCGGTCTAAGGGCTGCGTTC	chr1.trna1000-LeuCAG	0	0	0	0	1	0	0	0
CAGCATGGCCGAGCGGTCTAAGGGCTGCGTTCA	chr1.trna1000-LeuCAG	0	0	0	1	1	0	0	0
CAGGAAGGCCGAGCGGTCTAAGGGCTGCGTTC	chr1.trna1000-LeuCAG	0	1	0	0	0	0	0	0
CAGGACGGCCGAGCGGTCTAAGGCTGCGTTC	chr1.trna1000-LeuCAG	1	0	0	0	1	0	0	0
CAGGACGGCCGAGCGGTCTAAGGCTGCGTTCA	chr1.trna1000-LeuCAG	0	1	0	0	0	0	0	0
CAGGATGACCGAGCGGTCTAAGGCGCTGCGTTC	chr1.trna1000-LeuCAG	0	0	0	0	1	0	0	0
CAGGATGACCGAGCGGTCTAAGGCTGCGTTC	chr1.trna1000-LeuCAG	0	0	0	0	0	1	0	0
CAGGATGACCGAGCGGTCTAAGGGCTGCGTTC	chr1.trna1000-LeuCAG	1	0	0	0	0	0	0	0
CAGGATGGCTGAGCGGTCTAAGGCGCTGCGTTC	chr1.trna1000-LeuCAG	0	1	0	0	0	0	0	0
CAGGATGGCTGAGCGGTCTAAGGCTGCGTTCA	chr1.trna1000-LeuCAG	0	0	0	0	0	1	0	0
CAGGATGGCTGAGCGGTCTAAGGGCTGCGTTC	chr1.trna1000-LeuCAG	0	0	1	0	0	0	0	0
CAGGATGGTCGAGCGGTCTAAGGCTGCGTTCAG	chr1.trna1000-LeuCAG	0	0	0	0	0	0	1	0
CAGGATGGTCGAGCGGTCTAAGGCTGCGTTT	chr1.trna1000-LeuCAG	0	0	0	0	1	0	0	0
CAGGATGGTCGAGCGGTCTAAGGGCTGCGTTC	chr1.trna1000-LeuCAG	0	0	0	0	0	1	0	0
CAGTATGGCCGAGCGGTCTAAGGCTGCGTTCA	chr1.trna1000-LeuCAG	0	0	0	0	0	1	0	0
CATGATGGCCGAGCGGTCTAAGGCTGCGTTC	chr1.trna1000-LeuCAG	0	0	0	0	0	1	0	0
CCCACTCCTGCCTGCCTCGA	chr1.trna1000-LeuCAG	0	0	0	0	0	0	0	1
CCCTTGGAGGCGTGGGTTAT	chr1.trna1000-LeuCAG	0	0	0	0	1	0	0	0
CCCTTGGAGGCGTGGGTTCGACT	chr1.trna1000-LeuCAG	0	0	0	0	0	0	1	0
CCCTTGGAGGCGTGGGTTGT	chr1.trna1000-LeuCAG	0	1	0	0	0	0	0	0
CCCTTGGAGGCGTGGGTTTC	chr1.trna1000-LeuCAG	0	1	0	0	0	1	0	0
CCCTTGGAGGCGTGGGTTTT	chr1.trna1000-LeuCAG	0	0	1	0	0	0	0	1
CCTTGGAGGCGTGGGTTAA	chr1.trna1000-LeuCAG	0	0	0	0	0	0	0	1
CCTTGGAGGCGTGGGTTAC	chr1.trna1000-LeuCAG	0	1	0	0	0	0	0	0
CCTTGGAGGCGTGGGTTAT	chr1.trna1000-LeuCAG	1	0	1	0	1	0	0	1
CCTTGGAGGCGTGGGTTGT	chr1.trna1000-LeuCAG	0	1	0	0	1	0	0	1
CCTTGGAGGCGTGGGTTTA	chr1.trna1000-LeuCAG	0	0	0	0	1	1	0	0
CCTTGGAGGCGTGGGTTTC	chr1.trna1000-LeuCAG	0	1	0	0	0	1	0	0
CCTTGGAGGCGTGGGTTTT	chr1.trna1000-LeuCAG	3	1	1	1	1	6	0	3
CGCAGTCTCCCATGGAGGCGTGGGTTCGAATCCCACTCCTGACACCA	chr1.trna1000-LeuCAG	0	0	0	0	0	0	0	1
CGGATCCCACTCCTGACACT	chr1.trna1000-LeuCAG	0	0	1	0	0	0	0	0
CGGTCTAAAGCGCTGCG	chr1.trna1000-LeuCAG	0	0	0	0	1	0	0	0
GCAGTCTCCCTTGGAGGCGTGGGTTCGAATCCCACTCCTGACACT	chr1.trna1000-LeuCAG	0	0	0	1	0	0	0	0
GCCAGGATGGACGAGCGGTCTAAGGCTGCGTTC	chr1.trna1000-LeuCAG	0	0	0	1	0	0	0	0
GCCAGGATGGTCGAGCGGTCTAAGGCTGCGTTC	chr1.trna1000-LeuCAG	1	0	0	0	0	0	0	0
GCCGTCAGGATCAGCGAGCGA	chr1.trna1000-LeuCAG	0	0	0	1	0	0	0	0
GGCGACTTGGCCGAGCGGTCTA	chr1.trna1000-LeuCAG	0	0	0	0	0	0	0	1
GTAAGGATGGCCGAGCGGTCTAAGGCGCTGCGTTC	chr1.trna1000-LeuCAG	0	1	0	1	0	0	0	0
GTAAGGATGGCCGAGCGGTCTAAGGCTGCGTTC	chr1.trna1000-LeuCAG	0	0	1	0	0	0	0	0
GTCAAGATGGCCGAGCGGTCTAAGGCGCTGCGTTC	chr1.trna1000-LeuCAG	0	0	0	1	0	1	0	0
GTCAAGATGGCCGAGCGGTCTAAGGCTGCGT	chr1.trna1000-LeuCAG	0	0	0	0	0	0	0	1
GTCAAGATGGCCGAGCGGTCTAAGGCTGCGTTC	chr1.trna1000-LeuCAG	0	3	1	0	0	2	0	0
GTCAAGATGGCCGAGCGGTCTAAGGCTGCGTTT	chr1.trna1000-LeuCAG	0	0	0	0	0	1	0	0
GTCAAGATGGCTGAGCGGTCTAAGGCTGCGTTC	chr1.trna1000-LeuCAG	0	0	1	0	0	0	0	0
GTCACGATGGCCGAGCGGTCTAAGGCTGCGTTC	chr1.trna1000-LeuCAG	0	0	0	0	0	0	0	1
GTCACGATGGCCGAGCGGTCTAAGGGCTGCGTT	chr1.trna1000-LeuCAG	0	0	1	0	0	0	0	0
GTCACGATGGCCGAGCGGTCTAAGGGCTGCGTTC	chr1.trna1000-LeuCAG	0	0	0	0	0	1	0	0
GTCAGATGGCCGAGCGGTCTAAGGCGCTGCGTTC	chr1.trna1000-LeuCAG	0	1	1	0	0	0	1	0
GTCAGATGGCCGAGCGGTCTAAGGCTGCGTTC	chr1.trna1000-LeuCAG	2	4	3	1	1	5	0	0
GTCAGATGGCCGAGCGGTCTAAGGCTGCGTTCA	chr1.trna1000-LeuCAG	0	1	0	0	0	0	0	0
GTCAGATGGCCGAGCGGTCTAAGGCTGCGTTT	chr1.trna1000-LeuCAG	0	0	3	0	0	1	0	0
GTCAGATGGCCGAGCGGTCTAAGGGCTGCGTTC	chr1.trna1000-LeuCAG	0	4	3	0	0	1	0	1
GTCAGCATGGCCGAGCG	chr1.trna1000-LeuCAG	0	0	0	0	0	1	0	0
GTCAGCATGGCCGAGCGGTC	chr1.trna1000-LeuCAG	0	0	1	0	0	0	0	0
GTCAGCATGGCCGAGCGGTCTAAGGC	chr1.trna1000-LeuCAG	0	0	1	0	0	2	0	2
GTCAGCATGGCCGAGCGGTCTAAGGCGCTGCG	chr1.trna1000-LeuCAG	0	0	0	0	0	0	1	0
GTCAGCATGGCCGAGCGGTCTAAGGCGCTGCGTTC	chr1.trna1000-LeuCAG	2	4	4	1	0	2	0	0
GTCAGCATGGCCGAGCGGTCTAAGGCTG	chr1.trna1000-LeuCAG	0	0	0	1	0	0	0	0
GTCAGCATGGCCGAGCGGTCTAAGGCTGCGTTA	chr1.trna1000-LeuCAG	0	0	0	0	1	0	0	0
GTCAGCATGGCCGAGCGGTCTAAGGCTGCGTTC	chr1.trna1000-LeuCAG	2	14	6	3	5	21	4	2
GTCAGCATGGCCGAGCGGTCTAAGGCTGCGTTT	chr1.trna1000-LeuCAG	1	0	2	0	1	3	0	0
GTCAGCATGGCCGAGCGGTCTAAGGGCTGCGTT	chr1.trna1000-LeuCAG	0	0	1	0	0	0	0	0
GTCAGCATGGCCGAGCGGTCTAAGGGCTGCGTTC	chr1.trna1000-LeuCAG	1	6	2	0	1	4	0	0
GTCAGCATGGCCGAGCGGTCTAAGGGCTGCGTTT	chr1.trna1000-LeuCAG	0	0	0	1	0	0	0	0
GTCAGGAAGGCCGAGCGGTCTAAGGCGCTGCGTTC	chr1.trna1000-LeuCAG	0	0	0	1	1	0	0	0
GTCAGGAAGGCCGAGCGGTCTAAGGCTGCGTTC	chr1.trna1000-LeuCAG	0	0	0	3	0	0	0	0
GTCAGGACGGCCGAGCGGTC	chr1.trna1000-LeuCAG	1	0	0	0	0	0	0	0
GTCAGGACGGCCGAGCGGTCTAAGGCGCTGCGTTC	chr1.trna1000-LeuCAG	0	0	0	0	0	1	0	0
GTCAGGACGGCCGAGCGGTCTAAGGCTGCGTTA	chr1.trna1000-LeuCAG	0	0	0	0	1	0	0	0
GTCAGGACGGCCGAGCGGTCTAAGGCTGCGTTC	chr1.trna1000-LeuCAG	0	3	0	0	1	1	0	0
GTCAGGACGGCCGAGCGGTCTAAGGCTGCGTTT	chr1.trna1000-LeuCAG	0	1	0	0	0	0	0	1
GTCAGGACGGCCGAGCGGTCTAAGGGCTGCGTTC	chr1.trna1000-LeuCAG	0	1	1	0	0	0	0	0
GTCAGGAGGGCCGAGCGGTCTAAGGCTGCGTTC	chr1.trna1000-LeuCAG	0	0	1	0	0	0	0	0
GTCAGGATAGCCGAGCGGTCTAA	chr1.trna1000-LeuCAG	0	0	0	0	0	0	0	1
GTCAGGATAGCCGAGCGGTCTAAG	chr1.trna1000-LeuCAG	0	0	0	0	0	1	0	0
GTCAGGATAGCCGAGCGGTCTAAGGCGCTGCGTTC	chr1.trna1000-LeuCAG	1	0	1	0	0	0	0	0
GTCAGGATAGCCGAGCGGTCTAAGGCTGCGTTC	chr1.trna1000-LeuCAG	0	0	0	0	0	0	1	0
GTCAGGATAGCCGAGCGGTCTAAGGGCTGCGTTC	chr1.trna1000-LeuCAG	0	1	1	0	0	0	0	0
GTCAGGATAGCCGAGCGGTCTAAGGGCTGCGTTT	chr1.trna1000-LeuCAG	0	0	0	0	0	1	0	0
GTCAGGATCGCCGAGCGGTCTAAGG	chr1.trna1000-LeuCAG	0	0	1	0	0	0	0	0
GTCAGGATCGCCGAGCGGTCTAAGGCGCTGCGTTC	chr1.trna1000-LeuCAG	0	1	0	0	0	0	0	0
GTCAGGATGCCGAGCGGTCTAAGGCTGCGT	chr1.trna1000-LeuCAG	0	0	0	0	0	0	0	1
GTCAGGATGGCAGAGCGGTCTA	chr1.trna1000-LeuCAG	0	0	0	2	0	0	0	0
GTCAGGATGGCCGAGCGGTCTAAGCGCTGCGTC	chr1.trna1000-LeuCAG	0	1	0	0	0	0	0	0
GTCAGGATGGCGGAGCGGTCTAAGGCTGCGTTA	chr1.trna1000-LeuCAG	0	1	0	0	0	0	0	0
GTCAGGATGGCGGAGCGGTCTAAGGCTGCGTTC	chr1.trna1000-LeuCAG	0	0	1	0	0	0	0	0
GTCAGGATGGCTGAGCGGTCTAAGGC	chr1.trna1000-LeuCAG	2	0	0	1	0	1	0	0
GTCAGGATGGCTGAGCGGTCTAAGGCCTGCGTTC	chr1.trna1000-LeuCAG	0	0	1	0	0	0	0	0
GTCAGGATGGCTGAGCGGTCTAAGGCGCTGCGTTC	chr1.trna1000-LeuCAG	1	1	1	0	0	2	0	1
GTCAGGATGGCTGAGCGGTCTAAGGCGCTGCGTTT	chr1.trna1000-LeuCAG	0	1	0	0	1	0	0	0
GTCAGGATGGCTGAGCGGTCTAAGGCTCTGCGTTA	chr1.trna1000-LeuCAG	0	0	0	0	0	0	1	0
GTCAGGATGGCTGAGCGGTCTAAGGCTGCGTTA	chr1.trna1000-LeuCAG	0	0	2	0	0	1	0	0
GTCAGGATGGCTGAGCGGTCTAAGGCTGCGTTT	chr1.trna1000-LeuCAG	0	0	2	0	0	0	0	0
GTCAGGATGGCTGAGCGGTCTAAGGGCTGCGTTC	chr1.trna1000-LeuCAG	2	2	1	2	3	1	0	0
GTCAGGGTGGCCGAGCGGTCTAAGGCGCTGCGTTC	chr1.trna1000-LeuCAG	1	0	1	1	0	0	0	1
GTCAGGTTGGCCGAGCGGTCTAAGGCGCTGCGTTC	chr1.trna1000-LeuCAG	0	0	0	0	0	0	0	1
GTCAGGTTGGCCGAGCGGTCTAAGGCTGCGTTC	chr1.trna1000-LeuCAG	0	2	0	0	0	0	0	0
GTCAGGTTGGCCGAGCGGTCTAAGGGCTGCGTTT	chr1.trna1000-LeuCAG	0	1	0	0	0	0	0	0
GTCAGTATGGCCGAGCG	chr1.trna1000-LeuCAG	0	0	0	0	2	0	0	0
GTCAGTATGGCCGAGCGGTCTAAGGCGCTGCGTTC	chr1.trna1000-LeuCAG	0	0	0	0	0	0	1	1
GTCAGTATGGCCGAGCGGTCTAAGGCTGCGTTC	chr1.trna1000-LeuCAG	0	0	0	1	1	0	0	0
GTCAGTATGGCCGAGCGGTCTAAGGCTGCGTTT	chr1.trna1000-LeuCAG	0	0	0	0	0	0	0	1
GTCATCATGGCCGAGCGGTCTAAGGCTGCGTTC	chr1.trna1000-LeuCAG	0	0	0	0	0	1	0	0
GTCATGATGGCCGAGCGGTCTAAGGCGCTGCGTTC	chr1.trna1000-LeuCAG	0	2	0	0	0	0	0	0
GTCATGATGGCCGAGCGGTCTAAGGCTGCGTTC	chr1.trna1000-LeuCAG	3	2	1	0	0	8	0	1
GTCATGATGGCCGAGCGGTCTAAGGCTGCGTTT	chr1.trna1000-LeuCAG	0	0	0	0	0	2	0	0
GTCATGATGGCCGAGCGGTCTAAGGGCTGCGTTC	chr1.trna1000-LeuCAG	0	0	1	2	1	0	1	1
GTCATGGCCGAGCGGTCTAAGGGCTGCGTTC	chr1.trna1000-LeuCAG	0	0	0	1	0	0	0	0
GTCCGGATGGCCGAGCGGTCTAAGGCTGCGTTC	chr1.trna1000-LeuCAG	0	0	0	0	0	1	0	0
GTCGATGGCCGAGCGGTCTAAGGCTGCGTTC	chr1.trna1000-LeuCAG	0	1	0	0	0	0	0	0
GTCGGGATGGCCGAGCG	chr1.trna1000-LeuCAG	0	0	0	0	0	0	0	1
GTCGGGATGGCCGAGCGGTC	chr1.trna1000-LeuCAG	0	0	0	0	1	0	0	0
GTCGGGATGGCCGAGCGGTCTAA	chr1.trna1000-LeuCAG	0	0	0	1	0	0	0	0
GTCGGGATGGCCGAGCGGTCTAAGGCGCTGCGTTC	chr1.trna1000-LeuCAG	2	1	1	1	0	0	0	1
GTCGGGATGGCCGAGCGGTCTAAGGCTGCGTTC	chr1.trna1000-LeuCAG	3	1	5	3	1	5	1	2
GTCGGGATGGCCGAGCGGTCTAAGGCTGCGTTG	chr1.trna1000-LeuCAG	0	0	0	0	1	0	0	0
GTCGGGATGGCCGAGCGGTCTAAGGCTGCGTTT	chr1.trna1000-LeuCAG	1	0	1	0	0	1	0	0
GTCGGGATGGCCGAGCGGTCTAAGGGCTGCGTTC	chr1.trna1000-LeuCAG	0	1	2	1	1	0	0	0
GTCTAAGGCCTGCGTTC	chr1.trna1000-LeuCAG	0	0	0	0	0	1	0	0
GTCTGATGGCCGAGCGGTCTAAGGCTGCGTTC	chr1.trna1000-LeuCAG	1	0	0	0	0	0	0	0
GTCTGGATGGCCGAGCGGTC	chr1.trna1000-LeuCAG	0	0	0	0	0	1	0	0
GTCTGGATGGCCGAGCGGTCTAAGGCGCTGCGTTC	chr1.trna1000-LeuCAG	0	0	0	2	0	0	0	0
GTCTGGATGGCCGAGCGGTCTAAGGCTGCGTTC	chr1.trna1000-LeuCAG	0	1	0	0	0	0	0	0
GTTAGGATGGCCGAGCG	chr1.trna1000-LeuCAG	0	0	0	0	1	0	0	1
GTTAGGATGGCCGAGCGGTCTAA	chr1.trna1000-LeuCAG	0	0	0	0	1	0	0	0
GTTAGGATGGCCGAGCGGTCTAAGGC	chr1.trna1000-LeuCAG	0	0	0	1	0	0	0	0
GTTAGGATGGCCGAGCGGTCTAAGGCGCTGCGTTC	chr1.trna1000-LeuCAG	0	0	0	1	0	0	0	0
GTTAGGATGGCCGAGCGGTCTAAGGCTGCGTTC	chr1.trna1000-LeuCAG	1	1	3	0	1	0	0	0
GTTAGGATGGCCGAGCGGTCTAAGGCTGCGTTCAG	chr1.trna1000-LeuCAG	0	0	1	0	0	0	0	0
GTTAGGATGGCCGAGCGGTCTAAGGGCTGCGTTC	chr1.trna1000-LeuCAG	0	1	0	0	0	0	0	1
TCAGGATGACCGAGCGGTCTAAGGCTGCGTTC	chr1.trna1000-LeuCAG	0	0	0	0	0	1	0	0
TCCCTTGGAGGCGTGGGTTGT	chr1.trna1000-LeuCAG	0	0	0	0	0	1	0	0
TCCCTTGGAGGCGTGGGTTTT	chr1.trna1000-LeuCAG	0	0	0	0	0	1	0	0
TCGAATCCCACTCCTGACAGCCTCGCCTTTC	chr1.trna1000-LeuCAG	0	0	0	0	0	1	0	0
TCGCAGTCTCCCATGGAG	chr1.trna1000-LeuCAG	0	0	1	0	0	0	0	0
TCGCAGTCTCCCTGGAGGCGTGGGTTCGAATCCCACTCCTGACACCA	chr1.trna1000-LeuCAG	0	0	0	1	0	0	0	0
TCTCCCTTGGAGGCGTGGGTTTT	chr1.trna1000-LeuCAG	0	0	0	0	0	1	0	0
TCTGAGGCGCTGCGTTCT	chr1.trna1000-LeuCAG	0	0	1	0	0	0	0	0
TTAATGATGGCCGAGCGGTCTAAGGCGCCGCGTTC	chr1.trna1000-LeuCAG	0	0	0	1	0	0	0	0
TTCAGTATGGCCGAGCGGTCTAAGGCTGCGTTT	chr1.trna1000-LeuCAG	0	0	0	0	0	1	0	0
CCGGCCCATGCAGAGTCCAGTCCCTTT	chr1.trna1001-GlyGCC	0	1	0	0	0	0	0	0
CCGGCCCATGCAGAGTCCAGTCCCTTTTA	chr1.trna1001-GlyGCC	0	0	1	0	0	0	0	0
CCTGCCACGCGGGAGGCCCGGGTTCGTTTCCCGGCCCATGCACCA	chr1.trna1001-GlyGCC	0	0	0	1	0	0	0	0
CGATTCCCGGCCCATG	chr1.trna1001-GlyGCC	0	0	1	0	0	0	0	0
CGATTCCCGGCCCATGCACCA	chr1.trna1001-GlyGCC	1	0	1	1	0	1	0	1
CGATTCCCGGCCCATGCAGA	chr1.trna1001-GlyGCC	0	0	0	0	0	0	0	1
CGGGAGGCCCGGGTTCGATTCCCGGCCCATGCACCA	chr1.trna1001-GlyGCC	0	1	0	1	0	1	0	0
CGGGAGGCCCGGGTTCGTTGCCCGGCCCATGCAC	chr1.trna1001-GlyGCC	0	1	0	0	0	0	0	0
CGGGAGGCCCGGGTTCGTTTCCCGGCCCATGCACCA	chr1.trna1001-GlyGCC	0	1	0	1	1	2	0	0
GAGTCCAGTCCCTTTT	chr1.trna1001-GlyGCC	0	0	0	1	0	0	0	0
GCCCATGCAGAGTCCAGTCCCTTTT	chr1.trna1001-GlyGCC	0	1	0	0	0	0	0	0
GCCCGGGTTCGTTTCCCGGCCCATGCACCA	chr1.trna1001-GlyGCC	0	0	0	0	0	1	0	0
GTTCGATTCCCGGCCCATGCACCA	chr1.trna1001-GlyGCC	0	0	0	0	0	0	0	1
TTCCCGGCCCATGCAGAGTCCAGTCCCTTT	chr1.trna1001-GlyGCC	1	0	0	0	0	0	0	0
TTCCCGGCCCATGCAGAGTCCAGTCCCTTTT	chr1.trna1001-GlyGCC	0	1	0	0	0	0	0	0
TTCGTTTCCCGGCCCATG	chr1.trna1001-GlyGCC	0	0	1	0	0	0	0	0
CGCCGGACGCATCGAGG	chr1.trna1002-LeuCAG	0	0	0	0	1	0	0	0
GCCGTCAGGATGGCCGAGCGGTCTAAGGCTGCGTTC	chr1.trna1002-LeuCAG	0	0	1	0	0	0	0	0
AGGGGCATGGGTGGTTCAGTGTT	chr1.trna1003-GlyGCC	0	0	0	0	0	0	0	1
ATGGGTGTTCAGTGGTAGAAATCTCGCCTGC	chr1.trna1003-GlyGCC	0	0	0	0	0	1	0	0
ATGGGTGTTCAGTGGTAGAATTCTCGCCTGCC	chr1.trna1003-GlyGCC	0	0	0	1	0	0	0	0
ATGGGTGTTCAGTGGTAGGATTCTCGCCTGCT	chr1.trna1003-GlyGCC	1	0	0	0	0	0	0	0
ATTCCCGGCCCATGCACCA	chr1.trna1003-GlyGCC	1	0	1	2	0	2	0	0
ATTCCCGGCCCATGCACCT	chr1.trna1003-GlyGCC	0	1	0	0	0	0	0	0
CACGCGGGAGGCCCGGGTTCGATTCCCGGCCC	chr1.trna1003-GlyGCC	0	0	0	1	0	0	0	0
CACGCGGGAGGCCCGGGTTCGATTCCCGGCCCATGATCTTC	chr1.trna1003-GlyGCC	0	0	0	1	0	0	0	0
CATGGGTGGTTCAGTGGTAGAATTCTCGCCTGCCAC	chr1.trna1003-GlyGCC	0	0	0	0	0	0	0	1
CCCGGGTTCGTTTCCCGGCCCATGCACCA	chr1.trna1003-GlyGCC	0	0	0	1	0	2	0	1
CCGTGCCGCGAGTTCATCAGGT	chr1.trna1003-GlyGCC	0	0	0	1	0	0	0	0
CGTTTCCCGGCCCATGCA	chr1.trna1003-GlyGCC	0	0	0	0	0	0	0	1
CGTTTCCCGGCCCATGCACA	chr1.trna1003-GlyGCC	0	0	0	1	0	0	0	1
CGTTTCCCGGCCCATGCACC	chr1.trna1003-GlyGCC	1	1	2	0	1	3	0	2
CGTTTCCCGGCCCATGCACT	chr1.trna1003-GlyGCC	2	1	1	0	0	0	0	0
CGTTTCCCGGCCCATGCAT	chr1.trna1003-GlyGCC	0	0	1	0	0	0	0	0
CTATTCCCGGCCCATGCACCA	chr1.trna1003-GlyGCC	1	0	0	0	0	0	0	0
GCAAGGGTGGTTCAGTGGTAGAATTCTCGAC	chr1.trna1003-GlyGCC	0	0	1	0	0	0	0	0
GCATGAGTGGTTCAGTGGTAGAATTCTCGA	chr1.trna1003-GlyGCC	0	0	0	0	1	0	0	1
GCATGAGTGGTTCAGTGGTAGAATTCTCGCCTGCCACG	chr1.trna1003-GlyGCC	0	0	0	0	1	0	0	0
GCATGGGAGGTTCAGTGGTAGAATTCTCGA	chr1.trna1003-GlyGCC	0	0	1	0	0	0	0	1
GCATGGGTAGTTCAGTGGTAGAATTCTCGACT	chr1.trna1003-GlyGCC	0	0	0	1	0	0	0	0
GCATGGGTCGTTCAGTGGTAGAATTCTCGA	chr1.trna1003-GlyGCC	0	0	1	0	0	0	0	0
GCATGGGTGATTCAGTGGTAGAGTTCTCGCCC	chr1.trna1003-GlyGCC	0	0	0	0	0	0	0	1
GCATGGGTGTTCAGTGGTAGAATTCTCGCCTGCCACG	chr1.trna1003-GlyGCC	0	0	0	0	0	0	1	0
GCATGGGTTGTTCAGGGGTAGAATT	chr1.trna1003-GlyGCC	0	1	0	0	0	0	0	0
GCATGTGTGGTTCAGTGGTAGAATTCTCGA	chr1.trna1003-GlyGCC	0	1	1	0	0	0	0	0
GCCTGGGTGGTTCAGTGGTAGAATTCTCGA	chr1.trna1003-GlyGCC	0	0	0	1	0	0	0	0
GCGTGGGTGGTTCAGTGGTAGAATTCTCGA	chr1.trna1003-GlyGCC	0	0	1	0	0	0	0	0
GGCCCGGGTTCGATTCCCGGCCCATGCACC	chr1.trna1003-GlyGCC	0	2	0	0	0	0	0	0
GGTTCGATTCCCGGCCCATGCACCA	chr1.trna1003-GlyGCC	0	0	0	0	0	0	0	2
GGTTCGATTCCCGGCCCATGCAGAGTCCAGTCCCTTTT	chr1.trna1003-GlyGCC	0	0	1	0	0	0	0	0
GGTTCGTTTCCCGGCCCATGCACC	chr1.trna1003-GlyGCC	0	1	0	0	0	0	0	0
GTTCGTTTCCCGGCCCATGCACC	chr1.trna1003-GlyGCC	0	0	2	0	0	0	0	1
GTTCGTTTCCCGGCCCATGCACT	chr1.trna1003-GlyGCC	0	0	0	0	0	1	0	0
TCGATTCCCGGCCCATGCACC	chr1.trna1003-GlyGCC	0	0	1	0	1	3	0	1
TCGATTCCCGGCCCATGCACCA	chr1.trna1003-GlyGCC	0	2	0	0	2	0	0	3
TCGTTTCCCGGCCCATGCAC	chr1.trna1003-GlyGCC	0	0	1	0	0	0	0	0
TCGTTTCCCGGCCCATGCACC	chr1.trna1003-GlyGCC	1	0	0	0	0	0	0	1
TGCCACGCGGGAGGCCCGGGTTCGTTTCCCGGTCCATGCACCA	chr1.trna1003-GlyGCC	0	1	0	0	0	0	0	0
TTCGTTTCCCGGCCCATGCA	chr1.trna1003-GlyGCC	0	0	0	0	0	1	0	0
TTCGTTTCCCGGCCCATGCACC	chr1.trna1003-GlyGCC	0	1	0	0	0	1	0	0
TTCGTTTCCCGGCCCATGCACT	chr1.trna1003-GlyGCC	0	2	0	0	0	0	0	1
ACATCGGACAGTGGCTGGCG	chr1.trna1004-AspGTC	0	0	0	0	0	1	0	0
ACGCGGGAGACCGGGGTTCGATTCCCCGACGGGGAGCTA	chr1.trna1004-AspGTC	0	0	0	1	0	1	0	0
ACGCGGGAGACCGGGGTTCGTTTCCCCGACGGGGAGCTA	chr1.trna1004-AspGTC	0	0	0	0	0	1	0	1
ACGGGGAGATACAGTAGCTTTTT	chr1.trna1004-AspGTC	0	0	0	0	0	1	0	0
AGGTGCTGGCACTGGT	chr1.trna1004-AspGTC	0	0	0	0	0	2	0	0
AGGTGCTGGCACTGGTG	chr1.trna1004-AspGTC	0	1	0	0	0	0	0	0
ATCGGACAGTGGCTGGCG	chr1.trna1004-AspGTC	0	0	0	0	0	1	0	0
CACGCGGAGACCGGGGTTCGATTCCCCGACGGGGAGCTA	chr1.trna1004-AspGTC	0	0	0	0	1	0	0	0
CACGCGGGAGACCGGGGTTCGATTCCCCGACGGGGAGCTA	chr1.trna1004-AspGTC	0	0	0	1	0	0	0	1
CATCGGACAGTGGCTGGCGACA	chr1.trna1004-AspGTC	0	0	0	1	0	0	0	0
CCGGGAGACCGGGGTTCGATTCCCCGACGGGGAGCTA	chr1.trna1004-AspGTC	0	0	0	0	0	0	0	1
CGACAAGGTGCTGGCACT	chr1.trna1004-AspGTC	0	0	0	0	0	0	0	1
CGACGGGGAGATACAGTAGCTTTTT	chr1.trna1004-AspGTC	1	0	0	0	0	0	0	0
CGGACAGTGGCTGGCG	chr1.trna1004-AspGTC	0	0	0	0	0	1	0	0
CGGACAGTGGCTGGCGAC	chr1.trna1004-AspGTC	0	0	1	1	0	3	0	0
CGGACAGTGGCTGGCGACA	chr1.trna1004-AspGTC	2	4	3	2	3	10	2	4
CGGACAGTGGCTGGCGACAAGGTGCTGACAC	chr1.trna1004-AspGTC	0	0	0	0	0	1	0	0
CGGACAGTGGCTGGCGACAAGGTGCTGGC	chr1.trna1004-AspGTC	0	0	0	1	0	0	0	0
CGGACAGTGGCTGGCGACAAGGTGCTGGCACT	chr1.trna1004-AspGTC	0	0	0	0	0	0	0	1
CGGACAGTGGCTGGCGACAAGGTGCTGGT	chr1.trna1004-AspGTC	0	0	0	0	0	0	1	0
CGGACAGTGGCTGGCGAT	chr1.trna1004-AspGTC	0	0	1	0	0	0	0	0
CGGGAGACCGGGGTTCGATTCCCCGACGGGGAGCTA	chr1.trna1004-AspGTC	1	0	0	0	1	1	0	0
CGGGGAGATACAGTAGCTTT	chr1.trna1004-AspGTC	1	0	1	0	0	0	0	0
CGGGGTTCGATTCCCCGACGGGGAGATACAGTAGCTTC	chr1.trna1004-AspGTC	0	0	0	1	0	0	0	0
CGGGGTTCGATTCCCCGACGGGGAGCGACTGTACTC	chr1.trna1004-AspGTC	0	0	0	1	0	0	0	0
CGGGGTTCGATTCCCCGACGGGGAGCTA	chr1.trna1004-AspGTC	0	0	0	0	0	2	0	0
CTTTTTTTTTTTTTTTTTTTTTTA	chr1.trna1004-AspGTC	1	0	0	0	0	0	0	0
CTTTTTTTTTTTTTTTTTTTTTTAA	chr1.trna1004-AspGTC	0	1	0	0	0	0	0	0
GAGACCGGGGTCCGATCCCCCGACGGGGAGCTA	chr1.trna1004-AspGTC	0	0	0	1	0	0	0	0
GCGACAAGGTGCTGGCAC	chr1.trna1004-AspGTC	0	0	0	0	0	1	0	0
GCGGGAGACCGGGGTTCGATTCCCCGACGGGGAGCTA	chr1.trna1004-AspGTC	0	1	0	0	0	4	0	0
GCGGGAGACCGGGGTTCGTTTCCCCGACGGGGAGCTA	chr1.trna1004-AspGTC	0	0	1	0	0	0	0	0
GGAGACCGGGGTTCGATTCCCCGACGGGGAGCTA	chr1.trna1004-AspGTC	0	0	0	0	0	1	0	1
GGAGATACAGTAGCTTT	chr1.trna1004-AspGTC	0	0	0	0	0	1	0	0
GGGAGACCAGTGATTTTTTTTTT	chr1.trna1004-AspGTC	0	0	0	0	1	0	0	0
GGGGTTCGATTCCCCGACGGGGAGCCACTGTAGGCT	chr1.trna1004-AspGTC	1	0	0	0	0	0	0	0
GGGGTTCGATTCCCCGACGGGGAGCTA	chr1.trna1004-AspGTC	1	0	0	0	0	0	0	0
GGGTTCGTTTCCCCGACGGGGAGATACAGTAGCTTT	chr1.trna1004-AspGTC	1	0	0	0	0	0	0	0
GGTGTCGTCCTCGTTAGTATAGTGGTGAG	chr1.trna1004-AspGTC	1	0	0	0	0	0	0	0
GGTGTCGTCCTCGTTAGTATAGTGGTGAGTGTCCCCGCCTG	chr1.trna1004-AspGTC	0	0	0	0	0	1	0	0
GTCGTCCTCGTTAGTATAGTGGTGAGTATCCCCGCCA	chr1.trna1004-AspGTC	1	0	0	0	0	0	0	0
GTCGTCCTCGTTAGTATAGTGGTGAGTATCCCCGCCT	chr1.trna1004-AspGTC	0	1	0	0	0	0	0	0
GTGTCGTCCTCGTTAGTATAGTGGTGAG	chr1.trna1004-AspGTC	0	0	0	0	1	0	0	0
GTTCGATTCCCCGACGGGGAGATACAGTAGCTTTTT	chr1.trna1004-AspGTC	0	0	0	1	0	0	0	0
TCGGACAGTGGCTGGCG	chr1.trna1004-AspGTC	0	1	0	0	0	1	0	0
TCGGACAGTGGCTGGCGAC	chr1.trna1004-AspGTC	0	0	0	0	1	1	0	0
TCGGACAGTGGCTGGCGACA	chr1.trna1004-AspGTC	0	0	0	0	1	1	0	1
TCGGACAGTGGCTGGCGACAAGGTGC	chr1.trna1004-AspGTC	0	0	0	0	1	0	0	0
TCGGACAGTGGCTGGCGACAAGGTGCTGGCAC	chr1.trna1004-AspGTC	0	0	0	0	1	0	0	0
TCGGACAGTGGCTGGCGACAAGGTGCTGGCACT	chr1.trna1004-AspGTC	0	0	0	0	0	0	1	0
TCGGACAGTGGCTGGCGACAAGGTGCTGGCACTGGTGTC	chr1.trna1004-AspGTC	0	1	0	0	0	0	0	0
TCGGACAGTGGCTGGTGACA	chr1.trna1004-AspGTC	1	0	0	0	0	0	0	0
TGTCCATTTTCTTTCTTTTTTTTTTTTTTAAA	chr1.trna1004-AspGTC	0	0	1	0	0	0	0	0
TTCCCCGACGGGGAGATACAGTAGCTTTTT	chr1.trna1004-AspGTC	0	0	0	0	1	0	0	0
TTGTAGCTTTTTTTTTTTTTTAAACGAA	chr1.trna1004-AspGTC	1	0	0	0	0	0	0	0
TTTTTTTTTTTAAAAAAATGGCGGTAG	chr1.trna1004-AspGTC	0	0	0	1	0	0	0	0
TTTTTTTTTTTTTTACATAAATGCTACTCA	chr1.trna1004-AspGTC	0	0	0	1	0	0	0	0
TTTTTTTTTTTTTTTTTAAATATTTATT	chr1.trna1004-AspGTC	0	0	0	0	0	0	1	0
TTTTTTTTTTTTTTTTTATTAACGAAAATTT	chr1.trna1004-AspGTC	0	0	0	0	0	0	0	1
TTTTTTTTTTTTTTTTTTTAACAACATATTT	chr1.trna1004-AspGTC	1	0	0	0	0	0	0	0
TTTTTTTTTTTTTTTTTTTACATAACGATTTTT	chr1.trna1004-AspGTC	0	1	0	0	0	0	0	0
TTTTTTTTTTTTTTTTTTTTTTTAAAAGTTCTT	chr1.trna1004-AspGTC	0	0	0	0	1	0	0	0
ATCGCTGCGTTGGTGGTATAGTGGTGAGCA	chr1.trna1005-GlyTCC	0	0	0	0	0	0	0	1
CCCGGCCAACGCACCACATTTGACT	chr1.trna1005-GlyTCC	0	1	0	0	0	0	0	0
CGATTCCCGGCCAACGCACCACTTT	chr1.trna1005-GlyTCC	0	0	1	0	0	0	0	0
CGATTCCCGGCCAACGCATAACATTT	chr1.trna1005-GlyTCC	0	0	0	0	0	0	0	1
CGATTCCCGGCCAACGCATAACATTTT	chr1.trna1005-GlyTCC	0	0	0	0	0	1	0	0
CGATTCCGGCCAACGCATAACATTTT	chr1.trna1005-GlyTCC	0	0	0	0	1	0	0	0
CGGCCAACGCATAACATTA	chr1.trna1005-GlyTCC	0	0	0	0	0	1	0	0
GTTCGATTCCCGGCCAACGCATAACATT	chr1.trna1005-GlyTCC	1	0	0	0	0	0	0	0
GTTCGTTTCCCGGCCAACGCATAACATTTA	chr1.trna1005-GlyTCC	0	0	0	0	0	1	0	0
GTTTCCCGGCCAACGCAT	chr1.trna1005-GlyTCC	0	0	0	0	0	1	0	0
TCCCGGCCAACGCACAA	chr1.trna1005-GlyTCC	0	0	0	0	0	1	0	0
TGGATCATTGTGGTGCCTCTCTC	chr1.trna1005-GlyTCC	0	0	0	0	1	0	0	0
TTCCCGGCCAACGCACCAGATT	chr1.trna1005-GlyTCC	0	1	0	0	0	0	0	0
TTCCCGGCCAACGCAT	chr1.trna1005-GlyTCC	1	0	0	0	0	0	0	1
TTCCCGGCCAACGCATAACATTT	chr1.trna1005-GlyTCC	0	0	0	0	0	1	0	0
TTCCCGGCCAACGCATAACATTTT	chr1.trna1005-GlyTCC	0	0	0	0	1	0	0	0
TTCTGGTGCCTCTCAGCTT	chr1.trna1005-GlyTCC	0	0	2	0	0	0	0	0
TTTCCCGGCCAACGCATAACATTT	chr1.trna1005-GlyTCC	0	0	0	0	0	0	1	0
ACTCCCTGTGGTCTAGCGGTTAGGATTCGGCGCTCG	chr1.trna1006-GluCTC	0	0	1	0	0	0	0	0
ACTCCCTGTGGTCTAGTGGTTAGGATTCGGCGCTCTCACT	chr1.trna1006-GluCTC	0	0	1	0	0	0	0	0
ATCACTCCCCTGTGGTCTAGTGGTTAGGATTCGGCG	chr1.trna1006-GluCTC	0	0	0	1	0	0	0	0
ATCACTCCCTGGTGGTCTAGT	chr1.trna1006-GluCTC	0	1	0	0	0	0	0	0
ATCACTCCCTGGTGGTCTAGTGGTGAGGATTCGGCGCTCTC	chr1.trna1006-GluCTC	0	0	0	1	0	0	0	0
ATCACTCCCTGGTGGTCTAGTGGTTAGGATTCGG	chr1.trna1006-GluCTC	0	1	0	0	0	0	0	0
ATCACTCCCTGGTGGTCTAGTGGTTAGGATTCGGA	chr1.trna1006-GluCTC	0	0	1	0	0	0	0	0
ATCACTCCCTGGTGGTCTAGTGGTTAGGATTCGGC	chr1.trna1006-GluCTC	0	0	1	1	2	1	0	0
ATCACTCCCTGGTGGTCTAGTGGTTAGGATTCGGCGCA	chr1.trna1006-GluCTC	0	0	0	1	0	0	0	0
ATCACTCCCTGGTGGTCTAGTGGTTAGGATTCGGCGCT	chr1.trna1006-GluCTC	0	1	0	0	0	1	0	0
ATCACTCCCTGGTGGTCTAGTGGTTAGGATTCGGCGCTA	chr1.trna1006-GluCTC	0	0	1	0	0	0	0	0
ATCACTCCCTGGTGGTCTAGTGGTTAGGATTCGGCGCTC	chr1.trna1006-GluCTC	0	0	0	0	0	1	0	0
ATCACTCCCTGGTGGTCTAGTGGTTAGGATTCGGCGCTCT	chr1.trna1006-GluCTC	0	0	0	1	0	0	0	0
ATCACTCCCTGGTGGTCTAGTGGTTAGGATTCGGCGCTCTC	chr1.trna1006-GluCTC	0	0	0	1	0	0	0	0
CACTCCCTGGTGGTCTAGTGGTTAGGATTCGGCGCT	chr1.trna1006-GluCTC	0	0	0	0	0	1	0	0
CACTCCCTGGTGGTCTAGTGGTTAGGATTCGGCGCTCT	chr1.trna1006-GluCTC	0	0	1	0	0	0	0	0
CCACCACCTGGTGGTCTAGTGGTTAGGATTCGGCGCTC	chr1.trna1006-GluCTC	0	0	0	1	0	0	0	0
CCCGGGTTCGTTTCCCGGTCAGGGAAGTGCTTTT	chr1.trna1006-GluCTC	0	0	0	0	0	0	0	1
CCCGGTCAGGGAAGTGCTTTTT	chr1.trna1006-GluCTC	0	1	0	0	0	0	0	0
CCGGTCAGGGAAGTGCTTT	chr1.trna1006-GluCTC	0	2	0	0	0	0	0	1
CGGGTTCGATTCCCGGTCAGGGAAGTGCTTTT	chr1.trna1006-GluCTC	0	0	0	0	0	0	0	1
CGGTCAGGGAAGTGCTT	chr1.trna1006-GluCTC	0	0	0	0	0	2	0	0
GTGCTTTTTCTTAAAACTTACTCTGAGATATTTA	chr1.trna1006-GluCTC	0	0	0	0	1	0	0	0
TCAGGGAAGTGCTTTTT	chr1.trna1006-GluCTC	0	0	0	1	0	0	0	0
AAACCGGGCGGAAAAACCAAA	chr1.trna1007-ValCAC	1	0	0	0	0	0	0	0
AAACCGGGCGGAAACACCAA	chr1.trna1007-ValCAC	3	1	0	0	2	2	0	1
AAACCGGGCGGAAACACCAAA	chr1.trna1007-ValCAC	0	1	0	0	1	1	0	1
AAACCGGGCGGAAACACCAAAA	chr1.trna1007-ValCAC	0	1	0	1	0	3	0	0
AAACCGGGCGGAAACACCAAAAAA	chr1.trna1007-ValCAC	1	0	0	0	0	0	0	0
AAACCGGGCGGAAACACCAAC	chr1.trna1007-ValCAC	0	0	1	0	0	0	0	0
AAACCGGGCGGAAACACCAACA	chr1.trna1007-ValCAC	0	0	2	0	0	0	0	0
AAACCGGGCGGAAACACCAAG	chr1.trna1007-ValCAC	0	0	0	0	1	1	0	2
AAACCGGGCGGAAACACCAAGA	chr1.trna1007-ValCAC	0	0	0	0	1	1	0	0
AAACCGGGCGGAAACACCAAT	chr1.trna1007-ValCAC	0	0	0	0	2	0	0	0
AAACCGGGCGGAAACACCAATT	chr1.trna1007-ValCAC	0	0	0	0	0	1	0	0
AAACCGGGCGGAAACACCATCT	chr1.trna1007-ValCAC	0	0	1	0	1	0	0	1
AACCGGGCGCAAACACCAAGA	chr1.trna1007-ValCAC	0	0	0	0	0	0	1	0
AACCGGGCGGAAACACCAA	chr1.trna1007-ValCAC	17	31	10	15	22	36	6	32
AACCGGGCGGAAACACCAAA	chr1.trna1007-ValCAC	18	36	13	17	19	42	5	37
AACCGGGCGGAAACACCAAAA	chr1.trna1007-ValCAC	15	23	8	17	17	17	4	18
AACCGGGCGGAAACACCAAAAA	chr1.trna1007-ValCAC	4	3	2	0	7	6	1	3
AACCGGGCGGAAACACCAAAAAA	chr1.trna1007-ValCAC	0	0	1	0	0	0	0	0
AACCGGGCGGAAACACCAAAAC	chr1.trna1007-ValCAC	0	1	0	0	0	0	0	0
AACCGGGCGGAAACACCAAAAG	chr1.trna1007-ValCAC	0	0	0	0	0	0	0	1
AACCGGGCGGAAACACCAAAAGA	chr1.trna1007-ValCAC	0	1	0	0	0	0	0	0
AACCGGGCGGAAACACCAAAAT	chr1.trna1007-ValCAC	0	0	0	0	0	5	0	0
AACCGGGCGGAAACACCAAAC	chr1.trna1007-ValCAC	0	0	2	0	0	0	0	0
AACCGGGCGGAAACACCAAACA	chr1.trna1007-ValCAC	0	0	0	0	0	1	0	0
AACCGGGCGGAAACACCAAAG	chr1.trna1007-ValCAC	0	1	1	0	0	2	0	2
AACCGGGCGGAAACACCAAAGA	chr1.trna1007-ValCAC	0	1	1	0	0	2	0	0
AACCGGGCGGAAACACCAAAGAA	chr1.trna1007-ValCAC	0	0	1	0	0	0	0	0
AACCGGGCGGAAACACCAAAT	chr1.trna1007-ValCAC	0	3	4	1	0	0	0	3
AACCGGGCGGAAACACCAAATA	chr1.trna1007-ValCAC	0	0	0	0	1	0	0	0
AACCGGGCGGAAACACCAAC	chr1.trna1007-ValCAC	1	1	0	0	1	2	2	1
AACCGGGCGGAAACACCAACA	chr1.trna1007-ValCAC	0	0	0	1	0	1	0	1
AACCGGGCGGAAACACCAACT	chr1.trna1007-ValCAC	0	0	0	0	0	0	0	1
AACCGGGCGGAAACACCAAG	chr1.trna1007-ValCAC	0	7	3	2	4	3	0	3
AACCGGGCGGAAACACCAAGA	chr1.trna1007-ValCAC	3	5	5	4	4	10	2	6
AACCGGGCGGAAACACCAAGAA	chr1.trna1007-ValCAC	1	0	0	0	1	0	0	0
AACCGGGCGGAAACACCAAGAAA	chr1.trna1007-ValCAC	0	1	0	1	0	1	0	0
AACCGGGCGGAAACACCAAGAAT	chr1.trna1007-ValCAC	0	0	0	0	0	1	0	0
AACCGGGCGGAAACACCAAT	chr1.trna1007-ValCAC	5	10	5	6	1	10	2	13
AACCGGGCGGAAACACCAATA	chr1.trna1007-ValCAC	3	2	0	5	1	5	1	3
AACCGGGCGGAAACACCAATAT	chr1.trna1007-ValCAC	0	0	0	0	0	0	1	0
AACCGGGCGGAAACACCAATC	chr1.trna1007-ValCAC	0	1	0	0	0	0	0	0
AACCGGGCGGAAACACCAATT	chr1.trna1007-ValCAC	1	0	1	1	1	0	0	0
AACCGGGCGGAAACACCATCATTTT	chr1.trna1007-ValCAC	0	0	0	0	0	0	0	1
AACCGGGCGGAAACACCATCT	chr1.trna1007-ValCAC	3	3	2	0	0	2	0	1
AACCGGGCGGAAACAGCAACTTTGTG	chr1.trna1007-ValCAC	0	0	0	0	1	0	0	0
AACCGGGCGGAAACAGCAACTTTGTT	chr1.trna1007-ValCAC	0	0	0	0	1	0	0	0
AACCGGGCGGAAACAGCAACTTTGTTT	chr1.trna1007-ValCAC	0	1	0	0	0	0	0	0
AACCGGGCGGAAACAGCAACTTTGTTTT	chr1.trna1007-ValCAC	0	2	1	1	1	0	0	1
AACCGGGCGGAAACAGCAACTTTGTTTTT	chr1.trna1007-ValCAC	0	0	0	0	0	0	1	1
AACCGGGCGGAAACGCCAA	chr1.trna1007-ValCAC	0	0	0	1	0	0	1	1
AACCGGGCGGAAACGCCAAA	chr1.trna1007-ValCAC	0	0	0	0	0	1	0	0
AACCGGGCGGAAACTCCAAT	chr1.trna1007-ValCAC	0	1	0	0	0	0	0	0
AACCGGGCGGAAATACCAA	chr1.trna1007-ValCAC	0	0	0	0	0	2	0	0
AACCGGGCGGAAATACCAAAA	chr1.trna1007-ValCAC	0	0	0	0	0	0	0	1
AACCGGGCGGAAGCACCAA	chr1.trna1007-ValCAC	0	1	0	0	0	0	0	0
AACCGGGCGGAATCACCAA	chr1.trna1007-ValCAC	1	0	0	0	0	0	0	0
AACCGGGCGGTAACACCAA	chr1.trna1007-ValCAC	0	0	0	0	1	0	0	0
ACCGGGCGGAAACACCAA	chr1.trna1007-ValCAC	2	8	1	5	4	5	1	2
ACCGGGCGGAAACACCAAA	chr1.trna1007-ValCAC	3	9	6	7	7	19	2	9
ACCGGGCGGAAACACCAAAA	chr1.trna1007-ValCAC	6	5	2	3	2	4	1	5
ACCGGGCGGAAACACCAAAAA	chr1.trna1007-ValCAC	1	4	0	0	0	2	0	0
ACCGGGCGGAAACACCAAAAAA	chr1.trna1007-ValCAC	0	3	0	0	0	0	1	0
ACCGGGCGGAAACACCAAAAAAA	chr1.trna1007-ValCAC	1	0	0	0	0	0	0	0
ACCGGGCGGAAACACCAAAAG	chr1.trna1007-ValCAC	0	1	0	0	0	0	0	0
ACCGGGCGGAAACACCAAAAT	chr1.trna1007-ValCAC	0	1	0	0	0	0	0	0
ACCGGGCGGAAACACCAAAC	chr1.trna1007-ValCAC	0	1	0	0	0	0	0	0
ACCGGGCGGAAACACCAAAGA	chr1.trna1007-ValCAC	0	1	0	0	0	0	0	0
ACCGGGCGGAAACACCAAAGATA	chr1.trna1007-ValCAC	1	0	0	0	0	0	0	0
ACCGGGCGGAAACACCAAAGTAA	chr1.trna1007-ValCAC	0	1	0	0	0	0	0	0
ACCGGGCGGAAACACCAAAT	chr1.trna1007-ValCAC	0	2	0	1	0	0	1	0
ACCGGGCGGAAACACCAAATAA	chr1.trna1007-ValCAC	0	1	0	0	0	0	0	0
ACCGGGCGGAAACACCAAG	chr1.trna1007-ValCAC	2	2	1	0	1	1	0	1
ACCGGGCGGAAACACCAAGA	chr1.trna1007-ValCAC	2	2	0	1	1	3	0	2
ACCGGGCGGAAACACCAAGAA	chr1.trna1007-ValCAC	0	1	0	0	1	0	0	0
ACCGGGCGGAAACACCAAGAAA	chr1.trna1007-ValCAC	0	0	0	0	1	0	0	0
ACCGGGCGGAAACACCAAGAAAC	chr1.trna1007-ValCAC	0	1	0	0	0	0	0	0
ACCGGGCGGAAACACCAAGAGA	chr1.trna1007-ValCAC	0	1	0	0	0	0	0	0
ACCGGGCGGAAACACCAAT	chr1.trna1007-ValCAC	2	1	1	1	3	2	0	3
ACCGGGCGGAAACACCAATA	chr1.trna1007-ValCAC	0	0	0	1	0	1	0	0
ACCGGGCGGAAACACCAATC	chr1.trna1007-ValCAC	0	0	1	0	0	0	0	0
ACCGGGCGGAAACACCAATCT	chr1.trna1007-ValCAC	0	0	0	0	1	0	0	0
ACCGGGCGGAAACACCAATT	chr1.trna1007-ValCAC	1	1	1	0	0	1	0	0
ACCGGGCGGAAACACCAATTTT	chr1.trna1007-ValCAC	0	1	0	0	0	0	0	0
ACCGGGCGGAAACACCAATTTTT	chr1.trna1007-ValCAC	1	0	0	0	0	0	0	0
ACCGGGCGGAAACACCATCATTT	chr1.trna1007-ValCAC	0	0	0	1	0	0	0	0
ACCGGGCGGAAACACCATCT	chr1.trna1007-ValCAC	1	1	1	2	1	3	0	2
ACCGGGCGGAAACACCATCTT	chr1.trna1007-ValCAC	0	1	0	0	0	0	0	0
ACCGGGCGGAAACACCATCTTT	chr1.trna1007-ValCAC	0	0	0	0	0	0	0	1
ACCGGGCGGAAACACCATCTTTT	chr1.trna1007-ValCAC	0	0	0	1	0	0	0	1
ACCGGGCGGAAACAGCA	chr1.trna1007-ValCAC	0	0	0	1	0	0	0	0
ACCGGGCGGAAACAGCAACTTT	chr1.trna1007-ValCAC	0	0	0	0	0	0	0	1
ACCGGGCGGAAACAGCAACTTTG	chr1.trna1007-ValCAC	0	1	0	0	0	0	0	0
ACCGGGCGGAAACAGCAACTTTGT	chr1.trna1007-ValCAC	0	0	0	0	0	1	0	1
ACCGGGCGGAAACAGCAACTTTGTTT	chr1.trna1007-ValCAC	0	1	0	0	0	0	0	0
ACCGGGCGGAAACAGCAACTTTGTTTT	chr1.trna1007-ValCAC	1	0	0	0	0	0	1	1
ACCGGGCGGAAACAGCCA	chr1.trna1007-ValCAC	1	0	0	0	0	0	0	0
ACCGGGCGGAAACATCAAGA	chr1.trna1007-ValCAC	0	1	0	0	0	0	0	0
ACCGGGCGGAAACGCCAATAT	chr1.trna1007-ValCAC	1	0	0	0	0	0	0	0
AGCCAGTTTCCGTAGTGTAGTGGTTATCACGTTCGCCA	chr1.trna1007-ValCAC	0	0	0	1	0	0	0	0
AGCCAGTTTCCGTAGTGTAGTGGTTATCACGTTCGCCTC	chr1.trna1007-ValCAC	0	1	0	0	0	0	0	0
ATCCGGGCGGAAACACCAAA	chr1.trna1007-ValCAC	0	0	0	0	0	1	0	0
ATTGCCAGCCAGTCGCCGTTTC	chr1.trna1007-ValCAC	1	0	0	0	0	0	0	0
CAGCCAGTTTCCGTAGTGTAGT	chr1.trna1007-ValCAC	0	0	0	1	0	0	0	0
CCGGGCGGAAACACCAATCATTA	chr1.trna1007-ValCAC	0	0	0	0	0	1	0	0
CCGGGCGGAAACAGCAACTTTGTT	chr1.trna1007-ValCAC	0	1	0	0	1	0	0	1
CCGGGCGGAAACAGCAACTTTGTTT	chr1.trna1007-ValCAC	0	0	1	1	0	0	0	0
CCGGGCGGAAACAGCAACTTTGTTTG	chr1.trna1007-ValCAC	0	0	0	0	1	0	0	0
CCGGGCGGAAACAGCAACTTTGTTTT	chr1.trna1007-ValCAC	0	0	1	0	0	1	0	0
CCGGGCGGAAACAGCAACTTTGTTTTT	chr1.trna1007-ValCAC	0	0	2	0	1	2	0	0
CGAAACCGGGCGGAAACAGC	chr1.trna1007-ValCAC	0	0	0	1	0	0	0	0
CGAAACCGGGCGGAAACAGCAACTTTGTTT	chr1.trna1007-ValCAC	0	0	0	0	0	1	0	0
CGAAACCGGGCGGAAACAGCAACTTTGTTTT	chr1.trna1007-ValCAC	1	0	0	0	0	0	0	0
CGAAACCGGGCGGAAACAGCAACTTTGTTTTT	chr1.trna1007-ValCAC	0	0	0	0	0	1	0	0
CGGAAACAGCAACTTTGTTC	chr1.trna1007-ValCAC	0	0	0	0	0	0	0	1
CGGGCGGAAACAGCAACTTTGTTTTT	chr1.trna1007-ValCAC	0	0	1	0	0	0	0	0
CGGGCGGGAACAGCAACTTTGTTTT	chr1.trna1007-ValCAC	0	0	0	0	0	0	0	1
CGGTTCGAAACCGGGCGGAAACAGCAACTTTGTTTTA	chr1.trna1007-ValCAC	0	0	0	1	0	0	0	0
GAAACCGGGCGGAAACAGCAACTTTGTTTT	chr1.trna1007-ValCAC	0	0	2	0	0	0	0	0
GACACAAAACACTTCAAGTGA	chr1.trna1007-ValCAC	0	0	1	0	0	0	0	0
GACCGGGCGGAAGCACCAAA	chr1.trna1007-ValCAC	0	0	0	0	0	0	0	1
GCCGGGCGGAAACACCAA	chr1.trna1007-ValCAC	1	0	0	0	0	0	0	0
GCCGGGCGGAAACACCAAA	chr1.trna1007-ValCAC	0	1	0	0	0	0	1	0
GCCGGGCGGAAACACCAAAA	chr1.trna1007-ValCAC	0	0	0	0	2	0	0	0
GCCGGGCGGAAACACCAAAAA	chr1.trna1007-ValCAC	0	1	0	0	0	0	0	0
GCCGGGCGGAAACACCAAC	chr1.trna1007-ValCAC	0	0	0	0	0	0	0	1
GCCGGGCGGAAACACCAACA	chr1.trna1007-ValCAC	0	1	0	0	0	0	0	0
GCCGGGCGGAAACACCAATTA	chr1.trna1007-ValCAC	0	1	0	0	0	0	0	0
GCCGGGCGGAAACACCAGCT	chr1.trna1007-ValCAC	0	0	0	0	0	0	0	1
GCCGGGCGGAAACAGCAACTTTGTTT	chr1.trna1007-ValCAC	0	1	0	0	0	0	0	0
GGCCGGGCGGAAACACCAA	chr1.trna1007-ValCAC	0	0	0	1	0	0	0	0
GGGCGGAAACAGCAACTTTGTTTT	chr1.trna1007-ValCAC	0	1	0	0	0	0	0	0
GGGCGGAAACAGCAACTTTGTTTTC	chr1.trna1007-ValCAC	0	0	0	1	0	0	0	0
GTTCGAAACCGGGCGGAAACAGCAACTTTGTTTTT	chr1.trna1007-ValCAC	0	1	0	0	0	0	0	0
GTTGCCAGCCAGTCGCCGTTT	chr1.trna1007-ValCAC	1	0	0	0	0	0	0	0
GTTGCCAGCCAGTCGCCGTTTC	chr1.trna1007-ValCAC	8	4	1	0	1	4	0	0
TACCGGGCGGAAACACCAAAAAA	chr1.trna1007-ValCAC	1	0	0	0	0	0	0	0
TCACACGCGAAAGGTCCCCGGTTCGAAACCGGGCGGAAACACCA	chr1.trna1007-ValCAC	0	0	0	0	0	0	1	0
TCCGGGCGGAAACACCAAA	chr1.trna1007-ValCAC	0	0	0	0	0	1	0	0
TCGAAACCGGGCGGAAACAGCAACTTTGTTTA	chr1.trna1007-ValCAC	0	0	0	0	0	0	1	0
TCGAAACCGGGCGGAAACAGCAACTTTGTTTTA	chr1.trna1007-ValCAC	0	0	0	1	0	0	0	0
TGCCAGCCACGTTTCCG	chr1.trna1007-ValCAC	0	0	2	0	6	0	0	1
TTGCCAGCCAGTCGCCGTTTC	chr1.trna1007-ValCAC	4	0	0	0	1	1	0	0
TTGCCAGCCAGTCGCCGTTTCG	chr1.trna1007-ValCAC	1	1	0	0	0	1	0	0
AAGAGGTTCTGGGTTCG	chr1.trna1040-ArgTCT	0	0	0	1	0	0	0	0
AATGATCACCTGGCATGTGCCTCTTTTGTTT	chr1.trna1040-ArgTCT	0	0	1	0	0	0	0	0
AATGGACGAGCGCGCTGGACTTCTAATCC	chr1.trna1040-ArgTCT	0	0	0	0	1	0	0	0
ACCACCTGGCATGTGCCTCT	chr1.trna1040-ArgTCT	0	0	0	0	0	1	0	0
ACCTGGCATGTGCCTCTTT	chr1.trna1040-ArgTCT	0	0	0	0	0	1	0	0
ACCTGGTGGGGTCTCTGTGGC	chr1.trna1040-ArgTCT	0	0	0	0	0	1	0	0
ACGAGCGCGCCGGCCTTC	chr1.trna1040-ArgTCT	1	0	0	0	0	0	0	0
AGAGGTTCTGGGTTCG	chr1.trna1040-ArgTCT	0	1	0	0	0	1	0	0
AGAGGTTCTGGGTTCGAGTCCCGGCAGAGATG	chr1.trna1040-ArgTCT	0	0	1	0	0	0	0	0
AGATGATCACCTGGCATGTGCCTCT	chr1.trna1040-ArgTCT	0	1	0	0	0	0	0	0
AGATGATCACCTGGCATGTGCCTCTTC	chr1.trna1040-ArgTCT	0	0	0	0	1	0	0	0
AGATGATCACCTGGCATGTGCCTCTTT	chr1.trna1040-ArgTCT	0	0	0	2	0	2	0	0
AGATGATCACCTGGCATGTGCCTTTTT	chr1.trna1040-ArgTCT	0	1	0	0	0	0	0	0
AGTCCCGGCAGAGATGATCACCTGGCATGTGCCTCTTT	chr1.trna1040-ArgTCT	1	0	0	1	0	0	0	0
ATCACCTGGCACGTGCCTCTTT	chr1.trna1040-ArgTCT	1	0	0	0	0	0	0	0
ATCACCTGGCAGGTGCCTCTTTT	chr1.trna1040-ArgTCT	0	0	0	1	0	0	0	0
ATCACCTGGCATGTGCC	chr1.trna1040-ArgTCT	0	0	0	0	1	0	0	0
ATCACCTGGCATGTGCCTCTC	chr1.trna1040-ArgTCT	1	0	0	0	0	0	0	0
ATCACCTGGCATGTGCCTCTT	chr1.trna1040-ArgTCT	0	1	1	0	0	1	0	1
ATCACCTGGCATGTGCCTCTTT	chr1.trna1040-ArgTCT	4	1	0	0	4	4	1	3
ATCACCTGGCATGTGCCTCTTTA	chr1.trna1040-ArgTCT	1	0	1	1	1	0	0	0
ATCACCTGGCATGTGCCTCTTTC	chr1.trna1040-ArgTCT	0	0	0	0	1	1	0	0
ATCACCTGGCATGTGCCTCTTTT	chr1.trna1040-ArgTCT	2	0	0	1	0	1	0	0
ATCACCTGGCATGTGCCTCTTTTT	chr1.trna1040-ArgTCT	0	0	0	0	0	0	0	1
ATCATCTGGCATGTGCCTCTTTT	chr1.trna1040-ArgTCT	1	0	0	0	0	0	0	0
ATGATCACCTGGCATGTGCCTCT	chr1.trna1040-ArgTCT	0	1	0	0	0	0	0	0
ATGATCACCTGGCATGTGCCTCTT	chr1.trna1040-ArgTCT	0	0	0	0	1	0	0	0
ATGATCACCTGGCATGTGCCTCTTT	chr1.trna1040-ArgTCT	0	2	0	0	0	0	1	0
ATGGACGAGCGCGCTGGACTTCTAATCC	chr1.trna1040-ArgTCT	0	0	1	0	0	0	0	0
ATGGACGAGCGCGCTGGACTTCTAATCT	chr1.trna1040-ArgTCT	0	0	0	0	0	1	0	0
ATGTGCCTCTTTTGTTC	chr1.trna1040-ArgTCT	0	1	0	0	0	0	0	0
CAATGGACGAGCGCGCTGG	chr1.trna1040-ArgTCT	0	1	0	0	0	0	0	0
CAATGGACGAGCGCGCTGGACTTCTAATCCAGAGGTTCTGGGTCT	chr1.trna1040-ArgTCT	0	0	0	1	0	0	0	0
CAGAGATGATCACCTGGCACGTGCCTCTTT	chr1.trna1040-ArgTCT	0	0	0	0	0	0	0	1
CAGAGATGATCACCTGGCATGTGCCTCTT	chr1.trna1040-ArgTCT	0	0	1	0	0	0	0	0
CAGAGATGATCACCTGGCATGTGCCTCTTT	chr1.trna1040-ArgTCT	0	1	2	0	1	1	0	1
CAGAGGTTCTGGGTTCGAGTCCCGGCAGAGATGCCA	chr1.trna1040-ArgTCT	0	1	0	0	1	0	0	0
CAGAGGTTCTGGGTTCGAGTCCCGGCAGAGATGCCATC	chr1.trna1040-ArgTCT	0	0	0	0	0	1	0	0
CAGAGGTTCTGGGTTCGGGTCCCGGCAGAGATGCCA	chr1.trna1040-ArgTCT	0	0	1	0	0	0	0	0
CCCGGCAGAGATGACCACCTGGCATGTGCCTCTTT	chr1.trna1040-ArgTCT	0	0	0	0	0	1	0	0
CCCGGCAGAGATGATCACCTGGCATATGCCTCTTT	chr1.trna1040-ArgTCT	0	0	0	0	0	1	0	0
CCCGGCAGAGATGATCACCTGGCATGTGCCTCT	chr1.trna1040-ArgTCT	0	0	1	0	0	0	0	0
CCCGGCAGAGATGATCACCTGGCATGTGCCTCTT	chr1.trna1040-ArgTCT	1	0	0	0	1	0	0	0
CCCGGCAGAGATGATCACCTGGCATGTGCCTCTTA	chr1.trna1040-ArgTCT	1	0	0	0	0	0	0	0
CCCGGCAGAGATGATCACCTGGCATGTGCCTCTTT	chr1.trna1040-ArgTCT	2	3	3	0	4	3	0	3
CCCGGCAGAGATGATCACCTGGCATGTGCCTCTTTA	chr1.trna1040-ArgTCT	0	0	0	0	0	1	0	0
CCCGGCAGAGATGATCACCTGGCATGTGCCTCTTTT	chr1.trna1040-ArgTCT	0	0	0	1	0	1	0	0
CCCGGCAGAGATGATCGCCTGGCATGTGCCTCTTTT	chr1.trna1040-ArgTCT	0	0	0	0	0	0	0	1
CCGGCAGAGATGATCACCTGCCATGTGCCTCTTT	chr1.trna1040-ArgTCT	0	0	0	0	0	1	0	0
CCGGCAGAGATGATCACCTGGCATGTGC	chr1.trna1040-ArgTCT	0	0	0	1	0	0	0	0
CCGGCAGAGATGATCACCTGGCATGTGCCTCTTC	chr1.trna1040-ArgTCT	0	0	0	0	0	1	0	0
CCGGCAGAGATGATCACCTGGCATGTGCCTCTTT	chr1.trna1040-ArgTCT	4	1	2	5	0	4	0	0
CGAGCGCGCTGGACTTCTAATC	chr1.trna1040-ArgTCT	0	0	0	0	0	1	0	0
CGAGTCCCGGCAGAGCTG	chr1.trna1040-ArgTCT	1	0	0	0	0	0	0	0
CGCAATGGACGAGCGCGCTGGACTCCTAATCCA	chr1.trna1040-ArgTCT	0	0	0	0	0	0	0	1
CGCAATGGACGAGCGCGCTGGACTTCTAACCC	chr1.trna1040-ArgTCT	1	0	0	0	0	0	0	0
CGCAATGGACGAGCGCGCTGGACTTCTAATCA	chr1.trna1040-ArgTCT	0	0	0	0	0	0	0	1
CGCAATGGACGAGCGCGCTGGACTTCTAATCC	chr1.trna1040-ArgTCT	1	1	0	0	0	0	2	1
CGCAATGGACGAGCGCGCTGGACTTCTAATCCA	chr1.trna1040-ArgTCT	1	0	1	2	0	0	0	0
CGCAATGGACGAGCGCGCTGGACTTCTAATCT	chr1.trna1040-ArgTCT	0	0	0	0	0	0	1	0
CGCAATGGACGAGCGCGCTGGGCTTCTAATCT	chr1.trna1040-ArgTCT	0	0	0	0	0	0	0	1
CGCAATGGACGAGCGCTGGACTTCTAATCC	chr1.trna1040-ArgTCT	0	0	0	1	0	0	0	0
CGCAATGGACGAGTGCGCTGGACTTCTAATCCA	chr1.trna1040-ArgTCT	0	0	1	0	0	0	0	0
CGGCAGAGATGATCACCTGGCATGTGCCTCTA	chr1.trna1040-ArgTCT	0	0	0	0	0	1	0	0
CGGCAGAGATGATCACCTGGCATGTGCCTCTTC	chr1.trna1040-ArgTCT	0	0	0	1	0	0	0	0
CGGCAGAGATGATCACCTGGCATGTGCCTCTTT	chr1.trna1040-ArgTCT	0	1	2	1	2	2	1	0
CGGCAGAGATGATCACCTGGCATGTGCCTCTTTA	chr1.trna1040-ArgTCT	0	0	0	0	0	1	0	0
CGGCAGAGATGATCACCTGGCATGTGCCTCTTTT	chr1.trna1040-ArgTCT	1	0	0	0	0	0	0	0
CGGCAGAGATGATCACCTGGCATGTGTCTCTTT	chr1.trna1040-ArgTCT	1	0	0	0	0	0	0	0
CGGCAGAGATGGTCACCTGGCATGTGCCTCTTT	chr1.trna1040-ArgTCT	0	0	0	0	0	0	1	0
CTGTGGCGCAACGGACGAGCGCGCTGGACT	chr1.trna1040-ArgTCT	0	0	0	0	0	0	0	1
CTGTGGCGCAATGGACGAGCGCGCTGGACTTCTAATCC	chr1.trna1040-ArgTCT	0	0	0	1	0	0	0	0
GAGATGATCACCTAGCATGTGCCTCTTT	chr1.trna1040-ArgTCT	0	0	0	0	0	0	0	1
GAGATGATCACCTGGCATGTGCCTCTTC	chr1.trna1040-ArgTCT	0	0	0	0	0	1	0	0
GAGATGATCACCTGGCATGTGCCTCTTT	chr1.trna1040-ArgTCT	1	2	0	0	2	0	0	0
GAGCGCGCTGGACTTCTAATCC	chr1.trna1040-ArgTCT	1	0	0	0	0	0	0	0
GAGGTCTCTGTGGCGCAATGGACG	chr1.trna1040-ArgTCT	0	0	0	2	0	0	0	0
GAGGTTCTGGGTTCGAGTCCCGGCAGAGATGCCA	chr1.trna1040-ArgTCT	0	0	1	0	1	0	0	0
GAGGTTCTGGGTTCGAGTCCCGGCAGAGATGCT	chr1.trna1040-ArgTCT	0	0	0	0	0	1	0	0
GAGGTTCTGGGTTCGTGTCCCGGCAGAGATGCCA	chr1.trna1040-ArgTCT	1	0	0	0	0	0	0	0
GATGACCACCTGGCATGTGCCTCTTT	chr1.trna1040-ArgTCT	0	0	1	0	0	0	0	0
GATGATCACCTGGCATGTGCCTCTT	chr1.trna1040-ArgTCT	0	0	0	0	1	0	0	0
GATGATCACCTGGCATGTGCCTCTTC	chr1.trna1040-ArgTCT	0	0	0	0	0	1	0	0
GATGATCACCTGGCATGTGCCTCTTT	chr1.trna1040-ArgTCT	5	0	1	0	0	1	0	2
GATGATCACCTGGCATGTGCCTCTTTT	chr1.trna1040-ArgTCT	0	0	0	0	0	1	0	0
GATGATCACCTGGCATGTGCCTCTTTTGTTT	chr1.trna1040-ArgTCT	0	0	0	1	0	0	0	0
GATGATCACCTGGCATGTGTCTCTTT	chr1.trna1040-ArgTCT	0	0	0	0	0	1	0	0
GCAGAAATGATCACCTGGCATGTGCCTCTTT	chr1.trna1040-ArgTCT	0	0	0	0	0	1	0	0
GCAGAGATGATCACCTGGCATGTGCCTCTTT	chr1.trna1040-ArgTCT	0	0	1	1	0	2	0	0
GCAGAGATGATCACCTGGCATGTGCCTCTTTC	chr1.trna1040-ArgTCT	0	0	0	1	0	0	0	0
GCAGAGATGATCACCTGGCATGTGCCTCTTTT	chr1.trna1040-ArgTCT	0	1	0	0	0	0	0	0
GGACTTCTAATTCAAAGGTTGCGGGT	chr1.trna1040-ArgTCT	0	0	0	1	0	0	0	0
GGCAGAGATGATCACCTGGCATGTGCCTCTTT	chr1.trna1040-ArgTCT	1	2	1	0	0	4	0	0
GGCCCGGCAGAGATGATCACCTGGCATGTGCCTCTTT	chr1.trna1040-ArgTCT	0	1	0	0	0	0	0	0
GGTGAGGTCTCTGTGGCGCAATG	chr1.trna1040-ArgTCT	1	0	0	0	0	0	0	0
GTCACCTGGCATGTGCCTCTT	chr1.trna1040-ArgTCT	0	0	0	0	0	1	0	0
GTCAGAGATGATCACCTGGCATGTGCCTCTTT	chr1.trna1040-ArgTCT	0	0	1	0	0	0	0	0
GTCCCGGCAGAGATGATCACC	chr1.trna1040-ArgTCT	0	0	1	0	0	0	0	0
GTCCCGGCAGAGATGATCACCTGGCACGTGCCTCTTT	chr1.trna1040-ArgTCT	0	0	0	0	0	0	0	1
GTCCCGGCAGAGATGATCACCTGGCATGCGCCTCTTTT	chr1.trna1040-ArgTCT	0	1	0	0	0	0	0	0
GTCCCGGCAGAGATGATCACCTGGCATGTGCCTC	chr1.trna1040-ArgTCT	0	0	1	0	0	0	0	0
GTCCCGGCAGAGATGATCACCTGGCATGTGCCTCTC	chr1.trna1040-ArgTCT	0	0	0	0	1	0	0	1
GTCCCGGCAGAGATGATCACCTGGCATGTGCCTCTGT	chr1.trna1040-ArgTCT	0	1	0	0	0	0	0	0
GTCCCGGCAGAGATGATCACCTGGCATGTGCCTCTT	chr1.trna1040-ArgTCT	1	1	1	0	1	1	1	0
GTCCCGGCAGAGATGATCACCTGGCATGTGCCTCTTA	chr1.trna1040-ArgTCT	0	0	0	0	0	1	0	0
GTCCCGGCAGAGATGATCACCTGGCATGTGCCTCTTC	chr1.trna1040-ArgTCT	1	0	3	2	0	3	0	0
GTCCCGGCAGAGATGATCACCTGGCATGTGCCTCTTG	chr1.trna1040-ArgTCT	0	0	0	0	1	0	0	0
GTCCCGGCAGAGATGATCACCTGGCATGTGCCTCTTT	chr1.trna1040-ArgTCT	1	6	10	6	6	16	1	0
GTCCCGGCAGAGATGATCACCTGGCATGTGCCTCTTTT	chr1.trna1040-ArgTCT	0	3	0	1	0	1	0	0
GTCCCGGCAGAGATGATCACCTGGCATGTGCTTCTTT	chr1.trna1040-ArgTCT	0	0	1	0	0	0	0	0
GTCCCGGCAGAGATGATCACCTGTTT	chr1.trna1040-ArgTCT	0	0	0	0	0	1	0	0
GTCCCGGCAGAGGTGATCACCTGGCATGTGCCTCTTT	chr1.trna1040-ArgTCT	0	0	0	1	0	0	0	0
GTCTCTGGCGCAATGGACG	chr1.trna1040-ArgTCT	0	0	0	1	1	0	0	0
GTCTCTGGCGCAATGGACGAG	chr1.trna1040-ArgTCT	0	1	0	1	0	0	0	0
GTCTCTGTCGCGCAATGG	chr1.trna1040-ArgTCT	0	0	0	1	0	0	0	0
GTCTCTGTGCGCAATGGACG	chr1.trna1040-ArgTCT	0	0	0	0	0	2	0	0
GTGAGGTCTCTGTGGCGCA	chr1.trna1040-ArgTCT	0	1	0	0	0	1	0	0
GTGGTGAGGTCTCTGTGGCGCAATGGACGAG	chr1.trna1040-ArgTCT	0	0	0	0	0	1	0	0
GTTTTGAATGTTCTGATGTG	chr1.trna1040-ArgTCT	0	0	0	0	1	0	0	0
TCACCTGGCATGTGCC	chr1.trna1040-ArgTCT	0	0	0	0	0	0	0	1
TCACCTGGCATGTGCCTCTC	chr1.trna1040-ArgTCT	0	0	0	1	0	0	0	0
TCACCTGGCATGTGCCTCTTT	chr1.trna1040-ArgTCT	0	1	0	0	0	0	1	0
TCACCTGGCATGTGCCTCTTTC	chr1.trna1040-ArgTCT	0	0	0	0	1	0	0	0
TCACCTGGCATGTGCCTCTTTT	chr1.trna1040-ArgTCT	0	0	0	0	1	1	0	1
TCACCTGGCATGTGCCTCTTTTGTTC	chr1.trna1040-ArgTCT	1	0	0	0	0	0	0	0
TCACCTGGCATGTGCCTCTTTTGTTT	chr1.trna1040-ArgTCT	0	0	0	1	0	0	0	0
TCCCGGCAGAGAAGATCACCTGGCATGTGCCTCTTT	chr1.trna1040-ArgTCT	0	1	0	0	0	0	0	0
TCCCGGCAGAGATGATCACCTGGCATGTGCCTCTT	chr1.trna1040-ArgTCT	0	0	1	0	1	0	0	0
TCCCGGCAGAGATGATCACCTGGCATGTGCCTCTTA	chr1.trna1040-ArgTCT	0	0	1	1	0	0	0	0
TCCCGGCAGAGATGATCACCTGGCATGTGCCTCTTC	chr1.trna1040-ArgTCT	0	0	0	1	0	0	0	0
TCCCGGCAGAGATGATCACCTGGCATGTGCCTCTTT	chr1.trna1040-ArgTCT	0	0	4	4	2	4	0	0
TCTCTGTGGCGCAATGGA	chr1.trna1040-ArgTCT	0	0	0	1	0	0	0	0
TCTGTGGCGCAATGGACGAGCGCGCTGGACTTC	chr1.trna1040-ArgTCT	0	1	0	0	0	0	0	0
TGCAGAGATGATCACCTGGCATGTGCCTCTTT	chr1.trna1040-ArgTCT	0	0	0	0	0	2	0	0
TGGACGAGCGCGCTGGAC	chr1.trna1040-ArgTCT	0	0	0	1	0	1	0	0
TGGACGAGCGCGCTGGACTTCTAAT	chr1.trna1040-ArgTCT	0	0	0	1	0	0	0	0
TGGACGAGCGCGCTGGACTTCTAATCC	chr1.trna1040-ArgTCT	0	0	0	0	0	0	0	1
TGGACGAGCGCGCTGGACTTCTAATCCAGAGGTC	chr1.trna1040-ArgTCT	1	0	0	0	0	0	0	0
TGGACGAGCGCTGGACTTC	chr1.trna1040-ArgTCT	0	0	0	1	0	0	0	0
TGGTGAGGTCTCTGTGGCGCA	chr1.trna1040-ArgTCT	0	0	0	0	0	0	0	1
TGGTGAGGTCTCTGTGGCGCAA	chr1.trna1040-ArgTCT	1	0	0	0	0	2	0	0
TGGTGAGGTCTCTGTGGCGCAATGGACGAGCGCGT	chr1.trna1040-ArgTCT	0	0	0	0	0	0	0	1
TGTATTCTGTTGCTGATGCTGGC	chr1.trna1040-ArgTCT	0	0	1	0	0	0	0	0
TGTGCCTCTTTTGTTT	chr1.trna1040-ArgTCT	0	0	0	1	0	0	0	0
TGTGGCGCAATGGACGAGCGCGCTGGACTTC	chr1.trna1040-ArgTCT	0	0	0	0	0	1	0	0
TTCGAGTCCCGGCAGAGATGATCACCTGGT	chr1.trna1040-ArgTCT	1	0	0	0	0	0	0	0
TTGGACTTCTAATTCAAAGGTTGCGGGT	chr1.trna1040-ArgTCT	0	0	0	0	0	0	0	1
TTGGACTTCTAATTCAAAGGTTGTGGGT	chr1.trna1040-ArgTCT	1	0	0	0	0	0	0	0
TTGGACTTCTAATTCAAAGGTTGTGGGTT	chr1.trna1040-ArgTCT	0	0	0	0	0	0	0	1
AAGTTTTGTATCTTCTAGTTTT	chr1.trna1445-LeuCAG	0	1	0	0	0	0	0	0
AATCCCACTCCTGACACC	chr1.trna1445-LeuCAG	0	1	0	1	1	0	1	2
AATGTAGTCAGGATGG	chr1.trna1445-LeuCAG	0	0	0	0	0	0	0	1
AATGTAGTCAGGATGGCCGAGCG	chr1.trna1445-LeuCAG	0	0	1	0	0	0	0	0
AATGTAGTCAGGATGGCCGAGCGGTA	chr1.trna1445-LeuCAG	0	0	0	0	0	1	0	0
AATGTAGTCAGGATGGCCGAGCGGTC	chr1.trna1445-LeuCAG	0	1	1	0	0	1	0	0
AATGTAGTCAGGATGGCCGAGCGGTCTAAG	chr1.trna1445-LeuCAG	0	1	0	0	0	0	0	0
AATGTAGTCAGGATGGCCGAGCGGTCTAAGG	chr1.trna1445-LeuCAG	0	0	0	0	0	0	0	1
AATGTAGTCAGGATGGCCGAGCGGTCTAAGGCGCT	chr1.trna1445-LeuCAG	0	0	0	1	0	0	0	0
AATGTAGTCAGGATGGCCGAGCGGTCTAAGGCGCTGC	chr1.trna1445-LeuCAG	0	1	0	0	0	0	0	0
AATGTAGTCAGGATGGCCGAGCGGTCTAAGGCGCTGCGTTC	chr1.trna1445-LeuCAG	0	0	0	1	0	0	0	0
AATGTAGTCAGGATGGCCGAGCGGTTT	chr1.trna1445-LeuCAG	0	0	1	0	0	0	0	0
ACCTGAACTGCATTTATGGC	chr1.trna1445-LeuCAG	0	0	0	0	0	0	0	1
AGGATGGCAGAGCGGTCTAAGGGCTGCGTTC	chr1.trna1445-LeuCAG	0	1	0	0	0	0	0	0
AGTCAGGATGGCCGAGCGGTCTAAGGCTGCGTTC	chr1.trna1445-LeuCAG	0	0	1	0	0	0	0	0
AGTCAGGATGGCCGAGCGGTCTAAT	chr1.trna1445-LeuCAG	0	0	0	1	0	0	0	0
ATCAGGATGGCCGAGCGGT	chr1.trna1445-LeuCAG	0	0	0	0	1	0	0	0
ATCAGGATGGCCGAGCGGTCTA	chr1.trna1445-LeuCAG	0	0	0	0	0	1	0	0
ATCAGGATGGCCGAGCGGTCTAAG	chr1.trna1445-LeuCAG	1	1	0	0	0	0	0	0
ATCAGGATGGCCGAGCGGTCTAAGGCGCTGCG	chr1.trna1445-LeuCAG	0	0	0	0	0	1	0	0
ATCAGGATGGCCGAGCGGTCTAAGGCGCTGCGTTC	chr1.trna1445-LeuCAG	0	0	0	0	0	0	0	1
ATCAGGATGGCCGAGCGGTCTAAGGCTCTGCGTTC	chr1.trna1445-LeuCAG	0	0	0	0	0	1	0	0
ATCAGGATGGCCGAGCGGTCTAAGGCTCTGCGTTT	chr1.trna1445-LeuCAG	0	0	1	0	0	0	0	0
ATCAGGATGGCCGAGCGGTCTAAGGCTGCATTC	chr1.trna1445-LeuCAG	0	0	0	0	0	0	0	1
ATCAGGATGGCCGAGCGGTCTAAGGCTGCGTTC	chr1.trna1445-LeuCAG	0	2	0	2	0	1	1	1
ATCAGGATGGCCGAGCGGTCTAAGGCTGCGTTCA	chr1.trna1445-LeuCAG	0	0	0	0	0	0	0	1
ATGTAGTCAGGATGGCCGAGCGGTC	chr1.trna1445-LeuCAG	0	1	0	0	0	0	0	0
ATGTAGTCAGGATGGCCGAGCGGTCTAAGG	chr1.trna1445-LeuCAG	0	0	0	0	0	1	0	0
ATGTAGTCAGGATGGCCGAGCGGTCTAAGGCGC	chr1.trna1445-LeuCAG	0	1	0	0	0	0	0	0
CACCTGAACTGCAAATAGAA	chr1.trna1445-LeuCAG	0	0	0	0	2	0	0	0
CACTCCTGACAAAGTTTTGTACCTTT	chr1.trna1445-LeuCAG	0	0	0	0	0	1	0	0
CAGGGTGGCCGAGCGGTCTAAGGGCTGCGTTC	chr1.trna1445-LeuCAG	0	0	0	0	0	1	0	0
CAGGTCGCAGTCTCCCTTGGAGGCGTGGGTT	chr1.trna1445-LeuCAG	0	1	0	0	0	0	0	0
CAGTCAGGATGGCCGAGCGGTCTAAGGCTGCGTTT	chr1.trna1445-LeuCAG	0	0	1	0	0	0	0	0
CATGTAGTCAGGATGGCCGAG	chr1.trna1445-LeuCAG	0	1	0	0	0	0	0	0
CCACTCCTGACAAAGTTTT	chr1.trna1445-LeuCAG	0	0	0	0	0	0	0	1
CCCACTCCTGACAAAGTTTT	chr1.trna1445-LeuCAG	0	0	1	0	0	0	0	0
CCCATGGAGGCGTGGGT	chr1.trna1445-LeuCAG	0	0	0	0	0	1	0	2
CCCCATGGAGGCGTGGGT	chr1.trna1445-LeuCAG	1	0	0	0	0	0	0	0
CCCGTGGAGGCGTGGGT	chr1.trna1445-LeuCAG	0	1	0	0	0	0	0	0
CCGAGCGGTCTAAGGCCTGCGTT	chr1.trna1445-LeuCAG	1	0	0	0	0	0	0	0
CCGAGCGGTCTAAGGCCTGCGTTC	chr1.trna1445-LeuCAG	0	0	1	0	0	0	0	0
CCGAGCGGTCTAAGGCGCTGCGTTC	chr1.trna1445-LeuCAG	0	0	0	1	0	0	0	0
CCGAGCGGTCTAAGGCGCTGCGTTT	chr1.trna1445-LeuCAG	0	0	0	0	1	0	0	0
CCGAGCGGTCTAAGGCTCTGCGTTCA	chr1.trna1445-LeuCAG	0	1	0	0	0	0	0	0
CCGAGCGGTCTAAGGCTGCGTTC	chr1.trna1445-LeuCAG	0	0	1	0	0	3	0	0
CCGAGCGGTCTAAGGGCTGCGTTC	chr1.trna1445-LeuCAG	0	0	0	0	0	0	2	0
CGAATCCCACTCCTGACAAAGTTT	chr1.trna1445-LeuCAG	0	0	1	0	0	0	0	0
CGGATGGCCGAGCGGTCTAAG	chr1.trna1445-LeuCAG	0	0	0	0	1	0	0	0
CGGGATGGCCGAGCGGTCTAAGGCTGCGTTCA	chr1.trna1445-LeuCAG	0	0	0	0	0	1	0	0
CGGGATGGCCGAGCGGTCTAAGGGCTGCGTTC	chr1.trna1445-LeuCAG	0	1	0	0	0	0	0	0
CTCAGGATGGCCGAGCGGTC	chr1.trna1445-LeuCAG	0	0	0	0	0	1	0	0
CTCAGGATGGCCGAGCGGTCTAAGGGCTGCGTTC	chr1.trna1445-LeuCAG	0	1	0	0	0	0	0	0
CTGGAGGTGTGGGTTCG	chr1.trna1445-LeuCAG	0	0	0	0	1	0	0	0
GCAATGTAGTCAGGATGGCCGAGCGGTC	chr1.trna1445-LeuCAG	0	0	1	0	0	0	0	0
GGATGGCCGAGCGGTCTAAGGCTGC	chr1.trna1445-LeuCAG	0	0	1	0	0	0	0	0
GGATGGCCGAGCGGTCTAAGGCTGCG	chr1.trna1445-LeuCAG	1	0	2	0	0	0	0	0
GGATGGCCGAGCGGTCTAAGGCTGCGTTC	chr1.trna1445-LeuCAG	0	0	0	0	0	0	0	1
GGGATGGCCGAGCGGTCTA	chr1.trna1445-LeuCAG	0	0	0	0	0	0	0	1
GGGATGGCCGAGCGGTCTAAG	chr1.trna1445-LeuCAG	0	0	0	0	0	1	0	0
GGGATGGCCGAGCGGTCTAAGGCTGCGTTC	chr1.trna1445-LeuCAG	0	0	0	0	0	1	0	0
GGTTCGAATCCCACTCCTGAC	chr1.trna1445-LeuCAG	0	1	0	0	0	0	0	0
GGTTCGAATCCCACTCCTGACACCA	chr1.trna1445-LeuCAG	0	1	0	0	0	0	0	0
GGTTCGAATCCCACTCCTGACACT	chr1.trna1445-LeuCAG	0	0	0	1	0	0	0	0
GTAGTCAGGATGGCCGAGCGGTCT	chr1.trna1445-LeuCAG	0	0	1	0	0	0	0	0
GTAGTCAGGATGGCCGAGCGGTCTAAGGCGCTGCGTT	chr1.trna1445-LeuCAG	0	1	0	0	0	0	0	0
GTAGTCAGGATGGCCGAGCGGTCTAAGGCGCTGCGTTC	chr1.trna1445-LeuCAG	0	0	1	0	0	0	0	0
GTCCGAGCGGTCTAAGGCGCTGTGTTC	chr1.trna1445-LeuCAG	0	0	1	0	0	0	0	0
GTTCGAATCCCACTCCTGACAAAGTTTT	chr1.trna1445-LeuCAG	0	0	1	0	0	0	0	0
NTCAGGATGGCCGAGCGGTCTAAGGCTGCGTTC	chr1.trna1445-LeuCAG	0	2	0	0	0	0	0	0
NTCAGGATGGCCGAGCGGTCTAAGGCTGCGTTT	chr1.trna1445-LeuCAG	0	0	1	0	0	0	0	0
TCAGGATGGCCGAGCG	chr1.trna1445-LeuCAG	3	1	1	1	2	4	1	4
TCAGGATGGCCGAGCGG	chr1.trna1445-LeuCAG	0	3	0	1	0	2	0	0
TCAGGATGGCCGAGCGGC	chr1.trna1445-LeuCAG	0	0	0	0	0	0	0	1
TCAGGATGGCCGAGCGGT	chr1.trna1445-LeuCAG	0	0	1	0	1	1	2	1
TCAGGATGGCCGAGCGGTC	chr1.trna1445-LeuCAG	1	1	1	0	0	0	0	0
TCAGGATGGCCGAGCGGTCT	chr1.trna1445-LeuCAG	2	0	1	0	0	0	2	1
TCAGGATGGCCGAGCGGTCTA	chr1.trna1445-LeuCAG	0	1	1	1	0	1	0	0
TCAGGATGGCCGAGCGGTCTAA	chr1.trna1445-LeuCAG	0	2	0	0	0	0	0	0
TCAGGATGGCCGAGCGGTCTAAG	chr1.trna1445-LeuCAG	1	1	2	0	2	2	0	0
TCAGGATGGCCGAGCGGTCTAAGG	chr1.trna1445-LeuCAG	1	0	0	2	0	1	0	1
TCAGGATGGCCGAGCGGTCTAAGGC	chr1.trna1445-LeuCAG	3	0	1	2	0	1	0	0
TCAGGATGGCCGAGCGGTCTAAGGCCTGCG	chr1.trna1445-LeuCAG	0	0	0	0	0	1	0	0
TCAGGATGGCCGAGCGGTCTAAGGCGCTGCGTT	chr1.trna1445-LeuCAG	0	0	1	0	0	0	0	0
TCAGGATGGCCGAGCGGTCTAAGGCGCTGCGTTC	chr1.trna1445-LeuCAG	0	0	0	0	1	1	0	0
TCAGGATGGCCGAGCGGTCTAAGGCTGCG	chr1.trna1445-LeuCAG	0	1	1	0	1	0	0	1
TCAGGATGGCCGAGCGGTCTAAGGCTGCGTTA	chr1.trna1445-LeuCAG	0	0	1	0	0	0	0	0
TCAGGATGGCCGAGCGGTCTAAGGCTGCGTTC	chr1.trna1445-LeuCAG	0	6	4	1	4	4	0	0
TCAGGATGGCCGAGCGGTCTAAGGCTGCGTTCA	chr1.trna1445-LeuCAG	2	0	0	1	0	3	2	0
TCAGGATGGCCGAGCGGTCTAAGGCTGCGTTCAG	chr1.trna1445-LeuCAG	0	0	1	0	0	2	0	0
TCAGGATGGCCGAGCGGTCTAAGGCTGCGTTT	chr1.trna1445-LeuCAG	1	0	0	0	0	0	0	0
TCAGGATGGCCGAGCGGTCTAAGGGCTGCG	chr1.trna1445-LeuCAG	0	0	0	0	1	0	0	0
TCAGGATGGCCGAGCGGTCTAAGGGCTGCGTT	chr1.trna1445-LeuCAG	1	0	0	0	0	0	0	1
TCAGGATGGCCGAGCGGTCTAAGGGCTGCGTTC	chr1.trna1445-LeuCAG	0	1	1	0	2	1	0	0
TCAGGATGGCCGAGCGGTCTAAGGGCTGCGTTCA	chr1.trna1445-LeuCAG	0	0	0	0	0	1	0	0
TCAGGATGGCCGAGCGGTCTAAGGGCTGCGTTCAG	chr1.trna1445-LeuCAG	0	0	0	0	0	1	0	0
TCAGGATGGCCGAGCGGTCTAAGGT	chr1.trna1445-LeuCAG	0	0	0	0	0	0	0	1
TCAGGATGGCCGAGCGGTCTAT	chr1.trna1445-LeuCAG	1	0	0	0	0	0	0	0
TCAGGATGGCCGAGCGGTCTGAGGGCTGCGTTCA	chr1.trna1445-LeuCAG	0	1	0	0	0	0	0	0
TCCCACTCCTGACAAAGTTTT	chr1.trna1445-LeuCAG	0	1	0	0	0	0	0	0
TCCCATGGAGGCGTGGGT	chr1.trna1445-LeuCAG	0	0	0	0	1	0	0	0
TCGAATCCCACTCCTG	chr1.trna1445-LeuCAG	0	0	2	0	0	0	0	0
TCGAATCCCACTCCTGACA	chr1.trna1445-LeuCAG	0	0	0	0	0	0	0	1
TCGAATCCCACTCCTGACAC	chr1.trna1445-LeuCAG	1	1	0	0	0	0	0	1
TCGAATCCCACTCCTGACACC	chr1.trna1445-LeuCAG	0	0	0	1	0	2	1	1
TCGAATCCCACTCCTGACACCA	chr1.trna1445-LeuCAG	2	6	2	5	6	13	1	8
TCGAATCCCACTCCTGACACCG	chr1.trna1445-LeuCAG	0	1	0	0	0	0	0	0
TCGAATCCCACTCCTGACACT	chr1.trna1445-LeuCAG	0	1	2	1	0	0	0	0
TCGAATCCCACTCCTGATACCA	chr1.trna1445-LeuCAG	0	0	1	0	0	0	0	0
TGAATCCCACTCCTGACAAAGTTTTA	chr1.trna1445-LeuCAG	0	0	0	2	0	0	0	0
TGGATGGCCGAGCGGTCTAAA	chr1.trna1445-LeuCAG	0	0	0	0	0	1	0	0
TGGCCGAGCGGTCTAAGGCGCTGCGTT	chr1.trna1445-LeuCAG	0	0	0	0	0	0	0	1
TGGCCGAGCGGTCTAAGGCTGCGTTC	chr1.trna1445-LeuCAG	0	1	0	0	0	2	0	0
TGGGTTCGAATCCCACTCCTGACAAAGTT	chr1.trna1445-LeuCAG	1	0	0	0	0	0	0	0
TGGGTTCGTATCCCACTCCTGACACCA	chr1.trna1445-LeuCAG	0	0	0	0	0	1	0	0
TGTAGCCAGGATGGCCGAGCGGTCTAAG	chr1.trna1445-LeuCAG	0	0	0	0	1	0	0	0
TGTAGTCAGGATGGCCGAG	chr1.trna1445-LeuCAG	1	0	0	0	0	0	0	0
TGTAGTCAGGATGGCCGAGCGGTCTA	chr1.trna1445-LeuCAG	0	2	0	0	0	0	0	0
TGTAGTCAGGATGGCCGAGCGGTCTAA	chr1.trna1445-LeuCAG	0	0	0	2	0	0	0	0
TGTAGTCAGGATGGCCGAGCGGTCTAAA	chr1.trna1445-LeuCAG	0	1	0	0	0	0	0	0
TGTAGTCAGGATGGCCGAGCGGTCTAAG	chr1.trna1445-LeuCAG	2	5	3	1	4	1	1	3
TGTAGTCAGGATGGCCGAGCGGTCTAAGG	chr1.trna1445-LeuCAG	0	1	0	0	0	0	0	0
TGTAGTCAGGATGGCCGAGCGGTCTAAGGCGC	chr1.trna1445-LeuCAG	0	0	0	0	0	0	0	1
TGTAGTCAGGATGGCCGAGCGGTCTAAGGCGCTGC	chr1.trna1445-LeuCAG	0	1	0	0	0	0	0	0
TGTAGTCAGGATGGCCGAGCGGTCTAAGGCGCTGCA	chr1.trna1445-LeuCAG	0	0	0	0	0	0	0	1
TGTAGTCAGGATGGCCGAGCGGTCTAAGGCGCTGCGT	chr1.trna1445-LeuCAG	0	0	1	0	0	0	0	0
TGTAGTCAGGATGGCCGAGCGGTCTAAGGCGCTGCGTTC	chr1.trna1445-LeuCAG	0	0	0	0	1	0	0	0
TGTAGTCAGGATGGCCGAGCGGTCTATG	chr1.trna1445-LeuCAG	0	0	0	0	0	0	0	1
TGTGGTCAGGATGGCCGAGCGGTCTAAGGCGCTGCG	chr1.trna1445-LeuCAG	0	0	0	0	1	0	0	0
TTCAGGATGGCCGAGCGGTCTAAGGCGCTGCGTTC	chr1.trna1445-LeuCAG	0	0	0	1	0	0	0	0
TTCAGGATGGCCGAGCGGTCTAAGGCTGCGTTC	chr1.trna1445-LeuCAG	1	0	0	2	0	1	0	0
ACCGGGGTTCGAATCCCCGTAGGGACG	chr1.trna1446-AspGTC	0	0	0	0	0	0	0	1
ACTCGTGCGCCGCTGCGTCGTAGTCGT	chr1.trna1446-AspGTC	0	1	0	0	0	0	0	0
CACGCGGGAGACCGGGGTTCGATTCCCCGAAGGGGAGA	chr1.trna1446-AspGTC	0	0	0	1	0	0	0	0
CACGCGGGAGACCGGGGTTCGATTCCCCGACGGGGAGA	chr1.trna1446-AspGTC	2	3	1	3	2	0	0	1
CACGCGGGAGACCGGGGTTCGATTCCCCGACGGGGAGACA	chr1.trna1446-AspGTC	0	0	0	0	0	1	0	0
CACGCGGGAGACCGGGGTTCGATTCCCCGACGGGGAGCCG	chr1.trna1446-AspGTC	2	3	1	2	0	2	0	0
CACGCGGGAGACCGGGGTTCGATTCCCCGAGGGGGAGCCG	chr1.trna1446-AspGTC	0	0	0	0	0	0	1	0
CACGCGGGAGACCGGGGTTCGTTTCCCCGACGGGGAGACCA	chr1.trna1446-AspGTC	0	0	0	1	0	0	0	0
CACGCGGGAGACCGGGGTTCGTTTCCCCGACGGGGAGCCG	chr1.trna1446-AspGTC	1	0	0	1	0	0	0	0
CGATTCCCCGGCGGGGAG	chr1.trna1446-AspGTC	0	0	0	0	1	0	0	0
CGCGGGACACCGGGGTTAGATTCCACGACGGGGAGACA	chr1.trna1446-AspGTC	0	0	0	0	0	0	0	1
CGCGGGAGACCGGGGTTCGATTCCCGACGGGGAGCC	chr1.trna1446-AspGTC	0	0	0	1	0	0	0	0
CGCGGGAGACCGGGGTTCGATTCCGACGGGGAGCT	chr1.trna1446-AspGTC	0	1	0	0	0	0	0	0
CGCGGGGGACCGGGGTTCGTTTCCCCGACGGGGAGA	chr1.trna1446-AspGTC	0	0	1	0	0	0	0	0
CGGGAGACCGGGGTTCGATTCCCGACGGGGAGCC	chr1.trna1446-AspGTC	0	0	1	0	0	0	2	0
CGGGGTTCGATTCCCCGACGGGGAGCCG	chr1.trna1446-AspGTC	0	0	0	0	1	2	0	0
CGGGGTTCGTTTCCTCGACGGGGAGCC	chr1.trna1446-AspGTC	0	0	0	0	1	0	0	0
GACCGGGGTTCGATTCCCCGACGGGGAGA	chr1.trna1446-AspGTC	1	0	0	0	0	0	1	0
GACCGGGGTTCGATTCCCCGACGGGGAGCCG	chr1.trna1446-AspGTC	1	2	0	1	2	0	0	0
GACCGGGGTTCGTTTCCCCGACGGGGAGCCG	chr1.trna1446-AspGTC	0	0	0	1	0	0	0	0
GCGGGAGACCGGGGTTCGATTCCCCGACGGGGAGA	chr1.trna1446-AspGTC	1	4	7	8	5	8	0	2
GCGGGAGACCGGGGTTCGATTCCCCGACGGGGAGCCG	chr1.trna1446-AspGTC	5	8	6	7	7	6	1	3
GCGGGAGACCGGGGTTCGATTCCCCGACGGGGGGAC	chr1.trna1446-AspGTC	0	0	1	0	0	0	0	0
GCGGGAGACCGGGGTTCGATTCCCGACGGGGG	chr1.trna1446-AspGTC	0	0	1	0	0	0	0	0
GCGGGAGACCGGGGTTCGATTCCCGGACGGGGAGCCG	chr1.trna1446-AspGTC	0	0	1	0	0	0	0	0
GCGGGAGACCGGGGTTCGTTTCCCCGACGGGGAGA	chr1.trna1446-AspGTC	0	0	0	1	0	2	0	0
GCGGGAGACCGGGGTTCGTTTCCCCGACGGGGAGCCG	chr1.trna1446-AspGTC	2	0	0	0	0	1	0	0
GCGGGAGACCTGGGTTCGATTCCCAGTCGGGGAGA	chr1.trna1446-AspGTC	0	0	0	0	0	0	0	1
GGAGACCGGGGTTCGATTCCCCGACGGGGAGA	chr1.trna1446-AspGTC	0	2	0	0	1	2	0	0
GGAGACCGGGGTTCGATTCCCCGACGGGGAGCCG	chr1.trna1446-AspGTC	1	0	2	0	1	2	0	0
GGAGACCGGGGTTCGTTTCCCCGACGGGGAGA	chr1.trna1446-AspGTC	0	0	1	0	1	0	0	0
GGAGACTGGGGTTCGATTC	chr1.trna1446-AspGTC	1	0	0	0	0	0	0	0
GGGCGACGGTGCGTCGTAGTCGGCGTTG	chr1.trna1446-AspGTC	0	0	0	1	0	0	0	0
GGTGAGTACCCCCGCCTGC	chr1.trna1446-AspGTC	0	0	1	0	0	0	0	0
TGAGTAACCCCGCCTGT	chr1.trna1446-AspGTC	0	0	0	0	0	1	0	0
TGTCACGCGGGAGACCGGGGTTCGATTCCCCGACGGGGAGA	chr1.trna1446-AspGTC	1	0	0	0	0	0	0	0
TGTCACGCGGGAGACCGGGGTTCGATTCCCCGACGGGGAGACA	chr1.trna1446-AspGTC	0	0	0	1	0	0	0	0
TGTCACGCGGGAGACCGGGGTTCGATTCCCCGACGGGGAGCCG	chr1.trna1446-AspGTC	0	0	1	0	0	0	0	0
CGGCGGCGTCCGGTGAG	chr1.trna1447-GlyTCC	0	0	1	0	0	0	0	0
CGGCGGCGTCCGGTGAGCA	chr1.trna1447-GlyTCC	0	0	0	0	0	1	0	0
GATCCCAGAGGCGCAGCGTTCC	chr1.trna1447-GlyTCC	0	0	1	0	0	0	0	0
GCGGCGTCCGGTGAGCA	chr1.trna1447-GlyTCC	0	0	0	0	0	0	0	2
GGCGGCGTCCGGTGAGC	chr1.trna1447-GlyTCC	1	0	0	0	1	1	0	1
TCCCGGCCAACGCAGC	chr1.trna1447-GlyTCC	0	0	0	0	0	1	0	0
CACTTCCCCAAACCTCTTCCCTCGCTCACTTTT	chr1.trna1448-GluCTC	0	0	0	0	0	2	0	0
ACCGGGGTTCGATCCCCCGACGGGGAGCCG	chr1.trna1449-AspGTC	1	0	0	0	0	0	0	0
ACGCGGGAGACCGGGGTTCGATTCCCCGACGGGAAGCCG	chr1.trna1449-AspGTC	0	0	0	1	0	0	0	0
ACGCGGGAGACCGGGGTTCGATTCCCCGACGGGGAGCCG	chr1.trna1449-AspGTC	0	3	0	2	3	2	2	0
AGACGGTCGTGCGACCATTCGT	chr1.trna1449-AspGTC	0	0	0	0	1	0	0	0
CCGGGAGACCGGGGTTCATTTCCCCGACGGCGCGACC	chr1.trna1449-AspGTC	0	1	0	0	0	0	0	0
CGGGAGACCGGGGTTCGATTCCCCGACGGAGAGCCG	chr1.trna1449-AspGTC	1	0	0	0	0	0	0	0
CGGGAGACCGGGGTTCGATTCCCCGACGGGGAGCCG	chr1.trna1449-AspGTC	4	5	0	4	4	1	1	1
CGGGAGACCGGGGTTCGTTTCCCCGACGGGGAGACA	chr1.trna1449-AspGTC	0	0	0	1	0	0	0	0
CGGGAGACCGGGGTTCGTTTCCCCGACGGGGAGCCG	chr1.trna1449-AspGTC	0	0	0	0	1	0	0	1
CGGGAGACTGGGGTTCGATTCCCCGACGGGGAGCCG	chr1.trna1449-AspGTC	0	0	0	0	0	0	0	1
CGGGGGACCGGGGTTCGATTCCCCGACGGGGAGCCG	chr1.trna1449-AspGTC	0	1	0	0	0	0	0	0
GAGACCGGGGTTCGATTCCCCGACGGGGAGCCG	chr1.trna1449-AspGTC	2	0	1	0	1	1	0	2
GAGACCGGGGTTCGGTTCCCCGACGGGGAGCCG	chr1.trna1449-AspGTC	0	0	0	0	0	0	0	1
GAGACCGGGGTTCGTTTCCCCGACGGGGAGCCG	chr1.trna1449-AspGTC	0	0	1	0	0	0	0	0
TTCCCCGACGGGAGACGTAGCGTCCTTTT	chr1.trna1449-AspGTC	0	0	0	0	0	1	0	0
AGCGTTTGTGGTATAGTGGTGAGCATAGCTGCCTTCC	chr1.trna1450-GlyTCC	0	1	0	0	0	0	0	0
ATTCCCGGCCAACGCACC	chr1.trna1450-GlyTCC	2	1	0	0	0	1	0	2
ATTCCCGGCCAACGCACCA	chr1.trna1450-GlyTCC	2	0	1	2	4	5	0	7
ATTCCCGGCCAACGCACCAA	chr1.trna1450-GlyTCC	0	0	0	0	0	0	0	1
ATTCCCGGCCAACGCACCAAA	chr1.trna1450-GlyTCC	0	0	0	0	0	0	0	1
ATTCGTTTCCCGGCCAACGCACCA	chr1.trna1450-GlyTCC	0	0	0	0	0	1	0	0
CCCGGGTTCGTTTCCCGGCCAACGCACCA	chr1.trna1450-GlyTCC	0	1	0	0	0	0	0	0
CCGGGTTCGATTCCCGGCCAACGCACC	chr1.trna1450-GlyTCC	0	0	0	0	0	0	0	1
CCGGGTTCGATTCCCGGCCAACGCACCA	chr1.trna1450-GlyTCC	0	0	1	1	0	0	0	0
CCGGGTTCGTTTCCCGGCCAACGCACCA	chr1.trna1450-GlyTCC	0	0	0	1	0	2	0	0
CCGGGTTCGTTTCCCGGCCAACGCGCCA	chr1.trna1450-GlyTCC	0	1	0	0	1	0	0	0
CGGGTTCGTTTCCCGGCCAACGCACCA	chr1.trna1450-GlyTCC	3	2	2	1	9	6	2	0
CGGGTTCGTTTCCCGGCCAACGCACCG	chr1.trna1450-GlyTCC	0	0	1	0	0	0	0	0
CGGGTTCGTTTCCCGGCCAACGCACCT	chr1.trna1450-GlyTCC	0	0	0	0	1	0	0	0
CTATTCCCGGCCAACGCACCA	chr1.trna1450-GlyTCC	0	0	0	0	0	1	0	0
GACCCGGGTTCGATTCCCGGCCAACGCACCA	chr1.trna1450-GlyTCC	0	0	1	0	0	0	0	0
GACCCGGGTTCGTTTCCCGGCCAACGCA	chr1.trna1450-GlyTCC	0	0	0	1	0	0	0	0
GACCCGGGTTCGTTTCCCGGCCAACGCACC	chr1.trna1450-GlyTCC	0	0	0	0	0	1	0	0
GACCCGGGTTCGTTTCCCGGCCAACGCACCA	chr1.trna1450-GlyTCC	1	0	1	0	0	0	0	0
GCAGTTGACCCGGGTTCGTTTCCCGGCCAACGCACC	chr1.trna1450-GlyTCC	0	0	0	1	0	0	0	0
GCTCGTTTCCCGGCCAACGCACCA	chr1.trna1450-GlyTCC	0	1	0	0	0	0	0	1
GGTTCGATTCCCGGCCAACGCACCA	chr1.trna1450-GlyTCC	1	1	0	0	0	1	0	0
GTGAGCATAGCTGCCTTCCAAGCAGTTGACCCGGGC	chr1.trna1450-GlyTCC	1	0	1	2	1	0	2	2
GTGAGCATAGCTGCCTTCCAAGCAGTTGACCCGGGT	chr1.trna1450-GlyTCC	1	0	0	5	3	0	1	0
GTGGTGAGCATAGCTGCCTTCCAAGCAGTTGACCCGGGT	chr1.trna1450-GlyTCC	0	0	1	2	1	0	0	0
GTTCGATTCCTGGCCAACGCACCA	chr1.trna1450-GlyTCC	0	0	0	0	0	0	1	0
GTTCGCTTCCCGGCCAACGCACCA	chr1.trna1450-GlyTCC	0	0	0	0	0	0	0	1
GTTCGTTTCCCGGCCAACGCACCA	chr1.trna1450-GlyTCC	12	4	5	9	6	8	2	5
GTTCGTTTCCCGGCCAACGCACCC	chr1.trna1450-GlyTCC	0	0	0	1	0	0	0	0
GTTGGTGGTATAGTGGTGAGCATAGCTGCCTTCCAAGCAGTTGACCCGGGT	chr1.trna1450-GlyTCC	0	0	0	1	0	0	0	0
TATTCCCGGCCAACGCACC	chr1.trna1450-GlyTCC	0	1	0	0	0	0	0	0
TCGATTCCCGGCCAACA	chr1.trna1450-GlyTCC	0	0	1	0	0	0	0	0
TCGATTCCCGGCCAACG	chr1.trna1450-GlyTCC	0	1	0	0	0	0	0	0
TCGATTCCCGGCCAACGC	chr1.trna1450-GlyTCC	0	1	0	0	0	0	0	0
TCGATTCCCGGCCAACGCA	chr1.trna1450-GlyTCC	0	0	1	0	1	0	0	1
TCGATTCCCGGCCAACGCAC	chr1.trna1450-GlyTCC	1	1	0	0	0	0	0	0
TCGATTCCCGGCCAACGCACA	chr1.trna1450-GlyTCC	0	0	0	0	2	0	0	0
TCGATTCCCGGCCAACGCACC	chr1.trna1450-GlyTCC	6	1	3	3	5	5	0	8
TCGATTCCCGGCCAACGCACCA	chr1.trna1450-GlyTCC	9	10	7	17	13	20	6	18
TCGATTCCCGGCCAACGCACCACC	chr1.trna1450-GlyTCC	0	0	0	0	1	0	0	0
TCGATTCCCGGCCAACGCACCC	chr1.trna1450-GlyTCC	0	0	0	1	0	0	0	0
TCGATTCCCGGCCAACGCACCT	chr1.trna1450-GlyTCC	0	1	0	1	0	0	0	0
TCGATTCCCGGCCAACGCGCT	chr1.trna1450-GlyTCC	0	0	0	0	2	0	0	0
TCGATTCCCGGCCAGCGCACC	chr1.trna1450-GlyTCC	1	0	0	0	0	0	0	0
TGCAGTTGACCCGGGTTCGTTTCCCGGCCAAC	chr1.trna1450-GlyTCC	0	0	1	0	0	0	0	0
TTCGCTTCCCGGCCAACGCACCA	chr1.trna1450-GlyTCC	0	0	0	0	0	1	0	0
ACTTCCCCAAACCTCTTCCCTCGCTCACTTTTTT	chr1.trna1451-GluCTC	0	0	1	0	0	0	0	0
CCCCTGTGGTCTAGTGGTTAGGATTCGGGCTCTCACT	chr1.trna1451-GluCTC	1	0	0	0	0	0	0	0
CTCCCTGTGGTCTAGGTGTTAGGATTCGGCGC	chr1.trna1451-GluCTC	0	0	1	0	0	0	0	0
CTCCCTGTGGTCTAGTGGTTAGGATTCG	chr1.trna1451-GluCTC	0	0	0	0	0	1	0	0
CTCCCTGTGGTCTAGTGGTTAGGATTCGGCGA	chr1.trna1451-GluCTC	0	0	0	0	0	0	0	1
CTCCCTGTGGTCTAGTGGTTAGGATTCGGCGCTC	chr1.trna1451-GluCTC	0	2	6	1	1	5	0	1
CTCCCTGTGGTCTAGTGGTTAGGATTCGGCGCTCA	chr1.trna1451-GluCTC	0	0	0	0	1	0	0	0
CTCCCTGTGGTCTAGTGGTTAGGATTCGGCGCTCC	chr1.trna1451-GluCTC	0	1	0	0	1	0	0	0
CTCTGCATCCTCACTTCC	chr1.trna1451-GluCTC	0	0	1	0	0	0	0	0
GCGGATTCGGCGCCTCACT	chr1.trna1451-GluCTC	0	0	0	0	0	0	0	1
TCCCCAAACCTCTTCCCTCGCTCACTTTT	chr1.trna1451-GluCTC	0	0	0	0	0	1	0	0
TTAGGATTCGGCCTCTCACT	chr1.trna1451-GluCTC	0	0	0	1	0	0	0	0
AAAGTCGGCGTAGTCCTTGTTG	chr1.trna1452-AspGTC	0	1	0	0	0	0	0	0
ACACGGGAGACCGGGGTTCGTTTCCCCGACGGGGAGCCG	chr1.trna1452-AspGTC	0	0	0	1	0	0	0	0
AGAAACGTGGCTGGCCCGC	chr1.trna1452-AspGTC	0	0	1	0	0	0	0	0
AGACCGGGGTTCGATTCCCCGACGGGGAGCCG	chr1.trna1452-AspGTC	0	1	0	1	0	1	0	0
AGACCGGGGTTCGTTTCCCCGACGGGGAGCCG	chr1.trna1452-AspGTC	0	0	1	0	0	1	0	0
AGTGCGTCGTAGTCCGGATTGG	chr1.trna1452-AspGTC	0	0	0	0	0	0	0	1
CGCGGGAGACCCGGGTTCGATTCCCCGACGGGGAGCCG	chr1.trna1452-AspGTC	0	0	0	0	1	0	0	0
CGCGGGAGACCGGGGTTCGATTCCCCGACGGGGAGCCG	chr1.trna1452-AspGTC	5	7	11	7	7	9	1	2
CGCGGGAGACCGGGGTTCGTTTCCCCGACGGGGAGCCG	chr1.trna1452-AspGTC	0	1	1	0	0	0	0	0
CGCGGGAGACTGGGGTTCGATTCCCCGACGGGGAGCCG	chr1.trna1452-AspGTC	0	0	0	0	0	0	1	0
CGGTGTGTGTCGGAGTAGAC	chr1.trna1452-AspGTC	0	0	1	0	0	0	0	0
CGTCGCGGCGTAGCGTCCG	chr1.trna1452-AspGTC	0	0	0	0	2	0	0	1
GAAGACAAGTGGCTGGGCCAT	chr1.trna1452-AspGTC	0	0	1	0	0	0	0	0
GCGCGGGAGACCGGGGTTCGATTCCCCGACGGGGAGCCG	chr1.trna1452-AspGTC	0	0	0	1	0	0	0	0
GCGGGAGCCCGGGGTTCGATTCCCCGACGGGGAGCCG	chr1.trna1452-AspGTC	0	1	0	0	0	0	0	0
GCGTAGCGTCCTTTTT	chr1.trna1452-AspGTC	0	0	1	0	0	1	0	1
GGGAGACCGGGGTTCGATTCCCCGACGGGGAGCCG	chr1.trna1452-AspGTC	0	0	1	0	0	1	0	0
GTGCGTCGTAGTCCGGATTGG	chr1.trna1452-AspGTC	0	0	1	0	0	0	0	0
GTGCGTCGTAGTCCGGATTGGA	chr1.trna1452-AspGTC	0	0	0	0	0	1	1	0
GTGCGTCGTAGTCCGGATTGGG	chr1.trna1452-AspGTC	0	0	0	0	0	0	1	0
TCACGCGGGAGACCGGGGTTCGTTTCCCCGACGGGGAGCCG	chr1.trna1452-AspGTC	0	0	0	1	0	0	0	0
TGACGGTCGTGCGACCATTCGTCGT	chr1.trna1452-AspGTC	0	0	0	0	0	2	0	0
AAGCAGTCGACCCGGGTTC	chr1.trna1453-GlyTCC	0	0	1	0	0	0	0	0
AAGCAGTTGACCCGGGTTCGATTCCCGGCCAACG	chr1.trna1453-GlyTCC	0	0	0	0	0	1	0	0
AAGCAGTTGACCCGGGTTCGTTTCCCGGCCAAC	chr1.trna1453-GlyTCC	0	0	1	0	0	0	0	0
AAGCTGTCGACCCGGGTT	chr1.trna1453-GlyTCC	0	0	1	0	0	0	0	0
ACCAGTTGACCCGGGTTC	chr1.trna1453-GlyTCC	0	0	0	0	0	0	1	0
ACCCGGGTTCGATTCCCGGCCAACGCACCA	chr1.trna1453-GlyTCC	0	0	0	0	1	0	0	0
CAAGCAGTCGACCCGGGTTT	chr1.trna1453-GlyTCC	0	0	0	0	0	1	0	0
CGATTCCCGGCCAACG	chr1.trna1453-GlyTCC	0	0	1	0	0	1	0	0
CGATTCCCGGCCAACGC	chr1.trna1453-GlyTCC	0	1	0	0	0	0	0	0
CGATTCCCGGCCAACGCA	chr1.trna1453-GlyTCC	1	0	0	1	0	0	0	0
CGATTCCCGGCCAACGCAC	chr1.trna1453-GlyTCC	1	0	0	0	0	0	0	0
CGATTCCCGGCCAACGCACC	chr1.trna1453-GlyTCC	0	2	0	1	0	1	0	0
CGATTCCCGGCCAACGCACCA	chr1.trna1453-GlyTCC	1	2	5	7	6	9	1	10
CGATTCCCGGCCAACGCACCAA	chr1.trna1453-GlyTCC	0	0	0	0	0	0	0	1
CGATTCCCGGCCAACGCACCG	chr1.trna1453-GlyTCC	0	0	0	0	1	1	1	0
CGATTCCCGGCCAACGCACCT	chr1.trna1453-GlyTCC	1	0	0	0	0	0	0	0
CGATTCCCGGCCAACGCAGCGTGCCCACGTT	chr1.trna1453-GlyTCC	2	1	0	0	0	0	0	0
CGATTCCCGGCCAACGCAGCGTGCCCACGTTT	chr1.trna1453-GlyTCC	0	0	0	0	0	1	0	0
CGATTCCCGGCCAACGT	chr1.trna1453-GlyTCC	0	1	1	0	0	0	0	0
CGATTCCCGGCGGACGCACCA	chr1.trna1453-GlyTCC	0	0	0	0	0	0	0	1
CGGCGGCGTCCGGTGAGC	chr1.trna1453-GlyTCC	0	0	1	1	0	3	0	4
CGGGTTCGATACCCGGCCAACGCACCA	chr1.trna1453-GlyTCC	0	0	1	0	0	0	0	0
CGGGTTCGATTCCCGGCCAACGCACCA	chr1.trna1453-GlyTCC	1	1	0	1	1	1	0	0
GACGGATGTAAGCAGTTGACCCGGGTTCGTTTCCCGGCCAACGCACA	chr1.trna1453-GlyTCC	0	0	0	1	0	0	0	0
GCGTTGGTGGTATAGTGGTGAGCATAGCTGCCTTCCAAGCAGTTGACCCGGGC	chr1.trna1453-GlyTCC	0	0	0	0	1	0	0	0
GCGTTGGTGGTATAGTGGTGAGCATAGCTGCCTTCCAAGCAGTTGACCCGGGT	chr1.trna1453-GlyTCC	0	0	0	1	0	0	0	0
GCGTTGGTGGTATAGTGGTGAGCATAGCTGCCTTCCAAGCAGTTGACCCGGGTGATCTATGATGATTCCCAGTCAA	chr1.trna1453-GlyTCC	0	0	1	0	0	0	0	0
GCGTTGGTGGTATAGTGGTGAGCATAGCTGCCTTCCAAGCAGTTGGCCCGGGT	chr1.trna1453-GlyTCC	0	0	0	1	0	0	0	0
GCGTTGTGGTATAGTGGTGAGCATAGCTGCCTTCCAGGCAGTTGACCCGGGT	chr1.trna1453-GlyTCC	1	0	0	0	0	0	0	0
GCGTTTGTGGTATAGTGGTGAGCATAGCTGCCTTCCAAGCAGTTGACCCGGGC	chr1.trna1453-GlyTCC	0	0	0	1	0	0	0	0
GGGTTCGTTTCCCGGCCAACGCACCA	chr1.trna1453-GlyTCC	0	0	1	0	0	0	0	1
GTCAGTCGGTCCCGAGC	chr1.trna1453-GlyTCC	0	0	0	1	0	0	0	0
GTTCGATTCCCGGCCAACGCACC	chr1.trna1453-GlyTCC	0	1	0	0	0	3	0	1
GTTCGATTCCCGGCCAACGCACCA	chr1.trna1453-GlyTCC	4	2	1	1	1	5	2	7
GTTCGATTCCCGGCCAACGTTCCA	chr1.trna1453-GlyTCC	0	0	0	0	0	0	0	1
GTTTCCCGGCCAACGCACCG	chr1.trna1453-GlyTCC	0	0	1	0	0	0	0	0
TACAGACCCGGGTTCGTTTCCCGGCCGAGA	chr1.trna1453-GlyTCC	0	0	0	0	0	0	0	1
TCGTTTCCCGGCCAACGA	chr1.trna1453-GlyTCC	1	0	0	0	0	0	0	0
TGAGCATAGCTGCCTTCCAAGCAGTTGACCCGGG	chr1.trna1453-GlyTCC	1	0	0	0	0	0	0	1
TGAGCATAGCTGCCTTCCAAGCAGTTGACCCGGGT	chr1.trna1453-GlyTCC	1	1	3	3	1	1	0	0
TGAGCATAGCTGCCTTCCAAGCAGTTGACCCGGGTT	chr1.trna1453-GlyTCC	0	0	0	1	0	0	0	0
TGGTGAGCATAGCTGCCTTCCAAGCAGTTGACCCGGGA	chr1.trna1453-GlyTCC	0	0	0	1	0	0	0	0
TGGTGAGCATAGCTGCCTTCCAAGCAGTTGACCCGGGC	chr1.trna1453-GlyTCC	0	0	0	1	0	0	0	0
TGGTGAGCATAGCTGCCTTCCAAGCAGTTGACCCGGGT	chr1.trna1453-GlyTCC	2	1	1	8	0	0	1	1
TGGTGAGCATAGCTGCCTTCCAAGCAGTTGACCCGGGTT	chr1.trna1453-GlyTCC	0	0	0	2	0	0	0	0
TGGTGAGCATAGCTGCCTTCCAAGCAGTTGACCCGGGTTA	chr1.trna1453-GlyTCC	0	0	0	2	0	0	0	0
TTCCCGGCCAACGCACCG	chr1.trna1453-GlyTCC	4	3	1	2	0	4	0	6
TTCCCGGCCAACGCACCGTTA	chr1.trna1453-GlyTCC	0	0	0	1	0	0	0	0
TTGACCCGGGTTCGTTTCCCGGCCAACGCACC	chr1.trna1453-GlyTCC	1	0	0	0	0	0	1	0
TTGACCCGGGTTCGTTTCCCGGCCAACGCACCA	chr1.trna1453-GlyTCC	0	1	0	0	0	4	0	1
TTGACCCGGGTTCGTTTCCCGGCCAACGCACCG	chr1.trna1453-GlyTCC	1	0	0	0	0	0	0	0
TTTCCCGGCCAACGCACCG	chr1.trna1453-GlyTCC	0	1	2	0	1	1	0	1
AGGACTCGGCGCTCTCACCGCT	chr1.trna1454-GluCTC	0	0	0	0	0	1	0	1
AGGATTCGGCGCCCTCAC	chr1.trna1454-GluCTC	0	0	1	0	0	0	0	0
AGGTTTCGGCGCTCTCACCGCT	chr1.trna1454-GluCTC	0	0	0	1	0	0	0	0
ATAGGAATCGGCGCTCTCACA	chr1.trna1454-GluCTC	0	0	1	0	0	0	0	0
ATTCGGCGCCCTCACCG	chr1.trna1454-GluCTC	0	0	0	0	0	1	0	0
ATTCGGCGCCCTCACCGT	chr1.trna1454-GluCTC	0	0	1	0	0	1	0	0
ATTCGGCGCTCTTACCG	chr1.trna1454-GluCTC	0	0	3	0	0	0	0	0
CCCCAAACCTCTTCCCTCGCTCACTTTT	chr1.trna1454-GluCTC	1	0	0	0	0	0	0	0
CCCTGTGGTCTAGTGTTAGGATTCGGCGCTCTCA	chr1.trna1454-GluCTC	0	1	0	0	0	0	0	0
CTCCCTGTGGTCTAGTGGTTAAGATTCGGCGCT	chr1.trna1454-GluCTC	0	0	1	0	0	0	0	0
CTCCCTGTGGTCTAGTGGTTAGGATTCGGC	chr1.trna1454-GluCTC	2	0	0	0	1	0	0	0
CTCCCTGTGGTCTAGTGGTTAGGATTCGGCGCA	chr1.trna1454-GluCTC	0	2	1	1	0	0	1	0
CTCCCTGTGGTCTAGTGGTTAGGATTCGGCGCC	chr1.trna1454-GluCTC	0	0	1	0	0	0	0	0
CTCCCTGTGGTCTAGTGGTTAGGATTCGGCGCT	chr1.trna1454-GluCTC	3	0	12	4	1	1	2	0
CTCCCTGTGGTCTAGTGGTTAGGATTCGGCGCTA	chr1.trna1454-GluCTC	0	0	1	0	0	0	0	0
CTCCCTGTGGTCTAGTGGTTAGGATTCGGCGCTCT	chr1.trna1454-GluCTC	2	2	6	0	1	1	0	0
CTCCCTGTGGTCTAGTGGTTAGGATTCGGCGCTCTC	chr1.trna1454-GluCTC	1	2	4	7	0	1	0	3
CTCCCTGTGGTCTAGTGGTTAGGATTCGGCGCTCTCACA	chr1.trna1454-GluCTC	0	0	1	0	1	0	0	0
CTCCCTGTGGTCTAGTGGTTAGGATTCGGCGCTCTCACC	chr1.trna1454-GluCTC	1	0	0	1	1	1	0	0
CTCCCTGTGGTCTAGTGGTTAGGATTCGGCGCTCTCACT	chr1.trna1454-GluCTC	0	0	0	1	0	1	0	0
CTCCCTGTGGTCTAGTGGTTAGGATTCGGCGCTT	chr1.trna1454-GluCTC	0	1	4	1	1	0	0	1
CTCCCTGTGGTCTAGTGGTTAGGATTCGGT	chr1.trna1454-GluCTC	0	0	0	0	1	1	0	0
CTCCCTGTGGTCTAGTGTTAGGATTCGGCGCTCTC	chr1.trna1454-GluCTC	0	0	0	0	0	1	0	0
GGATTCGGGGCTCTCACC	chr1.trna1454-GluCTC	0	0	0	1	0	0	0	0
GTGGTAAGGAAACGGCGCTCTCACA	chr1.trna1454-GluCTC	0	0	0	0	0	1	0	0
TAGGACTCGGCGCTCTCACCGCA	chr1.trna1454-GluCTC	0	0	0	0	0	0	1	0
TCCCATGTGGTCTAGTGTTAGGATTCGGCGCTCTCACC	chr1.trna1454-GluCTC	0	0	0	0	0	0	1	0
TCCCCCTGTGGTCTAGTGTTAGGATTCGGCGCTCTCACC	chr1.trna1454-GluCTC	0	0	0	1	0	0	0	0
TCCCCTGTGGTCTAGTGTTAGGATTCGGCGCTCTCA	chr1.trna1454-GluCTC	0	0	1	0	0	0	0	0
TCCCCTGTGGTCTAGTGTTAGGATTCGGCGCTCTCAC	chr1.trna1454-GluCTC	0	0	0	1	0	0	0	0
TCCCCTGTGGTCTAGTGTTAGGATTCGGCGCTCTCACA	chr1.trna1454-GluCTC	0	0	1	0	0	1	0	0
TCCCCTGTGGTCTAGTGTTAGGATTCGGCGCTCTCACC	chr1.trna1454-GluCTC	1	5	1	3	0	1	0	0
TCCCCTGTGGTCTAGTGTTAGGATTCGGCGCTCTCACT	chr1.trna1454-GluCTC	1	1	0	0	0	0	0	0
TCCCTAGTGGTCTAGTGTTAGGATTCGGCGCTCTCAC	chr1.trna1454-GluCTC	0	0	1	0	0	0	0	0
TCCCTAGTGGTCTAGTGTTAGGATTCGGCGCTCTCACA	chr1.trna1454-GluCTC	0	0	0	0	0	1	0	0
TCCCTAGTGGTCTAGTGTTAGGATTCGGCGCTCTCACT	chr1.trna1454-GluCTC	0	0	1	0	0	0	0	0
TCCCTGGTCTAGTGGTTAGGGTTCGGCGCTCTCACA	chr1.trna1454-GluCTC	0	0	0	0	0	1	0	0
TCCCTGGTCTAGTGGTTAGGGTTCGGCGCTCTCACT	chr1.trna1454-GluCTC	1	0	0	0	0	0	0	0
TCCCTGTGGTCTAGTGCTAGGATTCGGCGCTCTCACT	chr1.trna1454-GluCTC	0	0	1	1	0	0	0	0
TCCCTGTGGTCTAGTGGTTAGGATTCGCGCTCTCACT	chr1.trna1454-GluCTC	0	0	0	1	0	0	0	0
TCCCTGTGGTCTAGTGGTTAGGATTCGGCCTCTCACT	chr1.trna1454-GluCTC	0	0	0	0	0	0	1	0
TCCCTGTGGTCTAGTGTCAGGATTCGGCGCTCTCACC	chr1.trna1454-GluCTC	0	1	0	0	0	0	0	0
TCCCTGTGGTCTAGTGTTAGGATCCGGCGCTCTCA	chr1.trna1454-GluCTC	0	0	1	0	0	0	0	0
TCCCTGTGGTCTAGTGTTAGGATTAGGCGCTCTCA	chr1.trna1454-GluCTC	0	0	0	0	0	1	0	0
TCCCTGTGGTCTAGTGTTAGGATTCGGCGCTCTCA	chr1.trna1454-GluCTC	1	6	2	2	3	6	0	3
TCCCTGTGGTCTAGTGTTAGGATTCGGCGCTCTCAC	chr1.trna1454-GluCTC	0	1	1	0	0	4	1	0
TCCCTGTGGTCTAGTGTTAGGATTCGGCGCTCTCAT	chr1.trna1454-GluCTC	0	2	0	0	0	1	0	0
TCCCTGTGGTCTGGTGGTTGGGATTCGGCGCTCTCACA	chr1.trna1454-GluCTC	0	0	0	2	0	0	0	0
TCTCACCGCAGCGGCCCT	chr1.trna1454-GluCTC	1	1	1	0	1	2	0	1
TCTCACCGCAGCGGCCCTCCTA	chr1.trna1454-GluCTC	0	0	1	0	0	0	0	0
TGGTTAGATTCGGCGCTCTCACT	chr1.trna1454-GluCTC	0	0	0	1	0	0	0	0
TGGTTAGGGTTCGGCGCTCTCACT	chr1.trna1454-GluCTC	1	0	0	0	0	0	0	0
TGGTTGGGATTCGGCGCTCTCACA	chr1.trna1454-GluCTC	0	0	0	0	0	1	0	0
TTAGGGTTCGGCGCTCTCACA	chr1.trna1454-GluCTC	0	0	0	0	0	1	0	0
TTTGGATTCGGCGCTCTCACCGCT	chr1.trna1454-GluCTC	0	0	1	0	0	0	0	0
AAATTTTTTTTAATCTTTATTAT	chr1.trna1456-GlyTCC	0	0	1	0	0	0	0	0
ACCCGGGTTCGTTTCCCGGCCAACGCACC	chr1.trna1456-GlyTCC	0	0	0	0	0	1	0	0
ACCCGGGTTCGTTTCCCGGCCAACGCACT	chr1.trna1456-GlyTCC	0	0	0	0	1	0	0	0
AGTGGTGAGCATAGCTGCCTTCCAAGCAGTTGACCCGGGT	chr1.trna1456-GlyTCC	0	0	0	1	0	0	0	0
AGTGGTGAGCATAGCTGCCTTCCAAGCAGTTGACCCGGGTT	chr1.trna1456-GlyTCC	0	0	0	1	0	0	0	0
ATTCCCGGCCAACGCAAAGTTAAAATTTT	chr1.trna1456-GlyTCC	0	0	0	0	0	0	0	1
CAAGCAGTTGGCCCGGGTTCGTTTCCCGGCC	chr1.trna1456-GlyTCC	1	0	0	0	0	0	0	0
CCCGGCCAACGCAAAGTTAAAATTTT	chr1.trna1456-GlyTCC	0	0	0	1	0	0	0	1
CCCGGGTTCGATTCCCGGCCAACGCACC	chr1.trna1456-GlyTCC	0	0	0	0	0	0	0	1
CCCGGGTTCGATTCCCGGCCAACGCACCA	chr1.trna1456-GlyTCC	0	0	0	0	1	0	0	0
CCCGGGTTCGTTTCCCGGCCAACGCACC	chr1.trna1456-GlyTCC	3	0	0	0	0	0	0	0
CCGGGTTCGTTTCCCGGCCAACGCACT	chr1.trna1456-GlyTCC	0	0	0	1	0	2	0	0
CGATTCCCGGCCAACGCAAAAAAGTA	chr1.trna1456-GlyTCC	0	0	0	0	1	0	0	0
CGGGTTCGTTTCCCGGCCAACGCACC	chr1.trna1456-GlyTCC	0	0	1	1	1	3	0	0
CGGGTTCGTTTCCCGGCCAACGCACT	chr1.trna1456-GlyTCC	1	0	0	0	0	0	1	0
CGTTTCCCGGCCAACGC	chr1.trna1456-GlyTCC	0	0	1	0	1	0	0	1
CGTTTCCCGGCCAACGCT	chr1.trna1456-GlyTCC	0	0	0	0	0	1	0	0
CTTCCAAGCAGTTGACCCGGGTTCGTTTCCCGGCCAACGCACCA	chr1.trna1456-GlyTCC	0	0	0	1	0	0	0	0
GAAAAAAAACGAAAGCGGTCGCCGTGCT	chr1.trna1456-GlyTCC	0	0	1	0	0	0	0	0
GATTCCCGGCCAACGCA	chr1.trna1456-GlyTCC	0	0	0	0	0	1	0	0
GATTCCCGGCCAACGCAAAGTTAAAATTTTT	chr1.trna1456-GlyTCC	0	0	0	1	0	0	0	0
GATTCCCGGCCAACGCACC	chr1.trna1456-GlyTCC	1	0	0	0	0	2	0	1
GATTCCCGGCCAACGCACCA	chr1.trna1456-GlyTCC	0	1	1	2	2	7	3	3
GCGTCTGTGGTATAGTGGTGTGCATAGCTGCCTTCCAAGCAGTTGACCCGGGT	chr1.trna1456-GlyTCC	0	0	0	1	0	0	0	0
GCGTTGTGGTATAGTGGTGAGCATAGCTGCCTTCCAAGCAGTTGACCCGGGTC	chr1.trna1456-GlyTCC	1	0	0	0	0	0	0	0
GCGTTTGTGGTATAGCGGTGAGCATAGCT	chr1.trna1456-GlyTCC	1	0	0	0	0	0	0	0
GCGTTTGTGGTATAGTGGTGAGCATAGCTGCCTTCCAAGCAGTTGACCCGGGT	chr1.trna1456-GlyTCC	1	0	0	0	0	0	0	0
GCTGCGTTGGTGGTATAGTGGTG	chr1.trna1456-GlyTCC	1	0	0	0	0	0	0	0
GCTGCGTTGGTGGTATAGTGGTGAGA	chr1.trna1456-GlyTCC	0	0	0	1	0	0	0	0
GCTGCGTTGGTGGTATAGTGGTGAGC	chr1.trna1456-GlyTCC	0	0	0	0	1	1	0	0
GCTGCGTTGGTGGTATAGTGGTGAGCATAGCT	chr1.trna1456-GlyTCC	0	1	0	0	0	0	0	0
GCTGCGTTGGTGGTATAGTGGTGAGCATAGCTGCC	chr1.trna1456-GlyTCC	0	1	0	0	0	0	0	0
GGGTTCGATTCCCGGCCAACGCA	chr1.trna1456-GlyTCC	0	0	0	1	0	0	0	0
GGGTTCGATTCCCGGCCAACGCACCA	chr1.trna1456-GlyTCC	0	0	0	0	1	0	0	0
GGGTTCGTTTCCCGGCCAACGCG	chr1.trna1456-GlyTCC	0	0	0	0	1	0	0	0
GGTGAGCATAGCTGCCTTCCAAGCAGTTGACCCGGG	chr1.trna1456-GlyTCC	0	0	0	0	0	1	0	0
GGTGAGCATAGCTGCCTTCCAAGCAGTTGACCCGGGC	chr1.trna1456-GlyTCC	0	0	0	0	1	0	0	0
GGTGAGCATAGCTGCCTTCCAAGCAGTTGACCCGGGT	chr1.trna1456-GlyTCC	0	1	0	1	0	0	0	0
GGTGAGCATAGCTGCCTTCCAAGCAGTTGACCCGGGTTC	chr1.trna1456-GlyTCC	0	0	0	0	1	0	0	0
GGTTCGTTTCCCGGCCAACGCACCA	chr1.trna1456-GlyTCC	0	1	0	0	1	2	0	0
GTGCTGCGTTGGTGGTATAGTGGTGAGC	chr1.trna1456-GlyTCC	0	0	1	0	1	0	0	1
GTGCTGCGTTGGTGGTATAGTGGTGAGCATA	chr1.trna1456-GlyTCC	1	0	0	0	0	1	0	0
GTTCGTGGTATAGTGGTGAGCGT	chr1.trna1456-GlyTCC	0	0	1	0	0	0	0	0
GTTCGTTTCCCGGCCAACGCT	chr1.trna1456-GlyTCC	0	0	0	1	0	0	0	0
GTTGGTATAGTGGTGAGCATAGCTGT	chr1.trna1456-GlyTCC	0	0	0	0	1	1	0	0
GTTGGTATAGTGGTGAGCGTCGCT	chr1.trna1456-GlyTCC	0	0	1	0	0	0	0	0
GTTGGTATAGTGGTGAGTATAGC	chr1.trna1456-GlyTCC	0	1	0	0	0	0	0	0
TATAGTGGTGAGCATAGCTGCCTTCCAAGCAGTTGACCCGGGTTC	chr1.trna1456-GlyTCC	0	0	0	1	0	0	0	0
TCCCAAGCAGTTGACCCGGGTTTT	chr1.trna1456-GlyTCC	0	0	0	0	0	1	0	0
TCCCGGCCAACGCAAAGTTAAAATTT	chr1.trna1456-GlyTCC	0	1	0	0	0	0	0	0
TCGATTCCCGGCCAACGCAAAGTT	chr1.trna1456-GlyTCC	0	0	0	0	0	1	0	0
TGACCCGGGTTCGTTTCCCGGCCAACGCACC	chr1.trna1456-GlyTCC	0	1	0	0	0	0	0	0
TGACCCGGGTTCGTTTCCCGGCCAACGCACCA	chr1.trna1456-GlyTCC	2	0	0	1	0	0	0	1
TGGGTTCGTTTCCCGGCCAACGCACCT	chr1.trna1456-GlyTCC	1	0	0	0	0	0	0	0
TTCCCGGCCAACGCAAAGTTAAAATTT	chr1.trna1456-GlyTCC	0	0	0	0	1	0	0	0
TTCGATTCCCGGCCAACGCACC	chr1.trna1456-GlyTCC	1	0	1	2	1	0	0	2
TTCGATTCCCGGCCAACGCACCA	chr1.trna1456-GlyTCC	3	0	3	8	2	3	0	7
TTCGATTCCCGGCCAACGCACCACT	chr1.trna1456-GlyTCC	0	0	0	1	0	0	0	0
TTCGATTCCCGGCCAACT	chr1.trna1456-GlyTCC	0	0	0	1	0	0	0	0
TTCGATTCCCGGCGAGCGCACC	chr1.trna1456-GlyTCC	0	0	0	0	1	0	0	0
TTGCCTAGCCCCGGGTTCGATTCCCGGCGAACG	chr1.trna1456-GlyTCC	0	0	1	0	0	0	0	0
AAATCGGGAGACCGGGGTTCGATTCACCGAAGGGGAGAC	chr1.trna1457-AspGTC	0	0	0	0	1	0	0	0
ACGGGGAGACTAGTGAGTTTTT	chr1.trna1457-AspGTC	0	0	1	0	0	0	0	0
ATGGTTGTCCTCGTAAGAGA	chr1.trna1457-AspGTC	1	0	0	0	0	0	0	0
ATGGTTGTCCTCGTTAGTA	chr1.trna1457-AspGTC	0	0	0	0	0	0	0	1
ATGGTTGTCCTCGTTAGTATAG	chr1.trna1457-AspGTC	0	0	0	0	0	0	1	0
ATGGTTGTCCTCGTTAGTATAGTGGTGA	chr1.trna1457-AspGTC	0	0	0	0	0	1	0	0
ATGGTTGTCCTCGTTAGTATAGTGGTGAG	chr1.trna1457-AspGTC	0	0	0	0	0	0	0	1
CCGACGGGGAGACTAGTGAGTT	chr1.trna1457-AspGTC	0	0	0	0	0	1	0	0
CCGACGGGGAGACTAGTGAGTTA	chr1.trna1457-AspGTC	0	0	0	0	0	1	0	0
CGACGGGGAGACTAGTGAGTTTT	chr1.trna1457-AspGTC	0	0	0	0	0	1	0	0
CGACGGGGAGACTAGTGAGTTTTT	chr1.trna1457-AspGTC	0	0	0	1	0	0	0	0
CGATTCCCCGACGGGGAGACTAGTGAGTTTTT	chr1.trna1457-AspGTC	0	0	0	0	0	1	0	0
CGCGGGAGACCGGGGTTCGATTCCCCGACGGGGAGACA	chr1.trna1457-AspGTC	1	0	0	0	0	0	0	0
CGCGGGAGACCGGGGTTCGATTCCCCGACGGGGGGACC	chr1.trna1457-AspGTC	0	0	0	1	0	0	0	0
CGCGGGAGACCGGGGTTCGTTTCCCCGACGGGGAGACA	chr1.trna1457-AspGTC	0	0	0	1	0	0	0	0
GATTCCCCGACGGGGAGACTAGTGAGCTTT	chr1.trna1457-AspGTC	1	0	0	0	0	0	0	0
GGGAGACCGGGGTTCGTTTCCCCGACGGGGAGAC	chr1.trna1457-AspGTC	1	0	0	0	0	0	0	0
GGGGAGACTAGTGAGTTTT	chr1.trna1457-AspGTC	0	0	0	0	0	1	0	0
GGGGAGACTAGTGAGTTTTT	chr1.trna1457-AspGTC	0	0	0	1	0	0	0	0
GGGTGTCTATTGAGTTTTT	chr1.trna1457-AspGTC	0	0	0	0	0	1	0	0
TCGCTACTTTAGGGAGCCTG	chr1.trna1457-AspGTC	0	1	0	0	0	0	0	0
TGGGAGACTAGTGATTTGTTGTC	chr1.trna1457-AspGTC	0	0	0	0	0	0	0	1
TGGGAGACTAGTGATTTTGCTGC	chr1.trna1457-AspGTC	0	0	0	0	1	0	0	0
TGGGAGACTAGTGATTTTGTGGT	chr1.trna1457-AspGTC	0	1	0	0	0	0	0	0
AAGCATCACCGGTCTCTGTGA	chr1.trna1458-AsnGTT	0	0	1	0	0	0	0	0
ACCCAGGGACGGTGGGAATGTTC	chr1.trna1458-AsnGTT	0	1	0	0	0	0	0	0
ACCCAGGGACGGTGGGAATGTTT	chr1.trna1458-AsnGTT	0	0	1	0	0	0	0	0
ACCCAGGGACGGTGGGAATGTTTT	chr1.trna1458-AsnGTT	0	0	1	1	0	0	0	0
AGGGACGGTGGGAATGTTTT	chr1.trna1458-AsnGTT	0	1	0	0	0	0	0	0
AGTGCCAGTGGGAATGTTTTT	chr1.trna1458-AsnGTT	0	0	1	0	0	0	0	0
ATCACCCGTCTCTGTGGCGCAATCGGTTAGCGCGTT	chr1.trna1458-AsnGTT	0	0	1	0	0	0	0	0
ATCACCGGTCTCTGTGGC	chr1.trna1458-AsnGTT	0	0	1	0	0	1	0	0
ATCACCGGTCTCTGTGGCA	chr1.trna1458-AsnGTT	0	1	0	0	0	0	0	0
ATCACCGGTCTCTGTGGCG	chr1.trna1458-AsnGTT	0	0	1	1	0	0	0	0
ATCACCGGTCTCTGTGGCGC	chr1.trna1458-AsnGTT	0	0	1	0	0	1	1	0
ATCACCGGTCTCTGTGGCGCAAT	chr1.trna1458-AsnGTT	0	1	0	0	0	0	0	0
ATCACCGGTCTCTGTGGCGCAATCGG	chr1.trna1458-AsnGTT	1	0	0	1	0	0	0	0
ATCACCGGTCTCTGTGGCGCAATCGGTT	chr1.trna1458-AsnGTT	1	0	0	0	0	0	0	0
ATCACCGGTCTCTGTGGCGCAATCGGTTAGCGCGT	chr1.trna1458-AsnGTT	0	1	2	0	0	0	0	0
ATCACCGGTCTCTGTGGCGCAATCGGTTAGCGCGTCT	chr1.trna1458-AsnGTT	0	1	0	0	0	0	0	0
ATCACCGGTCTCTGTGGCGCAATCGGTTAGCGCGTT	chr1.trna1458-AsnGTT	0	0	0	1	0	1	0	0
ATCACCGGTCTCTGTGGCGCAATCGGTTAGCGCGTTA	chr1.trna1458-AsnGTT	0	1	0	0	0	0	0	0
ATCACCGGTCTCTGTGGCGCAATCGGTTAGCGCGTTC	chr1.trna1458-AsnGTT	0	1	0	1	0	3	0	1
ATCATCACCGGTCTCTGTGGCGCAATCGGTTAGCGCGTT	chr1.trna1458-AsnGTT	0	0	0	0	0	0	1	0
CACCCAGGGACGGTGGGAATGTTT	chr1.trna1458-AsnGTT	0	1	0	0	0	1	0	0
CACCCAGGGACGGTGGGAATGTTTT	chr1.trna1458-AsnGTT	0	0	0	0	0	1	0	0
CAGGGACGGTGGGAATGTTT	chr1.trna1458-AsnGTT	0	1	0	0	0	0	0	0
CCCAGGGACGGTGGGAATGTTC	chr1.trna1458-AsnGTT	0	0	0	0	0	1	0	0
CCCAGGGACGGTGGGAATGTTT	chr1.trna1458-AsnGTT	0	0	0	0	1	0	0	0
CCCAGGGACGGTGGGAATGTTTT	chr1.trna1458-AsnGTT	0	2	0	0	0	0	0	0
CCGGTCTCTGTGGCGCAA	chr1.trna1458-AsnGTT	0	0	0	0	1	0	0	0
CGAGCCCACCCAGGGACGGT	chr1.trna1458-AsnGTT	0	0	0	1	0	0	0	0
CGAGCCCACCCAGGGACGGTA	chr1.trna1458-AsnGTT	0	0	0	1	0	0	0	0
CGAGCCCACCCAGGGACGGTGGGAATGTTTT	chr1.trna1458-AsnGTT	0	0	0	0	1	0	0	0
CGGTCTCTGTGGCGCAAT	chr1.trna1458-AsnGTT	0	0	0	0	0	0	1	0
GGTGGTTCGAGCCCACCCAGGGACGGTGGGAATGTTT	chr1.trna1458-AsnGTT	0	0	0	0	0	1	0	0
GTGGTTTGAGCCCACCCAGGGACGGTGGGAATGTTT	chr1.trna1458-AsnGTT	0	0	0	0	1	0	0	0
GTTGGTGGTTCGAGCCCACCCAGGGACGGTGGGA	chr1.trna1458-AsnGTT	0	0	1	0	0	0	0	0
TAACCGAAAGGTTGGTGGTTCGAGCCCACCCAGGGACGTTG	chr1.trna1458-AsnGTT	0	0	0	1	0	0	0	0
AAAGGGAGGCCCTGAAAGCAAA	chr1.trna1491-ProCGG	0	0	0	1	0	0	0	0
AATCCCGGACGAGCCCTGGTTTTACTTT	chr1.trna1491-ProCGG	0	0	0	0	1	0	0	0
ACCGAGAGCGGCTCGTTGGTCTAGGGGTATGATTCT	chr1.trna1491-ProCGG	0	0	0	0	0	0	0	1
AGAGAGCGGCTCGTTGGTCTAGGGGTATGATT	chr1.trna1491-ProCGG	0	1	0	0	0	0	0	0
AGAGCGGCTCGTTGGTC	chr1.trna1491-ProCGG	0	0	0	0	1	0	0	0
AGAGCGGCTCGTTGGTCTAGGGG	chr1.trna1491-ProCGG	0	0	0	0	0	1	0	0
AGAGCGGCTCGTTGGTCTAGGGGTATGATTCG	chr1.trna1491-ProCGG	0	0	0	0	1	0	0	0
AGAGCGGCTCGTTGGTCTAGGGGTATGATTCT	chr1.trna1491-ProCGG	0	0	1	1	0	0	0	0
AGAGCGGCTCGTTGGTCTAGGGGTATGATTCTCGC	chr1.trna1491-ProCGG	0	0	0	0	0	0	0	1
AGAGCGGCTCGTTGGTCTAGGGGTATGATTCTCGCTCC	chr1.trna1491-ProCGG	0	1	0	0	0	0	0	0
AGAGCGGCTCGTTGGTCTAGGGGTATGATTCTCGCTTC	chr1.trna1491-ProCGG	0	0	0	1	0	0	0	0
AGGAGGCCCTGAGAGCGA	chr1.trna1491-ProCGG	0	0	0	0	1	0	0	0
ATCCCGGACGAGCCCTGGTT	chr1.trna1491-ProCGG	0	0	0	0	0	0	0	1
ATCCCGGACGAGCCCTGGTTTTACTTC	chr1.trna1491-ProCGG	0	0	0	0	1	0	0	0
CAAATCCCGGACGAGCCCTGGTTC	chr1.trna1491-ProCGG	0	0	0	1	0	0	0	0
CAAATCCCGGACGAGCCCTGGTTT	chr1.trna1491-ProCGG	0	0	0	0	0	0	1	0
CAAATCCCGGACGAGCCCTGGTTTT	chr1.trna1491-ProCGG	0	0	0	0	0	0	0	1
CCCGGACGAGCCCTGGTTT	chr1.trna1491-ProCGG	0	0	0	0	0	2	0	0
CCCGGACGAGCCCTGGTTTTACTTTTTT	chr1.trna1491-ProCGG	0	0	1	0	0	0	0	0
CCGGACGAGCCCTGGTTC	chr1.trna1491-ProCGG	0	0	0	0	0	0	0	1
CCGGACGAGCCCTGGTTT	chr1.trna1491-ProCGG	1	0	0	0	0	0	0	0
CCGGACGAGCCCTGGTTTT	chr1.trna1491-ProCGG	0	0	1	0	0	0	0	0
CGGACGAGCCCTGGTT	chr1.trna1491-ProCGG	0	0	1	0	0	1	0	2
CGGACGAGCCCTGGTTAGCTT	chr1.trna1491-ProCGG	0	0	0	0	0	0	0	1
CGGACGAGCCCTGGTTT	chr1.trna1491-ProCGG	0	2	0	0	0	0	0	0
CGGACGAGCCCTGGTTTT	chr1.trna1491-ProCGG	0	0	2	0	1	0	0	0
CGGACGAGCCCTGGTTTTACTTT	chr1.trna1491-ProCGG	0	0	0	0	0	1	0	0
CGGACGAGCCCTGGTTTTACTTTTTTTT	chr1.trna1491-ProCGG	0	0	1	0	0	0	0	0
CTGGTTTTACTTTTTT	chr1.trna1491-ProCGG	0	0	0	1	0	0	0	0
GAGAGCGGCTCGTAGGTCTAGGGGT	chr1.trna1491-ProCGG	0	0	0	1	0	0	0	0
GAGAGCGGCTCGTTGGTC	chr1.trna1491-ProCGG	0	0	1	0	0	0	0	0
GAGAGCGGCTCGTTGGTCTAGGG	chr1.trna1491-ProCGG	0	0	0	0	1	0	0	0
GAGAGCGGCTCGTTGGTCTAGGGA	chr1.trna1491-ProCGG	0	0	1	0	0	0	0	0
GAGAGCGGCTCGTTGGTCTAGGGG	chr1.trna1491-ProCGG	0	0	1	0	0	0	0	0
GAGAGCGGCTCGTTGGTCTAGGGGGGTATGATTCG	chr1.trna1491-ProCGG	1	0	0	0	0	0	0	0
GAGAGCGGCTCGTTGGTCTAGGGGT	chr1.trna1491-ProCGG	1	0	0	0	0	0	0	1
GAGAGCGGCTCGTTGGTCTAGGGGTATA	chr1.trna1491-ProCGG	0	0	0	0	0	1	0	0
GAGAGCGGCTCGTTGGTCTAGGGGTATGAA	chr1.trna1491-ProCGG	0	0	0	0	1	0	0	0
GAGAGCGGCTCGTTGGTCTAGGGGTATGAT	chr1.trna1491-ProCGG	0	0	0	0	0	0	0	1
GAGAGCGGCTCGTTGGTCTAGGGGTATGATC	chr1.trna1491-ProCGG	0	0	0	0	0	1	0	0
GAGAGCGGCTCGTTGGTCTAGGGGTATGATT	chr1.trna1491-ProCGG	1	0	0	0	0	0	0	1
GAGAGCGGCTCGTTGGTCTAGGGGTATGATTAG	chr1.trna1491-ProCGG	0	0	0	0	1	0	0	0
GAGAGCGGCTCGTTGGTCTAGGGGTATGATTCC	chr1.trna1491-ProCGG	1	0	0	0	0	0	0	0
GAGAGCGGCTCGTTGGTCTAGGGGTATGATTCT	chr1.trna1491-ProCGG	2	0	1	0	1	0	1	2
GAGAGCGGCTCGTTGGTCTAGGGGTATGATTCTCA	chr1.trna1491-ProCGG	0	0	0	0	1	0	0	0
GAGAGCGGCTCGTTGGTCTAGGGGTATGATTCTCG	chr1.trna1491-ProCGG	1	1	0	1	0	0	0	0
GAGAGCGGCTCGTTGGTCTAGGGGTATGATTCTCGCT	chr1.trna1491-ProCGG	0	0	0	0	1	0	0	0
GCCTGGCCCTGAGAGCGTCGCT	chr1.trna1491-ProCGG	1	0	0	0	0	0	0	0
GGTTCAAATCCCGGACGAGCCCTGGTTT	chr1.trna1491-ProCGG	0	0	1	0	0	0	0	0
GTTCATCCCGGACGAGCCCTGGTTTT	chr1.trna1491-ProCGG	0	0	0	0	0	0	0	1
TCCCGGACGAGCCCTGGTTT	chr1.trna1491-ProCGG	0	0	1	0	1	0	0	0
TCCCGGACGAGCCCTGGTTTT	chr1.trna1491-ProCGG	0	0	0	0	1	0	0	0
TCCCGGACGAGCCCTGGTTTTACTTTC	chr1.trna1491-ProCGG	1	0	0	0	0	0	0	0
TCCCGGACGAGCCCTGGTTTTACTTTT	chr1.trna1491-ProCGG	1	0	0	0	0	0	0	0
TTGAGAGCGTCGCCCACGAG	chr1.trna1491-ProCGG	0	0	0	1	0	0	0	0
AAATCTGAGGGTCCAGGGTTCAAGT	chr1.trna1742-LysTTT	0	0	0	0	0	1	0	0
AATAGCTCAGTCGGTAGA	chr1.trna1742-LysTTT	0	0	0	0	0	0	0	1
AATCTGAGGGTCCAGGGTTCAA	chr1.trna1742-LysTTT	0	1	0	0	0	1	0	0
AATCTGAGGGTCCAGGGTTCAAGC	chr1.trna1742-LysTTT	0	1	0	0	0	0	0	0
AATCTGAGGGTCCAGGGTTCAAGT	chr1.trna1742-LysTTT	0	0	0	0	0	2	0	0
AATCTGAGGGTCCAGGGTTCAAGTCC	chr1.trna1742-LysTTT	0	0	0	0	0	0	0	2
AATCTGAGGGTCCAGGGTTCAAGTCCCTGTTCGG	chr1.trna1742-LysTTT	0	0	0	0	1	0	0	0
AATCTGAGGGTCCAGGGTTCAAGTCCCTGTTCGGA	chr1.trna1742-LysTTT	0	0	0	0	0	1	0	0
AATCTGAGGGTCCAGGGTTCAAGTCT	chr1.trna1742-LysTTT	0	0	0	0	0	1	0	0
ACGGATAGCTCAGTCGGTAGAA	chr1.trna1742-LysTTT	0	0	0	0	1	0	0	0
ACGGATAGCTCAGTCGGTAGAGCATCAGACC	chr1.trna1742-LysTTT	0	0	0	0	1	0	0	0
ACGGATAGCTCAGTCGGTAGAGCATCAGACT	chr1.trna1742-LysTTT	0	0	2	0	0	0	0	0
ACTGAGGGTCCAGGGTTCAAGT	chr1.trna1742-LysTTT	0	0	0	0	0	1	0	0
ACTGAGGGTCCAGGGTTCAAGTT	chr1.trna1742-LysTTT	0	1	0	0	0	0	0	0
ACTTTTAATCTGAGGGTCCAGGGTTCAAGT	chr1.trna1742-LysTTT	0	0	0	0	0	0	1	0
ACTTTTAATCTGAGGGTCCAGGGTTCAAGTCC	chr1.trna1742-LysTTT	0	1	0	0	1	1	0	0
ACTTTTAATCTGAGGGTCCAGGGTTCAAGTCT	chr1.trna1742-LysTTT	0	0	0	0	0	1	0	0
AGAGCGCCCGGATAGCTCAGTCAGTAGAGCATCAGACTTTT	chr1.trna1742-LysTTT	0	0	0	0	0	0	1	0
AGAGCGCCCGGATAGCTCAGTCGG	chr1.trna1742-LysTTT	0	1	0	0	0	0	0	0
AGAGCGCCCGGATAGCTCAGTCGGTAG	chr1.trna1742-LysTTT	0	0	0	0	1	0	0	0
AGAGCGCCCGGATAGCTCAGTCGGTAGAGCA	chr1.trna1742-LysTTT	0	0	0	0	0	0	1	0
AGAGCGCCCGGATAGCTCAGTCGGTAGAGCATCAGAC	chr1.trna1742-LysTTT	1	0	0	0	0	0	0	0
AGAGCGCCCGGATAGCTCAGTCGGTAGAGCATCAGACTT	chr1.trna1742-LysTTT	0	0	0	0	0	0	1	0
AGAGCGCCCGGATAGCTCAGTCGGTAGAGCATCAGACTTT	chr1.trna1742-LysTTT	0	1	0	5	0	0	0	0
AGAGCGCCCGGATAGCTCAGTCGGTAGAGCATCAGACTTTT	chr1.trna1742-LysTTT	0	0	0	1	0	0	0	0
AGAGCGCCCGGATAGCTCAGTTGGTAG	chr1.trna1742-LysTTT	0	0	0	0	0	1	0	0
AGCGCCCGGATAGCTCAGT	chr1.trna1742-LysTTT	0	0	0	1	0	0	0	0
AGGGGTCAGGTCCCTGTTCGGGCGT	chr1.trna1742-LysTTT	0	0	0	0	1	0	0	0
AGGGTCCAGGGTTCAAGT	chr1.trna1742-LysTTT	0	0	0	0	0	0	0	1
AGGGTCCAGGGTTCAAGTCTCTTTTT	chr1.trna1742-LysTTT	0	0	1	0	0	0	0	0
ATAGCTCAGTCGGTAG	chr1.trna1742-LysTTT	0	0	0	0	0	1	0	0
ATAGCTCAGTCGGTAGA	chr1.trna1742-LysTTT	2	2	1	1	4	5	1	6
ATAGCTCAGTCGGTAGAG	chr1.trna1742-LysTTT	0	0	1	1	0	0	2	0
ATAGCTCAGTCGGTAGAGC	chr1.trna1742-LysTTT	0	0	1	2	0	1	0	0
ATAGCTCAGTCGGTAGAGCATCAGAA	chr1.trna1742-LysTTT	0	0	0	0	0	0	0	1
ATAGCTCAGTCGGTAGAGCATCAGAC	chr1.trna1742-LysTTT	3	5	5	3	3	3	1	1
ATAGCTCAGTCGGTAGAGCATCAGACA	chr1.trna1742-LysTTT	0	0	0	1	0	0	0	1
ATAGCTCAGTCGGTAGAGCATCAGACC	chr1.trna1742-LysTTT	3	0	1	1	1	0	1	0
ATAGCTCAGTCGGTAGAGCATCAGACG	chr1.trna1742-LysTTT	0	1	0	0	0	0	0	0
ATAGCTCAGTCGGTAGAGCATCAGACT	chr1.trna1742-LysTTT	8	3	7	13	5	13	4	12
ATAGCTCAGTCGGTAGAGCATCAGACTT	chr1.trna1742-LysTTT	0	1	0	0	0	1	1	1
ATAGCTCAGTCGGTAGAGCATCAGACTTC	chr1.trna1742-LysTTT	0	0	0	0	0	0	0	1
ATAGCTCAGTCGGTAGAGCATCAGACTTT	chr1.trna1742-LysTTT	1	1	0	2	1	0	0	1
ATAGCTCAGTCGGTAGAGCATCAGACTTTT	chr1.trna1742-LysTTT	0	4	1	7	2	3	1	0
ATAGCTCAGTCGGTAGAGCATCAGACTTTTAAT	chr1.trna1742-LysTTT	0	0	0	0	0	1	0	0
CAAGTCCCTGTTCGGGCGGCTACAAATT	chr1.trna1742-LysTTT	0	0	0	0	0	0	0	1
CAGACTTTTAATCTGAGGGTCCAGGGTTCAAGT	chr1.trna1742-LysTTT	0	0	0	0	0	0	1	0
CAGACTTTTAATCTGAGGGTCCAGGGTTCAAT	chr1.trna1742-LysTTT	0	0	0	0	0	1	0	0
CAGGATTCAGGTCCCTGTTCGGGCGT	chr1.trna1742-LysTTT	0	0	1	0	0	0	0	0
CAGGGTTCAAGTCCCTGTTCGCGCACCA	chr1.trna1742-LysTTT	0	0	1	0	0	0	0	0
CAGGGTTCAAGTCCCTGTTCGGGCG	chr1.trna1742-LysTTT	0	0	1	0	1	0	0	0
CATAGCTCAGTCGGTAGA	chr1.trna1742-LysTTT	0	1	0	0	0	0	0	0
CCATAGCTCAGTCGGTAGAGCATCAGAC	chr1.trna1742-LysTTT	0	0	0	0	1	0	1	0
CCATAGCTCAGTCGGTAGAGCATCAGACTTTT	chr1.trna1742-LysTTT	0	0	0	0	0	1	0	0
CCATAGCTCAGTCGGTAGAGCGTCAGACTTTT	chr1.trna1742-LysTTT	0	0	0	0	1	0	0	0
CCCAGATAGCTCAGTCGGAAGAGCATCAGACTTTT	chr1.trna1742-LysTTT	0	1	0	0	0	0	0	0
CCCGCATAGCTCAGTCGGAAGAGCATCAGACT	chr1.trna1742-LysTTT	1	0	0	0	0	0	0	0
CCCGGATAACTCAGTCAGTAGAGCATCAGACTTTT	chr1.trna1742-LysTTT	0	0	0	0	0	1	0	0
CCCGGATAACTCGGTCGGTAGAGCATCAGACTT	chr1.trna1742-LysTTT	0	0	0	0	1	0	0	0
CCCGGATAGATCAGTCGGTAGAGCATCAGACTTTT	chr1.trna1742-LysTTT	0	0	0	0	1	0	0	0
CCCGGATAGCCCAGTCG	chr1.trna1742-LysTTT	0	0	0	0	0	0	0	1
CCCGGATAGTTCAGTCGGTAGAGCATCAGACT	chr1.trna1742-LysTTT	0	0	1	0	0	0	0	0
CCCGGATAGTTCAGTCGGTAGAGCATCAGACTTTC	chr1.trna1742-LysTTT	0	0	0	1	0	0	0	0
CCCGGATAGTTCAGTCGGTAGAGCATCAGACTTTT	chr1.trna1742-LysTTT	0	0	0	0	0	1	0	0
CCCTGTTCGGGCGGCTACAAATTT	chr1.trna1742-LysTTT	0	0	0	0	0	1	0	1
CCCTGTTCGGGCGGCTACAAATTTT	chr1.trna1742-LysTTT	0	0	0	0	1	0	0	0
CCCTGTTCGGGCGGCTACGAATTT	chr1.trna1742-LysTTT	0	0	0	1	0	0	0	0
CCGAATAGCTCAGTCGGTAG	chr1.trna1742-LysTTT	0	0	0	0	0	1	0	0
CCGAATAGCTCAGTCGGTAGAGC	chr1.trna1742-LysTTT	0	0	1	0	0	0	0	0
CCGAATAGCTCAGTCGGTAGAGCATCAGACTT	chr1.trna1742-LysTTT	0	0	1	0	0	0	0	0
CCGAATAGCTCAGTCGGTAGAGCATCAGAT	chr1.trna1742-LysTTT	0	1	1	0	2	0	0	0
CCGAATAGCTCAGTCGGTAGAGCATCAGGCTTTT	chr1.trna1742-LysTTT	0	0	0	0	0	1	0	0
CCGCATAGCTCAGTCGGTAGAGCACCAGACT	chr1.trna1742-LysTTT	0	0	0	1	0	0	0	0
CCGCATAGCTCAGTCGGTAGAGCATCAGAA	chr1.trna1742-LysTTT	0	0	0	0	1	0	0	0
CCGCATAGCTCAGTCGGTAGAGCATCAGACTT	chr1.trna1742-LysTTT	0	0	0	0	0	1	0	0
CCGCATAGCTCAGTCGGTAGAGCATCAGACTTGT	chr1.trna1742-LysTTT	0	0	0	0	0	1	0	0
CCGCATAGCTCAGTCGGTAGAGCATCAGAT	chr1.trna1742-LysTTT	0	0	0	0	1	0	0	0
CCGGATAGATCAGTCGGTAGAGCATCAGAC	chr1.trna1742-LysTTT	1	0	0	0	1	0	0	0
CCGGATAGATCAGTCGGTAGAGCATCAGACT	chr1.trna1742-LysTTT	0	0	0	0	0	1	0	0
CCGGATAGATCAGTCGGTAGAGCATCAGACTTTT	chr1.trna1742-LysTTT	0	0	0	0	0	2	0	0
CCGGATAGCTCAGTAGGTAGAGCATCAGACTTTT	chr1.trna1742-LysTTT	0	0	0	0	0	1	0	0
CCGGATAGCTCCGTCGGTAGAGCATCAGAC	chr1.trna1742-LysTTT	0	0	0	0	0	1	0	0
CCGGATAGCTCCGTCGGTAGAGCATCAGACT	chr1.trna1742-LysTTT	0	2	0	0	0	0	0	0
CCGGATAGGTCAGTCGGTAGAGCATCAGACT	chr1.trna1742-LysTTT	0	1	0	0	0	1	0	0
CCGGATAGTTCAGTCGGTAGAGCATCAGAC	chr1.trna1742-LysTTT	0	0	2	0	0	0	0	0
CCGGATAGTTCAGTCGGTAGAGCATCAGACC	chr1.trna1742-LysTTT	1	0	0	0	0	0	0	0
CCGGATAGTTCAGTCGGTAGAGCATCAGACT	chr1.trna1742-LysTTT	0	2	1	0	0	0	0	0
CCGGATAGTTCAGTCGGTAGAGCATCAGACTTTC	chr1.trna1742-LysTTT	0	0	1	0	0	0	0	0
CCGGATAGTTCAGTCGGTAGAGCATCAGACTTTT	chr1.trna1742-LysTTT	0	0	0	0	0	1	1	0
CCGGATAGTTCAGTCGGTAGAGCATCAGAT	chr1.trna1742-LysTTT	0	0	0	0	0	1	0	0
CCGGATGGCTCAGTCGGTAGAGCAACAGACTTTT	chr1.trna1742-LysTTT	0	0	0	0	0	1	0	0
CCGGATGGCTCAGTCGGTAGAGCATCAGAT	chr1.trna1742-LysTTT	0	0	1	0	0	0	0	0
CCGGCTAGATCAGTCGGTAGAGCATCAGACTT	chr1.trna1742-LysTTT	0	0	0	0	1	0	0	0
CCTGAGGGTCCAGGGTTCAAGT	chr1.trna1742-LysTTT	0	1	0	0	0	0	0	0
CGAATAGCTCAGTCGGTAGAGC	chr1.trna1742-LysTTT	2	0	0	0	0	0	0	0
CGAATAGCTCAGTCGGTAGAGCATCAGACTT	chr1.trna1742-LysTTT	0	0	0	0	0	0	0	1
CGCCCGGATAGCTCAGTCGGTAGAGCA	chr1.trna1742-LysTTT	0	0	0	0	0	1	0	0
CGCCCGGATAGCTCAGTCGGTAGAGCATCAGACA	chr1.trna1742-LysTTT	0	0	0	0	0	1	0	0
CGCCCGGATAGCTCAGTCGGTAGAGCATCAGACC	chr1.trna1742-LysTTT	0	1	0	0	0	0	0	0
CGCCCGGATAGCTCAGTCGGTAGAGCATCAGACT	chr1.trna1742-LysTTT	0	1	0	1	0	0	0	1
CGGATAGCTCAGTCAGTAGAGCATCAGACT	chr1.trna1742-LysTTT	0	1	0	0	0	0	0	0
CGGATAGCTCAGTCGATAGAGCATCAGACT	chr1.trna1742-LysTTT	0	0	0	0	1	0	0	0
CGGATAGCTCAGTCGG	chr1.trna1742-LysTTT	3	1	3	2	1	7	0	2
CGGATAGCTCAGTCGGA	chr1.trna1742-LysTTT	0	0	0	0	0	0	0	1
CGGATAGCTCAGTCGGC	chr1.trna1742-LysTTT	0	0	0	0	0	1	0	0
CGGATAGCTCAGTCGGCAGAG	chr1.trna1742-LysTTT	0	0	0	0	0	0	0	1
CGGATAGCTCAGTCGGCAGAGC	chr1.trna1742-LysTTT	0	0	1	0	0	0	0	0
CGGATAGCTCAGTCGGCAGAGCATCAGAC	chr1.trna1742-LysTTT	0	0	0	0	1	0	0	0
CGGATAGCTCAGTCGGCAGAGCATCAGACT	chr1.trna1742-LysTTT	0	0	0	0	1	0	0	0
CGGATAGCTCAGTCGGG	chr1.trna1742-LysTTT	0	0	0	1	0	0	0	0
CGGATAGCTCAGTCGGT	chr1.trna1742-LysTTT	1	4	1	1	0	3	0	0
CGGATAGCTCAGTCGGTA	chr1.trna1742-LysTTT	2	1	1	0	4	1	0	0
CGGATAGCTCAGTCGGTAA	chr1.trna1742-LysTTT	0	0	1	0	0	0	1	0
CGGATAGCTCAGTCGGTAC	chr1.trna1742-LysTTT	0	0	0	0	0	1	0	0
CGGATAGCTCAGTCGGTAG	chr1.trna1742-LysTTT	1	2	3	4	0	5	0	3
CGGATAGCTCAGTCGGTAGA	chr1.trna1742-LysTTT	3	3	8	8	6	12	2	5
CGGATAGCTCAGTCGGTAGAA	chr1.trna1742-LysTTT	0	0	0	0	0	1	0	0
CGGATAGCTCAGTCGGTAGAACATCAGACA	chr1.trna1742-LysTTT	1	0	0	0	0	0	0	0
CGGATAGCTCAGTCGGTAGAG	chr1.trna1742-LysTTT	1	1	1	1	3	8	2	3
CGGATAGCTCAGTCGGTAGAGA	chr1.trna1742-LysTTT	0	0	0	1	0	1	0	1
CGGATAGCTCAGTCGGTAGAGC	chr1.trna1742-LysTTT	5	0	6	4	5	8	2	10
CGGATAGCTCAGTCGGTAGAGCA	chr1.trna1742-LysTTT	1	1	0	0	0	0	1	1
CGGATAGCTCAGTCGGTAGAGCAACAGACT	chr1.trna1742-LysTTT	0	0	0	1	0	0	0	0
CGGATAGCTCAGTCGGTAGAGCAACAGAT	chr1.trna1742-LysTTT	0	0	1	0	0	0	0	0
CGGATAGCTCAGTCGGTAGAGCACCAGAC	chr1.trna1742-LysTTT	0	0	1	0	0	1	0	0
CGGATAGCTCAGTCGGTAGAGCACCAGACC	chr1.trna1742-LysTTT	0	1	0	0	0	0	0	0
CGGATAGCTCAGTCGGTAGAGCAGGGGATTGAA	chr1.trna1742-LysTTT	0	0	0	0	0	0	1	0
CGGATAGCTCAGTCGGTAGAGCAT	chr1.trna1742-LysTTT	0	1	0	0	0	0	0	0
CGGATAGCTCAGTCGGTAGAGCATC	chr1.trna1742-LysTTT	0	1	0	0	0	1	0	0
CGGATAGCTCAGTCGGTAGAGCATCA	chr1.trna1742-LysTTT	0	0	1	0	1	1	0	0
CGGATAGCTCAGTCGGTAGAGCATCAGA	chr1.trna1742-LysTTT	0	0	1	0	0	0	0	0
CGGATAGCTCAGTCGGTAGAGCATCAGAA	chr1.trna1742-LysTTT	0	1	1	0	2	1	0	0
CGGATAGCTCAGTCGGTAGAGCATCAGAC	chr1.trna1742-LysTTT	10	47	76	10	39	61	3	8
CGGATAGCTCAGTCGGTAGAGCATCAGACA	chr1.trna1742-LysTTT	0	3	1	0	3	3	0	0
CGGATAGCTCAGTCGGTAGAGCATCAGACC	chr1.trna1742-LysTTT	2	3	9	2	7	4	0	0
CGGATAGCTCAGTCGGTAGAGCATCAGACCTTT	chr1.trna1742-LysTTT	0	1	0	0	0	0	0	0
CGGATAGCTCAGTCGGTAGAGCATCAGACG	chr1.trna1742-LysTTT	0	0	0	0	2	1	0	0
CGGATAGCTCAGTCGGTAGAGCATCAGACGTTT	chr1.trna1742-LysTTT	0	0	0	0	0	1	0	0
CGGATAGCTCAGTCGGTAGAGCATCAGACT	chr1.trna1742-LysTTT	8	47	46	11	26	75	5	4
CGGATAGCTCAGTCGGTAGAGCATCAGACTC	chr1.trna1742-LysTTT	0	1	0	0	0	0	0	1
CGGATAGCTCAGTCGGTAGAGCATCAGACTT	chr1.trna1742-LysTTT	3	3	0	0	0	1	0	0
CGGATAGCTCAGTCGGTAGAGCATCAGACTTC	chr1.trna1742-LysTTT	1	0	0	0	1	0	0	0
CGGATAGCTCAGTCGGTAGAGCATCAGACTTT	chr1.trna1742-LysTTT	0	2	2	0	0	2	0	0
CGGATAGCTCAGTCGGTAGAGCATCAGACTTTC	chr1.trna1742-LysTTT	0	0	1	1	0	1	0	0
CGGATAGCTCAGTCGGTAGAGCATCAGACTTTT	chr1.trna1742-LysTTT	11	10	2	4	8	17	1	5
CGGATAGCTCAGTCGGTAGAGCATCAGACTTTTAAT	chr1.trna1742-LysTTT	0	0	0	1	0	1	0	0
CGGATAGCTCAGTCGGTAGAGCATCAGAT	chr1.trna1742-LysTTT	3	2	4	0	4	3	2	1
CGGATAGCTCAGTCGGTAGAGCATCAGATT	chr1.trna1742-LysTTT	0	0	1	0	0	0	0	0
CGGATAGCTCAGTCGGTAGAGCATCAGGCT	chr1.trna1742-LysTTT	0	0	2	0	0	0	0	0
CGGATAGCTCAGTCGGTAGAGCATCGGAC	chr1.trna1742-LysTTT	0	0	0	0	0	1	0	0
CGGATAGCTCAGTCGGTAGAGCATCGGACT	chr1.trna1742-LysTTT	0	1	0	0	0	0	0	0
CGGATAGCTCAGTCGGTAGAGCATCTGAC	chr1.trna1742-LysTTT	0	0	0	1	0	0	0	0
CGGATAGCTCAGTCGGTAGAGCGTCAGAC	chr1.trna1742-LysTTT	1	0	0	0	0	0	0	0
CGGATAGCTCAGTCGGTAGAGCGTCAGACA	chr1.trna1742-LysTTT	0	0	1	0	0	0	0	0
CGGATAGCTCAGTCGGTAGAGCGTCAGACC	chr1.trna1742-LysTTT	0	0	0	1	0	0	0	0
CGGATAGCTCAGTCGGTAGAGCGTCAGACT	chr1.trna1742-LysTTT	0	0	0	1	0	0	0	0
CGGATAGCTCAGTCGGTAGAGCTTCAGACT	chr1.trna1742-LysTTT	0	0	0	0	0	0	0	1
CGGATAGCTCAGTCGGTAGAGT	chr1.trna1742-LysTTT	0	1	0	1	0	0	0	2
CGGATAGCTCAGTCGGTAGATCATCAGAC	chr1.trna1742-LysTTT	0	0	0	0	1	0	0	0
CGGATAGCTCAGTCGGTAGGGCATCAGACT	chr1.trna1742-LysTTT	0	2	0	0	0	1	0	0
CGGATAGCTCAGTCGGTATAGCATCAGACT	chr1.trna1742-LysTTT	0	2	0	0	0	0	0	0
CGGATAGCTCGGTCGGTAGAGCATCAGAC	chr1.trna1742-LysTTT	1	0	0	0	0	0	0	0
CGGATAGCTCGGTCGGTAGAGCATCAGACC	chr1.trna1742-LysTTT	0	1	0	0	0	0	0	0
CGGATAGCTCGGTCGGTAGAGCATCAGACTTTT	chr1.trna1742-LysTTT	0	1	0	0	0	0	0	0
CGGATAGTTCAGTCGGTAGAGCATCAGACT	chr1.trna1742-LysTTT	0	1	1	0	0	0	0	0
CGGATGGCTCAGTCGGTAGAGCATCAGAT	chr1.trna1742-LysTTT	0	0	0	0	0	0	1	0
CGGGAGCGCCCGGATAGCTCAGTCGGTAGAGCACCAGACTTTT	chr1.trna1742-LysTTT	0	0	0	0	0	1	0	0
CTCGGATAGCTCAGTCGGTAGAGCATCAGAC	chr1.trna1742-LysTTT	0	0	0	0	0	1	0	0
CTCGGATAGCTCAGTCGGTAGAGCATCAGACT	chr1.trna1742-LysTTT	0	1	0	0	0	0	0	0
CTCGGATAGCTCAGTCGGTAGAGCATCAGAT	chr1.trna1742-LysTTT	0	0	0	0	1	0	0	0
CTGAGGGTCCAGGGTTCAA	chr1.trna1742-LysTTT	0	0	2	0	0	0	0	0
CTGAGGGTCCAGGGTTCAAGT	chr1.trna1742-LysTTT	0	1	1	0	1	1	0	1
CTGAGGGTCCAGGGTTCAAGTC	chr1.trna1742-LysTTT	0	0	0	0	1	0	0	1
CTGAGGGTCCAGGGTTCAAGTCC	chr1.trna1742-LysTTT	0	0	0	0	0	1	0	0
CTGAGGGTCCAGGGTTCAAGTCCCTGT	chr1.trna1742-LysTTT	1	0	0	0	0	0	0	0
CTGAGGGTCCAGGGTTCAAGTCCCTGTT	chr1.trna1742-LysTTT	1	0	0	0	0	0	0	0
CTGAGGGTCCAGGGTTCAAGTCCCTGTTCGGCCACCA	chr1.trna1742-LysTTT	0	0	0	0	1	0	0	0
CTGAGGGTCCAGGGTTCAAGTCCTA	chr1.trna1742-LysTTT	0	0	0	0	1	0	0	0
CTGAGGGTCCAGGGTTCAAGTCT	chr1.trna1742-LysTTT	0	0	0	1	0	0	0	0
CTGAGGGTCCAGGGTTCAAGTCTT	chr1.trna1742-LysTTT	0	0	0	0	0	0	0	1
CTGAGGGTCCAGGGTTCAAGTT	chr1.trna1742-LysTTT	1	0	0	0	0	0	0	2
CTGAGGGTCCAGGGTTCAAGTTT	chr1.trna1742-LysTTT	0	0	0	0	1	0	0	1
CTGAGGGTCCAGGGTTCAAT	chr1.trna1742-LysTTT	0	0	0	0	0	1	0	0
GAATAGCTCAGTCGGTAG	chr1.trna1742-LysTTT	0	0	0	0	0	1	0	0
GAGGGTCCAGGGTTCAAGTCCCTGTTCGGGCGGCTACAAATTT	chr1.trna1742-LysTTT	0	0	0	1	0	0	0	0
GCATAGCTCAGTCGGTAGATCATCAGAC	chr1.trna1742-LysTTT	0	0	0	0	0	1	0	0
GCCCGAATAGCCCAGTCGGTAGA	chr1.trna1742-LysTTT	1	0	0	0	0	0	0	0
GCCCGAATAGCTCAGTCAGTAGAGCATCAGACTTTT	chr1.trna1742-LysTTT	0	1	0	0	0	0	0	0
GCCCGAATAGCTCAGTCG	chr1.trna1742-LysTTT	1	0	2	0	0	1	0	0
GCCCGAATAGCTCAGTCGG	chr1.trna1742-LysTTT	0	0	1	0	0	1	1	1
GCCCGAATAGCTCAGTCGGTAG	chr1.trna1742-LysTTT	1	0	1	0	0	2	0	0
GCCCGAATAGCTCAGTCGGTAGAGC	chr1.trna1742-LysTTT	0	0	2	0	1	5	0	1
GCCCGAATAGCTCAGTCGGTAGAGCATC	chr1.trna1742-LysTTT	0	0	2	0	0	0	0	0
GCCCGAATAGCTCAGTCGGTAGAGCGTCAGACTTTT	chr1.trna1742-LysTTT	0	0	0	0	0	1	0	0
GCCCGAATAGCTCAGTCGGTAGT	chr1.trna1742-LysTTT	2	0	0	0	0	0	0	0
GCCCGCATAGCTCAGTCG	chr1.trna1742-LysTTT	0	0	0	1	0	1	0	3
GCCCGCATAGCTCAGTCGGTAG	chr1.trna1742-LysTTT	1	0	0	1	0	1	0	0
GCCCGCATAGCTCAGTCGGTAGAGC	chr1.trna1742-LysTTT	0	1	0	1	1	0	1	0
GCCCGCATAGCTCAGTCGGTAGAGCATCAGACTT	chr1.trna1742-LysTTT	0	0	0	1	0	0	0	0
GCCCGCATAGCTCAGTCGGTAGAGCGTCAGACTTTT	chr1.trna1742-LysTTT	0	0	0	1	0	0	0	0
GCCCGCATAGCTCAGTCGGTAGGGCATCAGACTTTT	chr1.trna1742-LysTTT	1	0	0	0	0	0	0	0
GCCCGGAAAGCTCAGACGGTAGAGCATCAGACCTTT	chr1.trna1742-LysTTT	0	1	0	0	0	0	0	0
GCCCGGAAAGCTCAGTCGG	chr1.trna1742-LysTTT	1	0	0	0	0	0	0	0
GCCCGGAAAGCTCAGTCGGTAGAGC	chr1.trna1742-LysTTT	0	0	1	0	0	0	0	0
GCCCGGACAGCTCAGTCG	chr1.trna1742-LysTTT	1	0	0	0	0	0	0	0
GCCCGGATAACCCAGTCGGTAGAGCATCAGACTTTT	chr1.trna1742-LysTTT	0	0	0	1	0	1	0	0
GCCCGGATAGCACAGTC	chr1.trna1742-LysTTT	0	0	1	1	0	0	0	0
GCCCGGATAGCACAGTCG	chr1.trna1742-LysTTT	0	0	0	0	0	1	0	0
GCCCGGATAGCACAGTCGGTAGA	chr1.trna1742-LysTTT	1	0	0	0	0	0	0	0
GCCCGGATAGCACAGTCGGTAGAGCAACA	chr1.trna1742-LysTTT	0	0	1	0	0	0	0	0
GCCCGGATAGCACAGTCGGTAGAGCATCAGACA	chr1.trna1742-LysTTT	0	0	0	1	0	0	0	0
GCCCGGATAGCACAGTCGGTAGAGCATCAGACT	chr1.trna1742-LysTTT	2	0	2	0	0	0	0	0
GCCCGGATAGCCCAGTCGA	chr1.trna1742-LysTTT	0	0	0	0	1	0	0	0
GCCCGGATAGCCCAGTCGGT	chr1.trna1742-LysTTT	0	0	0	0	0	0	1	0
GCCCGGATAGCGCAGTCGGTAGAGCATCAGACTTTT	chr1.trna1742-LysTTT	0	1	0	0	0	0	0	0
GCCCGGATAGCTAAGTCCG	chr1.trna1742-LysTTT	0	0	0	0	0	1	0	0
GCCCGGATAGCTAAGTCGGTAGAA	chr1.trna1742-LysTTT	1	0	0	0	0	0	0	0
GCCCGGATAGCTAAGTCGGTAGAGCATCAGACT	chr1.trna1742-LysTTT	0	0	0	0	0	1	0	0
GCCCGGATAGCTCAGCCG	chr1.trna1742-LysTTT	0	0	0	0	1	0	0	0
GCCCGGATAGCTCAGCCGG	chr1.trna1742-LysTTT	0	0	0	0	0	2	0	0
GCCCGGATAGCTCAGCCGGT	chr1.trna1742-LysTTT	0	0	0	0	0	1	0	0
GCCCGGATAGCTCAGCCGGTA	chr1.trna1742-LysTTT	1	0	0	0	0	0	0	0
GCCCGGATAGCTCAGCCGGTAGA	chr1.trna1742-LysTTT	0	1	0	0	1	0	0	0
GCCCGGATAGCTCAGCCGGTAGAG	chr1.trna1742-LysTTT	0	0	0	0	0	0	0	1
GCCCGGATAGCTCAGCCGGTAGAGCATCAGAC	chr1.trna1742-LysTTT	0	0	1	0	0	0	0	0
GCCCGGATAGCTCAGCCGGTAGAGCATCAGACT	chr1.trna1742-LysTTT	0	0	0	1	0	0	0	0
GCCCGGATAGCTCAGCCGGTAGAGCATCAGACTTT	chr1.trna1742-LysTTT	1	0	0	0	0	0	0	0
GCCCGGATAGCTCAGCCGGTAGAGCATCAGACTTTT	chr1.trna1742-LysTTT	0	1	0	2	0	0	0	1
GCCCGGATAGCTCAGCCGGTAGAGT	chr1.trna1742-LysTTT	0	0	0	0	0	1	0	0
GCCCGGATAGCTCAGGCG	chr1.trna1742-LysTTT	1	0	0	0	0	1	0	0
GCCCGGATAGCTCAGGCGGTAGA	chr1.trna1742-LysTTT	0	0	0	0	0	0	0	1
GCCCGGATAGCTCAGGCGGTAGAGCATCAGACT	chr1.trna1742-LysTTT	1	0	0	0	0	0	0	0
GCCCGGATAGCTCAGGCGGTAGAGCATCAGACTTTT	chr1.trna1742-LysTTT	0	0	0	0	0	0	0	1
GCCCGGATAGCTCAGTAGGTAGAGCATGAGAATATT	chr1.trna1742-LysTTT	0	0	0	0	0	1	0	0
GCCCGGATAGCTCAGTC	chr1.trna1742-LysTTT	82	94	122	100	112	191	47	138
GCCCGGATAGCTCAGTCA	chr1.trna1742-LysTTT	7	5	11	9	11	9	3	12
GCCCGGATAGCTCAGTCACACT	chr1.trna1742-LysTTT	0	0	0	0	1	0	0	0
GCCCGGATAGCTCAGTCAGTA	chr1.trna1742-LysTTT	2	0	0	0	0	0	0	0
GCCCGGATAGCTCAGTCAGTAGA	chr1.trna1742-LysTTT	0	0	0	0	1	0	0	0
GCCCGGATAGCTCAGTCAGTAGAGC	chr1.trna1742-LysTTT	0	0	0	0	0	0	0	1
GCCCGGATAGCTCAGTCAGTAGAGCA	chr1.trna1742-LysTTT	0	0	1	0	0	0	0	0
GCCCGGATAGCTCAGTCAGTAGAGCATCAGACA	chr1.trna1742-LysTTT	0	0	1	0	0	0	0	0
GCCCGGATAGCTCAGTCAGTAGAGCATCAGACT	chr1.trna1742-LysTTT	0	1	1	1	0	0	0	0
GCCCGGATAGCTCAGTCAGTAGAGCATCAGACTTTT	chr1.trna1742-LysTTT	0	0	0	0	0	2	0	0
GCCCGGATAGCTCAGTCATTA	chr1.trna1742-LysTTT	0	0	0	0	1	0	0	0
GCCCGGATAGCTCAGTCC	chr1.trna1742-LysTTT	0	0	0	0	1	0	1	1
GCCCGGATAGCTCAGTCCGTAGAGCATCA	chr1.trna1742-LysTTT	0	1	0	0	0	0	0	0
GCCCGGATAGCTCAGTCCGTAGAGCATCAGACTTTT	chr1.trna1742-LysTTT	0	1	0	0	0	0	0	0
GCCCGGATAGCTCAGTCG	chr1.trna1742-LysTTT	38	44	46	34	43	93	22	68
GCCCGGATAGCTCAGTCGA	chr1.trna1742-LysTTT	3	8	3	4	4	6	0	5
GCCCGGATAGCTCAGTCGATAG	chr1.trna1742-LysTTT	0	0	1	0	0	0	0	0
GCCCGGATAGCTCAGTCGATAGAGCATCAGACT	chr1.trna1742-LysTTT	0	0	1	0	0	0	0	0
GCCCGGATAGCTCAGTCGC	chr1.trna1742-LysTTT	1	0	0	0	0	0	0	0
GCCCGGATAGCTCAGTCGCC	chr1.trna1742-LysTTT	0	0	0	0	0	2	0	0
GCCCGGATAGCTCAGTCGCT	chr1.trna1742-LysTTT	0	0	0	2	0	0	0	0
GCCCGGATAGCTCAGTCGCTAGAGCA	chr1.trna1742-LysTTT	0	1	0	0	0	0	0	0
GCCCGGATAGCTCAGTCGG	chr1.trna1742-LysTTT	31	37	27	27	32	60	11	34
GCCCGGATAGCTCAGTCGGA	chr1.trna1742-LysTTT	0	2	0	1	2	0	0	0
GCCCGGATAGCTCAGTCGGAA	chr1.trna1742-LysTTT	0	0	0	1	0	0	0	0
GCCCGGATAGCTCAGTCGGAAGAGCATCAGACTTTC	chr1.trna1742-LysTTT	0	0	0	0	0	0	0	1
GCCCGGATAGCTCAGTCGGAAGAGCATCAGACTTTT	chr1.trna1742-LysTTT	0	0	0	0	0	1	0	0
GCCCGGATAGCTCAGTCGGAGAA	chr1.trna1742-LysTTT	0	1	0	0	0	0	0	0
GCCCGGATAGCTCAGTCGGC	chr1.trna1742-LysTTT	1	0	5	2	6	1	1	4
GCCCGGATAGCTCAGTCGGCA	chr1.trna1742-LysTTT	3	1	2	1	0	1	0	0
GCCCGGATAGCTCAGTCGGCAGAGCATCAGACT	chr1.trna1742-LysTTT	0	0	0	2	0	2	0	0
GCCCGGATAGCTCAGTCGGCAGAGCATCAGACTT	chr1.trna1742-LysTTT	1	0	0	0	0	0	0	0
GCCCGGATAGCTCAGTCGGCAGAGCATCAGACTTTT	chr1.trna1742-LysTTT	1	1	0	1	0	1	0	0
GCCCGGATAGCTCAGTCGGG	chr1.trna1742-LysTTT	0	0	0	1	0	1	0	0
GCCCGGATAGCTCAGTCGGT	chr1.trna1742-LysTTT	21	16	15	16	18	24	3	15
GCCCGGATAGCTCAGTCGGTA	chr1.trna1742-LysTTT	96	79	60	75	88	138	30	90
GCCCGGATAGCTCAGTCGGTAA	chr1.trna1742-LysTTT	6	3	1	0	1	2	2	3
GCCCGGATAGCTCAGTCGGTAAA	chr1.trna1742-LysTTT	0	0	0	0	1	0	0	0
GCCCGGATAGCTCAGTCGGTAAAGCATCAGACTTTT	chr1.trna1742-LysTTT	1	1	0	0	0	0	0	0
GCCCGGATAGCTCAGTCGGTACG	chr1.trna1742-LysTTT	0	0	0	0	1	0	0	0
GCCCGGATAGCTCAGTCGGTAG	chr1.trna1742-LysTTT	36	16	22	35	24	25	12	42
GCCCGGATAGCTCAGTCGGTAGA	chr1.trna1742-LysTTT	107	79	69	68	84	124	41	99
GCCCGGATAGCTCAGTCGGTAGAA	chr1.trna1742-LysTTT	9	10	0	1	7	6	5	6
GCCCGGATAGCTCAGTCGGTAGAAC	chr1.trna1742-LysTTT	0	0	0	1	0	1	0	0
GCCCGGATAGCTCAGTCGGTAGAACATC	chr1.trna1742-LysTTT	0	0	0	0	1	0	0	0
GCCCGGATAGCTCAGTCGGTAGAACATCAGA	chr1.trna1742-LysTTT	0	0	0	0	0	0	1	0
GCCCGGATAGCTCAGTCGGTAGAACATCAGACT	chr1.trna1742-LysTTT	1	0	1	1	0	1	0	0
GCCCGGATAGCTCAGTCGGTAGAACATCAGACTTT	chr1.trna1742-LysTTT	0	0	0	0	0	0	0	1
GCCCGGATAGCTCAGTCGGTAGAACATCAGACTTTT	chr1.trna1742-LysTTT	1	1	0	0	0	1	0	0
GCCCGGATAGCTCAGTCGGTAGAC	chr1.trna1742-LysTTT	0	0	0	0	0	0	0	1
GCCCGGATAGCTCAGTCGGTAGACATCAGACT	chr1.trna1742-LysTTT	0	0	0	0	0	1	0	0
GCCCGGATAGCTCAGTCGGTAGACC	chr1.trna1742-LysTTT	1	0	0	0	0	0	0	0
GCCCGGATAGCTCAGTCGGTAGACCATCAGACT	chr1.trna1742-LysTTT	0	0	1	0	0	0	0	0
GCCCGGATAGCTCAGTCGGTAGAG	chr1.trna1742-LysTTT	70	50	63	82	73	84	45	88
GCCCGGATAGCTCAGTCGGTAGAGA	chr1.trna1742-LysTTT	3	2	3	0	8	3	1	3
GCCCGGATAGCTCAGTCGGTAGAGAATCAGACT	chr1.trna1742-LysTTT	0	0	0	1	0	0	0	0
GCCCGGATAGCTCAGTCGGTAGAGAATGAGAAA	chr1.trna1742-LysTTT	0	0	0	0	0	1	0	0
GCCCGGATAGCTCAGTCGGTAGAGATCAGACT	chr1.trna1742-LysTTT	1	0	0	0	0	0	0	0
GCCCGGATAGCTCAGTCGGTAGAGC	chr1.trna1742-LysTTT	76	61	66	85	57	80	36	80
GCCCGGATAGCTCAGTCGGTAGAGCA	chr1.trna1742-LysTTT	18	24	25	24	14	25	7	30
GCCCGGATAGCTCAGTCGGTAGAGCAACAGACC	chr1.trna1742-LysTTT	0	1	0	0	0	0	0	0
GCCCGGATAGCTCAGTCGGTAGAGCAACAGACT	chr1.trna1742-LysTTT	0	0	0	1	0	0	0	0
GCCCGGATAGCTCAGTCGGTAGAGCAACAGACTTC	chr1.trna1742-LysTTT	0	0	0	1	0	0	0	0
GCCCGGATAGCTCAGTCGGTAGAGCAACAGACTTTT	chr1.trna1742-LysTTT	0	0	0	0	1	0	0	0
GCCCGGATAGCTCAGTCGGTAGAGCAC	chr1.trna1742-LysTTT	0	0	0	1	0	0	0	0
GCCCGGATAGCTCAGTCGGTAGAGCACCAGAC	chr1.trna1742-LysTTT	1	0	0	0	0	0	0	0
GCCCGGATAGCTCAGTCGGTAGAGCACCAGACC	chr1.trna1742-LysTTT	0	0	0	1	1	0	0	0
GCCCGGATAGCTCAGTCGGTAGAGCACCAGACT	chr1.trna1742-LysTTT	0	0	2	2	2	0	0	0
GCCCGGATAGCTCAGTCGGTAGAGCACCAGACTTTT	chr1.trna1742-LysTTT	1	0	0	0	0	1	1	0
GCCCGGATAGCTCAGTCGGTAGAGCACCTT	chr1.trna1742-LysTTT	0	0	0	0	0	1	0	0
GCCCGGATAGCTCAGTCGGTAGAGCAG	chr1.trna1742-LysTTT	0	0	0	0	0	1	0	0
GCCCGGATAGCTCAGTCGGTAGAGCAGAC	chr1.trna1742-LysTTT	0	0	0	0	1	0	0	0
GCCCGGATAGCTCAGTCGGTAGAGCAGACGC	chr1.trna1742-LysTTT	0	0	0	0	0	1	0	0
GCCCGGATAGCTCAGTCGGTAGAGCAGACT	chr1.trna1742-LysTTT	0	0	1	0	0	1	0	0
GCCCGGATAGCTCAGTCGGTAGAGCAGACTTTT	chr1.trna1742-LysTTT	0	0	0	0	0	1	0	0
GCCCGGATAGCTCAGTCGGTAGAGCAT	chr1.trna1742-LysTTT	1	2	1	1	4	1	1	1
GCCCGGATAGCTCAGTCGGTAGAGCATA	chr1.trna1742-LysTTT	0	0	1	0	0	0	1	0
GCCCGGATAGCTCAGTCGGTAGAGCATAGACT	chr1.trna1742-LysTTT	1	0	0	0	0	0	0	0
GCCCGGATAGCTCAGTCGGTAGAGCATC	chr1.trna1742-LysTTT	13	12	17	7	12	15	5	15
GCCCGGATAGCTCAGTCGGTAGAGCATCA	chr1.trna1742-LysTTT	9	15	4	7	6	20	1	7
GCCCGGATAGCTCAGTCGGTAGAGCATCAA	chr1.trna1742-LysTTT	1	0	0	0	2	0	1	0
GCCCGGATAGCTCAGTCGGTAGAGCATCAAACT	chr1.trna1742-LysTTT	0	0	0	0	0	1	0	0
GCCCGGATAGCTCAGTCGGTAGAGCATCAAACTTTC	chr1.trna1742-LysTTT	0	0	1	0	0	0	0	0
GCCCGGATAGCTCAGTCGGTAGAGCATCAG	chr1.trna1742-LysTTT	5	5	3	2	3	5	3	1
GCCCGGATAGCTCAGTCGGTAGAGCATCAGA	chr1.trna1742-LysTTT	10	19	9	15	9	12	3	12
GCCCGGATAGCTCAGTCGGTAGAGCATCAGAA	chr1.trna1742-LysTTT	1	0	1	0	0	0	0	0
GCCCGGATAGCTCAGTCGGTAGAGCATCAGAATTTT	chr1.trna1742-LysTTT	0	0	0	1	0	0	0	0
GCCCGGATAGCTCAGTCGGTAGAGCATCAGAC	chr1.trna1742-LysTTT	37	58	67	33	16	56	9	21
GCCCGGATAGCTCAGTCGGTAGAGCATCAGACA	chr1.trna1742-LysTTT	14	9	12	10	4	16	2	11
GCCCGGATAGCTCAGTCGGTAGAGCATCAGACC	chr1.trna1742-LysTTT	29	31	54	39	21	38	18	33
GCCCGGATAGCTCAGTCGGTAGAGCATCAGACCA	chr1.trna1742-LysTTT	0	0	0	1	0	0	0	0
GCCCGGATAGCTCAGTCGGTAGAGCATCAGACCCT	chr1.trna1742-LysTTT	0	1	0	0	0	0	0	0
GCCCGGATAGCTCAGTCGGTAGAGCATCAGACCT	chr1.trna1742-LysTTT	1	0	0	0	0	0	0	0
GCCCGGATAGCTCAGTCGGTAGAGCATCAGACCTTT	chr1.trna1742-LysTTT	0	1	0	0	0	0	0	0
GCCCGGATAGCTCAGTCGGTAGAGCATCAGACG	chr1.trna1742-LysTTT	2	4	9	4	4	2	1	3
GCCCGGATAGCTCAGTCGGTAGAGCATCAGACT	chr1.trna1742-LysTTT	260	268	270	298	148	300	70	237
GCCCGGATAGCTCAGTCGGTAGAGCATCAGACTA	chr1.trna1742-LysTTT	0	0	0	1	1	1	1	0
GCCCGGATAGCTCAGTCGGTAGAGCATCAGACTC	chr1.trna1742-LysTTT	4	0	1	2	0	3	0	1
GCCCGGATAGCTCAGTCGGTAGAGCATCAGACTCC	chr1.trna1742-LysTTT	0	0	0	1	0	0	0	0
GCCCGGATAGCTCAGTCGGTAGAGCATCAGACTCCA	chr1.trna1742-LysTTT	0	0	0	0	0	0	0	1
GCCCGGATAGCTCAGTCGGTAGAGCATCAGACTCG	chr1.trna1742-LysTTT	0	0	0	0	0	0	0	1
GCCCGGATAGCTCAGTCGGTAGAGCATCAGACTCTT	chr1.trna1742-LysTTT	0	0	1	0	0	1	1	0
GCCCGGATAGCTCAGTCGGTAGAGCATCAGACTG	chr1.trna1742-LysTTT	0	1	1	0	0	1	0	0
GCCCGGATAGCTCAGTCGGTAGAGCATCAGACTGA	chr1.trna1742-LysTTT	1	0	0	0	0	0	0	0
GCCCGGATAGCTCAGTCGGTAGAGCATCAGACTGT	chr1.trna1742-LysTTT	0	0	1	0	0	0	0	1
GCCCGGATAGCTCAGTCGGTAGAGCATCAGACTGTC	chr1.trna1742-LysTTT	0	0	1	0	0	0	0	0
GCCCGGATAGCTCAGTCGGTAGAGCATCAGACTGTT	chr1.trna1742-LysTTT	0	0	0	0	0	1	0	0
GCCCGGATAGCTCAGTCGGTAGAGCATCAGACTT	chr1.trna1742-LysTTT	8	16	11	13	9	18	1	5
GCCCGGATAGCTCAGTCGGTAGAGCATCAGACTTA	chr1.trna1742-LysTTT	0	1	0	0	0	0	0	0
GCCCGGATAGCTCAGTCGGTAGAGCATCAGACTTC	chr1.trna1742-LysTTT	2	1	2	1	1	0	2	0
GCCCGGATAGCTCAGTCGGTAGAGCATCAGACTTG	chr1.trna1742-LysTTT	0	1	0	1	0	0	0	0
GCCCGGATAGCTCAGTCGGTAGAGCATCAGACTTGT	chr1.trna1742-LysTTT	0	2	1	0	0	1	1	0
GCCCGGATAGCTCAGTCGGTAGAGCATCAGACTTT	chr1.trna1742-LysTTT	14	19	9	17	8	24	4	6
GCCCGGATAGCTCAGTCGGTAGAGCATCAGACTTTA	chr1.trna1742-LysTTT	0	2	0	2	3	1	0	0
GCCCGGATAGCTCAGTCGGTAGAGCATCAGACTTTAGGA	chr1.trna1742-LysTTT	0	0	0	1	0	0	0	0
GCCCGGATAGCTCAGTCGGTAGAGCATCAGACTTTC	chr1.trna1742-LysTTT	13	10	11	12	11	14	2	5
GCCCGGATAGCTCAGTCGGTAGAGCATCAGACTTTG	chr1.trna1742-LysTTT	1	1	0	1	0	0	0	0
GCCCGGATAGCTCAGTCGGTAGAGCATCAGACTTTT	chr1.trna1742-LysTTT	179	178	84	261	144	250	75	82
GCCCGGATAGCTCAGTCGGTAGAGCATCAGACTTTTA	chr1.trna1742-LysTTT	0	0	0	1	1	0	1	0
GCCCGGATAGCTCAGTCGGTAGAGCATCAGACTTTTAAT	chr1.trna1742-LysTTT	0	1	1	0	0	1	0	0
GCCCGGATAGCTCAGTCGGTAGAGCATCAGACTTTTAATC	chr1.trna1742-LysTTT	0	0	0	1	0	0	1	0
GCCCGGATAGCTCAGTCGGTAGAGCATCAGACTTTTAATCC	chr1.trna1742-LysTTT	0	0	0	1	0	0	0	0
GCCCGGATAGCTCAGTCGGTAGAGCATCAGACTTTTAATCT	chr1.trna1742-LysTTT	0	0	0	0	0	0	1	0
GCCCGGATAGCTCAGTCGGTAGAGCATCAGANT	chr1.trna1742-LysTTT	1	0	0	0	0	0	0	0
GCCCGGATAGCTCAGTCGGTAGAGCATCAGAT	chr1.trna1742-LysTTT	2	7	9	1	1	4	0	2
GCCCGGATAGCTCAGTCGGTAGAGCATCAGATT	chr1.trna1742-LysTTT	0	0	1	1	0	0	0	0
GCCCGGATAGCTCAGTCGGTAGAGCATCAGATTTTT	chr1.trna1742-LysTTT	0	0	0	0	1	0	0	0
GCCCGGATAGCTCAGTCGGTAGAGCATCAGCCC	chr1.trna1742-LysTTT	0	1	0	0	0	0	0	0
GCCCGGATAGCTCAGTCGGTAGAGCATCAGG	chr1.trna1742-LysTTT	0	1	0	0	0	0	0	0
GCCCGGATAGCTCAGTCGGTAGAGCATCAGGCA	chr1.trna1742-LysTTT	0	0	0	0	0	0	0	1
GCCCGGATAGCTCAGTCGGTAGAGCATCAGGCC	chr1.trna1742-LysTTT	0	0	1	0	0	0	0	0
GCCCGGATAGCTCAGTCGGTAGAGCATCAGGCT	chr1.trna1742-LysTTT	1	1	2	1	0	1	1	1
GCCCGGATAGCTCAGTCGGTAGAGCATCAGGCTT	chr1.trna1742-LysTTT	0	0	0	0	1	0	0	1
GCCCGGATAGCTCAGTCGGTAGAGCATCAGGCTTTT	chr1.trna1742-LysTTT	0	3	0	0	0	1	0	1
GCCCGGATAGCTCAGTCGGTAGAGCATCAGT	chr1.trna1742-LysTTT	0	0	1	0	0	0	0	0
GCCCGGATAGCTCAGTCGGTAGAGCATCAGTC	chr1.trna1742-LysTTT	1	0	0	0	0	0	0	0
GCCCGGATAGCTCAGTCGGTAGAGCATCAT	chr1.trna1742-LysTTT	0	0	0	0	1	0	0	0
GCCCGGATAGCTCAGTCGGTAGAGCATCCGACT	chr1.trna1742-LysTTT	0	0	1	0	0	0	1	0
GCCCGGATAGCTCAGTCGGTAGAGCATCCGACTTTT	chr1.trna1742-LysTTT	0	1	0	0	0	0	0	0
GCCCGGATAGCTCAGTCGGTAGAGCATCGGACT	chr1.trna1742-LysTTT	1	0	0	1	0	0	0	0
GCCCGGATAGCTCAGTCGGTAGAGCATCGGACTTT	chr1.trna1742-LysTTT	0	1	0	0	0	0	0	0
GCCCGGATAGCTCAGTCGGTAGAGCATCGGACTTTC	chr1.trna1742-LysTTT	0	1	0	0	0	0	0	0
GCCCGGATAGCTCAGTCGGTAGAGCATCGGACTTTT	chr1.trna1742-LysTTT	0	1	2	0	0	1	0	0
GCCCGGATAGCTCAGTCGGTAGAGCATCT	chr1.trna1742-LysTTT	0	0	0	2	0	0	0	0
GCCCGGATAGCTCAGTCGGTAGAGCATCTGACT	chr1.trna1742-LysTTT	0	1	0	0	1	0	0	0
GCCCGGATAGCTCAGTCGGTAGAGCATCTGACTTT	chr1.trna1742-LysTTT	0	0	0	0	0	1	0	0
GCCCGGATAGCTCAGTCGGTAGAGCATCTGACTTTT	chr1.trna1742-LysTTT	2	1	0	1	0	0	0	0
GCCCGGATAGCTCAGTCGGTAGAGCATG	chr1.trna1742-LysTTT	0	0	1	0	0	0	0	0
GCCCGGATAGCTCAGTCGGTAGAGCATGAGACACT	chr1.trna1742-LysTTT	0	0	1	0	0	0	0	0
GCCCGGATAGCTCAGTCGGTAGAGCATGTGACTCC	chr1.trna1742-LysTTT	0	0	0	0	0	1	0	0
GCCCGGATAGCTCAGTCGGTAGAGCATT	chr1.trna1742-LysTTT	0	0	2	0	3	0	0	0
GCCCGGATAGCTCAGTCGGTAGAGCATTAGAC	chr1.trna1742-LysTTT	0	0	0	0	0	1	0	0
GCCCGGATAGCTCAGTCGGTAGAGCATTAGACA	chr1.trna1742-LysTTT	1	0	0	0	0	0	0	0
GCCCGGATAGCTCAGTCGGTAGAGCATTAGACC	chr1.trna1742-LysTTT	0	0	0	0	0	0	0	1
GCCCGGATAGCTCAGTCGGTAGAGCATTAGACT	chr1.trna1742-LysTTT	0	1	2	2	0	1	0	0
GCCCGGATAGCTCAGTCGGTAGAGCATTAGACTTTT	chr1.trna1742-LysTTT	1	0	1	0	2	1	1	0
GCCCGGATAGCTCAGTCGGTAGAGCCTCAG	chr1.trna1742-LysTTT	0	0	0	0	0	1	0	0
GCCCGGATAGCTCAGTCGGTAGAGCCTCAGACC	chr1.trna1742-LysTTT	1	0	0	0	0	0	0	0
GCCCGGATAGCTCAGTCGGTAGAGCCTCAGACT	chr1.trna1742-LysTTT	0	0	1	0	0	1	0	0
GCCCGGATAGCTCAGTCGGTAGAGCG	chr1.trna1742-LysTTT	1	0	0	0	0	1	0	3
GCCCGGATAGCTCAGTCGGTAGAGCGTCAGACT	chr1.trna1742-LysTTT	2	1	1	0	1	1	0	0
GCCCGGATAGCTCAGTCGGTAGAGCGTCAGACTTT	chr1.trna1742-LysTTT	0	0	0	0	0	1	0	0
GCCCGGATAGCTCAGTCGGTAGAGCGTCAGACTTTT	chr1.trna1742-LysTTT	1	0	0	1	0	1	0	0
GCCCGGATAGCTCAGTCGGTAGAGCGTCGCC	chr1.trna1742-LysTTT	0	0	0	1	0	0	0	0
GCCCGGATAGCTCAGTCGGTAGAGCGTCGCT	chr1.trna1742-LysTTT	0	0	3	0	0	0	0	0
GCCCGGATAGCTCAGTCGGTAGAGCT	chr1.trna1742-LysTTT	0	0	0	0	0	1	0	1
GCCCGGATAGCTCAGTCGGTAGAGCTCAGACT	chr1.trna1742-LysTTT	0	0	1	0	0	0	0	0
GCCCGGATAGCTCAGTCGGTAGAGCTTCAGAC	chr1.trna1742-LysTTT	0	0	1	0	0	0	0	0
GCCCGGATAGCTCAGTCGGTAGAGCTTCAGACT	chr1.trna1742-LysTTT	0	0	0	1	0	0	0	1
GCCCGGATAGCTCAGTCGGTAGAGCTTTGC	chr1.trna1742-LysTTT	0	0	0	1	0	0	0	0
GCCCGGATAGCTCAGTCGGTAGAGG	chr1.trna1742-LysTTT	0	0	0	0	0	1	0	0
GCCCGGATAGCTCAGTCGGTAGAGGCACCA	chr1.trna1742-LysTTT	0	0	0	0	1	0	0	0
GCCCGGATAGCTCAGTCGGTAGAGGCT	chr1.trna1742-LysTTT	1	0	0	0	0	0	0	0
GCCCGGATAGCTCAGTCGGTAGAGT	chr1.trna1742-LysTTT	16	12	6	11	12	16	6	24
GCCCGGATAGCTCAGTCGGTAGAGTATCAGAC	chr1.trna1742-LysTTT	0	1	0	0	0	0	0	0
GCCCGGATAGCTCAGTCGGTAGAGTATCAGACT	chr1.trna1742-LysTTT	1	0	1	0	1	0	0	0
GCCCGGATAGCTCAGTCGGTAGAGTATCAGACTTTT	chr1.trna1742-LysTTT	0	1	0	1	2	1	0	0
GCCCGGATAGCTCAGTCGGTAGAT	chr1.trna1742-LysTTT	1	0	1	0	0	0	0	0
GCCCGGATAGCTCAGTCGGTAGATCATC	chr1.trna1742-LysTTT	0	0	0	0	0	1	0	0
GCCCGGATAGCTCAGTCGGTAGATCATCAAACC	chr1.trna1742-LysTTT	0	0	1	0	0	0	0	0
GCCCGGATAGCTCAGTCGGTAGATCATCAGACC	chr1.trna1742-LysTTT	0	1	0	0	0	0	0	0
GCCCGGATAGCTCAGTCGGTAGATCATCAGACT	chr1.trna1742-LysTTT	1	0	1	1	0	0	0	0
GCCCGGATAGCTCAGTCGGTAGCGCATCAGACT	chr1.trna1742-LysTTT	1	0	0	0	0	0	0	0
GCCCGGATAGCTCAGTCGGTAGG	chr1.trna1742-LysTTT	0	2	1	0	0	0	1	1
GCCCGGATAGCTCAGTCGGTAGGG	chr1.trna1742-LysTTT	0	0	0	2	0	0	1	0
GCCCGGATAGCTCAGTCGGTAGGGC	chr1.trna1742-LysTTT	1	1	0	0	0	2	0	0
GCCCGGATAGCTCAGTCGGTAGGGCA	chr1.trna1742-LysTTT	0	0	0	0	1	0	0	0
GCCCGGATAGCTCAGTCGGTAGGGCATC	chr1.trna1742-LysTTT	0	0	0	0	0	1	0	0
GCCCGGATAGCTCAGTCGGTAGGGCATCAGAC	chr1.trna1742-LysTTT	1	0	0	0	0	0	0	0
GCCCGGATAGCTCAGTCGGTAGGGCATCAGACA	chr1.trna1742-LysTTT	0	0	1	0	0	0	0	0
GCCCGGATAGCTCAGTCGGTAGGGCATCAGACC	chr1.trna1742-LysTTT	0	0	1	0	0	0	0	0
GCCCGGATAGCTCAGTCGGTAGGGCATCAGACT	chr1.trna1742-LysTTT	0	2	3	1	2	2	0	0
GCCCGGATAGCTCAGTCGGTAGGGCATCAGACTTTT	chr1.trna1742-LysTTT	0	1	0	2	2	0	0	1
GCCCGGATAGCTCAGTCGGTAGGGT	chr1.trna1742-LysTTT	0	0	1	0	0	0	0	0
GCCCGGATAGCTCAGTCGGTAGT	chr1.trna1742-LysTTT	0	0	0	1	1	3	0	0
GCCCGGATAGCTCAGTCGGTAGTGC	chr1.trna1742-LysTTT	0	0	0	0	0	1	0	0
GCCCGGATAGCTCAGTCGGTAGTGCATCAG	chr1.trna1742-LysTTT	0	0	1	0	0	0	0	0
GCCCGGATAGCTCAGTCGGTAGTGCATCAGACT	chr1.trna1742-LysTTT	0	1	1	0	0	0	0	1
GCCCGGATAGCTCAGTCGGTAGTGCATCAGACTTTT	chr1.trna1742-LysTTT	0	1	0	0	0	0	0	0
GCCCGGATAGCTCAGTCGGTAT	chr1.trna1742-LysTTT	0	0	0	0	0	0	0	1
GCCCGGATAGCTCAGTCGGTATAGC	chr1.trna1742-LysTTT	0	0	0	0	1	0	0	0
GCCCGGATAGCTCAGTCGGTATAGCATCAGACC	chr1.trna1742-LysTTT	0	0	0	0	0	0	0	2
GCCCGGATAGCTCAGTCGGTATAGCATCAGACT	chr1.trna1742-LysTTT	0	0	0	1	0	1	0	0
GCCCGGATAGCTCAGTCGGTATAGCATCAGACTTTT	chr1.trna1742-LysTTT	0	0	0	1	0	0	0	0
GCCCGGATAGCTCAGTCGGTG	chr1.trna1742-LysTTT	0	0	0	3	0	0	0	0
GCCCGGATAGCTCAGTCGGTGC	chr1.trna1742-LysTTT	0	1	0	0	0	0	0	0
GCCCGGATAGCTCAGTCGGTGGA	chr1.trna1742-LysTTT	0	2	0	0	0	0	0	0
GCCCGGATAGCTCAGTCGGTGGAG	chr1.trna1742-LysTTT	0	1	0	0	0	0	0	0
GCCCGGATAGCTCAGTCGGTGGAGCA	chr1.trna1742-LysTTT	0	0	0	0	1	0	0	0
GCCCGGATAGCTCAGTCGGTGGAGCATCA	chr1.trna1742-LysTTT	1	0	0	0	0	0	0	0
GCCCGGATAGCTCAGTCGGTGGAGCATCAGAC	chr1.trna1742-LysTTT	0	1	1	0	0	0	0	0
GCCCGGATAGCTCAGTCGGTGGAGCATCAGACT	chr1.trna1742-LysTTT	1	1	1	1	0	0	0	0
GCCCGGATAGCTCAGTCGGTGGAGCATCAGACTTT	chr1.trna1742-LysTTT	0	0	0	1	0	0	0	0
GCCCGGATAGCTCAGTCGGTGGAGCATCAGACTTTT	chr1.trna1742-LysTTT	0	1	0	1	2	0	0	0
GCCCGGATAGCTCAGTCGGTGGAGCATCAGAT	chr1.trna1742-LysTTT	0	0	1	0	0	0	0	0
GCCCGGATAGCTCAGTCGGTGGTT	chr1.trna1742-LysTTT	0	0	0	0	1	0	0	0
GCCCGGATAGCTCAGTCGGTT	chr1.trna1742-LysTTT	3	0	1	1	0	0	0	0
GCCCGGATAGCTCAGTCGGTTGAG	chr1.trna1742-LysTTT	0	0	0	0	0	1	0	0
GCCCGGATAGCTCAGTCGGTTGAGCATAGACT	chr1.trna1742-LysTTT	0	0	0	0	0	1	0	0
GCCCGGATAGCTCAGTCGGTTGAGCATCAGACT	chr1.trna1742-LysTTT	0	0	0	0	0	1	0	0
GCCCGGATAGCTCAGTCGGTTGAGCATCAGACTTTT	chr1.trna1742-LysTTT	0	0	0	0	0	0	1	0
GCCCGGATAGCTCAGTCGT	chr1.trna1742-LysTTT	0	2	0	2	0	1	0	0
GCCCGGATAGCTCAGTCT	chr1.trna1742-LysTTT	0	1	2	1	3	2	0	3
GCCCGGATAGCTCAGTCTGTAGAGCATC	chr1.trna1742-LysTTT	0	0	0	1	0	0	0	0
GCCCGGATAGCTCCGTCGGTAGAGCATCAGAC	chr1.trna1742-LysTTT	0	0	0	0	0	1	0	0
GCCCGGATAGCTCGGTC	chr1.trna1742-LysTTT	0	0	0	0	0	2	0	1
GCCCGGATAGCTCGGTCGGTA	chr1.trna1742-LysTTT	0	0	0	0	0	1	0	0
GCCCGGATAGCTCGGTCGGTAGA	chr1.trna1742-LysTTT	1	0	0	0	0	0	0	0
GCCCGGATAGCTCGGTCGGTAGAG	chr1.trna1742-LysTTT	0	0	1	0	0	0	0	0
GCCCGGATAGCTCGGTCGGTAGAGCA	chr1.trna1742-LysTTT	0	0	0	1	0	0	0	0
GCCCGGATAGCTCGGTCGGTAGAGCACCAGACTTTT	chr1.trna1742-LysTTT	1	0	0	0	0	0	0	0
GCCCGGATAGCTCGGTCGGTAGAGCATCAGA	chr1.trna1742-LysTTT	1	0	0	1	0	0	0	0
GCCCGGATAGCTCGGTCGGTAGAGCATCAGACT	chr1.trna1742-LysTTT	0	0	0	0	1	2	0	1
GCCCGGATAGCTCGGTCGGTAGAGCATCAGACTTTT	chr1.trna1742-LysTTT	1	0	1	0	0	1	0	1
GCCCGGATAGCTCGGTCGGTAGAGCATCG	chr1.trna1742-LysTTT	1	0	0	0	0	0	0	0
GCCCGGATAGCTCTGTC	chr1.trna1742-LysTTT	0	0	0	1	1	0	0	0
GCCCGGATAGCTCTGTCGGTAGAGCA	chr1.trna1742-LysTTT	0	0	0	0	0	0	0	1
GCCCGGATAGCTGAGTCGGTAGAGC	chr1.trna1742-LysTTT	0	0	0	0	0	1	0	0
GCCCGGATAGCTTAGTC	chr1.trna1742-LysTTT	0	0	0	0	0	0	0	1
GCCCGGATAGCTTAGTCGGTAGAG	chr1.trna1742-LysTTT	1	0	0	0	0	0	0	1
GCCCGGATAGCTTAGTCGGTAGAGC	chr1.trna1742-LysTTT	0	0	0	0	1	0	0	0
GCCCGGATAGCTTAGTCGGTAGAGCATCA	chr1.trna1742-LysTTT	0	0	0	0	0	1	0	0
GCCCGGATAGCTTAGTCGGTAGAGCATCAGA	chr1.trna1742-LysTTT	0	1	0	0	0	0	0	0
GCCCGGATAGCTTAGTCGGTAGAGCATCAGAC	chr1.trna1742-LysTTT	0	0	0	0	1	0	0	0
GCCCGGATAGCTTAGTCGGTAGAGCATCAGACT	chr1.trna1742-LysTTT	0	1	1	0	0	1	0	0
GCCCGGATAGCTTAGTCGGTAGAGCATCAGACTTTC	chr1.trna1742-LysTTT	0	0	0	0	0	1	0	0
GCCCGGATAGCTTAGTCGGTAGAGCATCAGACTTTT	chr1.trna1742-LysTTT	0	2	0	0	0	0	0	1
GCCCGGATAGGTCAGTCGGTAGAGCATCAGACT	chr1.trna1742-LysTTT	0	0	0	0	1	0	0	0
GCCCGGATAGTTCAGTCGG	chr1.trna1742-LysTTT	1	0	0	0	0	0	0	0
GCCCGGATAGTTCAGTCGGTAGAGCATCAGA	chr1.trna1742-LysTTT	0	0	0	1	0	0	0	1
GCCCGGATAGTTCAGTCGGTAGAGCATCAGACT	chr1.trna1742-LysTTT	0	0	2	0	1	1	0	0
GCCCGGATAGTTCAGTCGGTAGAGCATCAGACTTTT	chr1.trna1742-LysTTT	0	0	0	0	0	0	0	1
GCCCGGATCGCTCAGTCGGTAGAGCATCAGACT	chr1.trna1742-LysTTT	1	0	0	0	0	1	0	0
GCCCGGATGGCTCAGTCGGTAGAGCATCAGA	chr1.trna1742-LysTTT	0	0	1	0	0	0	0	0
GCCCGGATGGCTCAGTCGGTAGAGCATCAGACTT	chr1.trna1742-LysTTT	0	1	0	0	0	0	0	1
GCCCGGATTGCTCAGTCGGTAG	chr1.trna1742-LysTTT	1	0	0	0	0	0	0	0
GCCCGGCTAGCTCAGTCGGTAGAGCATCAGACTT	chr1.trna1742-LysTTT	0	0	0	1	0	0	0	0
GCCGGGATAGCTCAGTCGGTAG	chr1.trna1742-LysTTT	1	0	0	0	0	0	0	0
GCGCCCGGATAGCTCAGTCGGTAGAGCA	chr1.trna1742-LysTTT	0	0	0	0	1	0	0	0
GCGGATAGCTCAGTCGGTAGA	chr1.trna1742-LysTTT	0	0	0	0	0	0	0	1
GCGGATAGCTCAGTCGGTAGAG	chr1.trna1742-LysTTT	0	0	0	1	0	0	1	0
GCGGATAGCTCAGTCGGTAGAGCATCAGAC	chr1.trna1742-LysTTT	0	1	0	0	0	1	0	0
GCGGATAGCTCAGTCGGTAGAGCATCAGACT	chr1.trna1742-LysTTT	0	0	3	0	0	1	0	0
GCGGATAGCTCAGTCGGTAGAGCATCAGACTTTT	chr1.trna1742-LysTTT	0	0	0	0	0	1	0	1
GCGGATAGCTCAGTCGGTAGAGT	chr1.trna1742-LysTTT	0	0	0	0	0	0	0	1
GCGGGAATAGCTCAGTCGGTAGAGC	chr1.trna1742-LysTTT	0	0	0	0	0	2	0	0
GCTCGGATAGCTCAGTCGGTAGAGCATC	chr1.trna1742-LysTTT	0	0	0	1	0	0	0	0
GGAGAGCGCCCGGATAGCTCAGTCGGTAGAGCATCAGA	chr1.trna1742-LysTTT	1	0	0	0	0	0	0	0
GGGTCCAGGGTTCAAGTCCCTGTTCGGGCGG	chr1.trna1742-LysTTT	0	0	0	1	0	0	0	0
GGGTCCAGGGTTCAAGTCCCTGTTCGGGCGGCT	chr1.trna1742-LysTTT	0	0	0	0	0	0	0	1
GGGTCCAGGGTTCAAGTCCCTGTTCGGGCGGT	chr1.trna1742-LysTTT	1	0	0	0	0	0	0	0
GTATAGCTCAGTCGGTAGAGCATCAGACT	chr1.trna1742-LysTTT	0	0	0	0	0	1	0	0
GTCCAGGGTTCAAGTCCCTGTTCGGGCG	chr1.trna1742-LysTTT	0	0	1	0	0	0	1	0
TCCCTGTTCGGGCGCCAAAAAA	chr1.trna1742-LysTTT	1	0	0	0	0	0	0	0
TCCCTGTTCGGGCGGCTACAAATTT	chr1.trna1742-LysTTT	0	0	0	0	0	1	0	1
TCCCTGTTCGGGCGGCTACAAATTTT	chr1.trna1742-LysTTT	0	0	0	1	0	0	0	0
TCCGCGATAGCTCAGTCGGTAGAGCAAATGACTGTTAA	chr1.trna1742-LysTTT	0	0	0	1	0	0	0	0
TCGGATAGCTCAGTCGGTAGA	chr1.trna1742-LysTTT	0	0	0	0	1	0	0	0
TCGGATAGCTCAGTCGGTAGAGCATCAGACC	chr1.trna1742-LysTTT	0	1	0	0	0	0	0	0
TCGGATAGCTCAGTCGGTAGAGCATCAGACT	chr1.trna1742-LysTTT	0	2	0	0	0	0	0	0
TCGGATAGCTCAGTCGGTAGAGCATCAGACTTTC	chr1.trna1742-LysTTT	2	0	0	0	0	0	0	0
TCGGATAGCTCAGTCGGTAGAGCATCAGACTTTT	chr1.trna1742-LysTTT	1	0	0	0	0	0	0	0
TCTGAGGGCCCAGGGTTCAAGA	chr1.trna1742-LysTTT	0	0	0	0	0	0	1	0
TCTGAGGGCCCAGGGTTCAAGT	chr1.trna1742-LysTTT	0	0	0	0	0	1	0	1
TTACACGATGTCGCAGACT	chr1.trna1742-LysTTT	0	0	0	0	2	0	0	0
TTGATCTGAGGGTCCAGGGTTCAAGTCCCTGTTCGGGCG	chr1.trna1742-LysTTT	0	0	0	0	0	0	0	1
TTTAATCTGAGGGTCCAGGGTTCAAG	chr1.trna1742-LysTTT	1	0	0	0	0	0	0	0
TTTAATCTGAGGGTCCAGGGTTCAAGTCC	chr1.trna1742-LysTTT	0	0	0	1	0	1	0	0
TTTAATCTGAGGGTCCAGGGTTCAAGTCCCC	chr1.trna1742-LysTTT	0	0	0	0	1	0	0	0
TTTAATCTGAGGGTCCAGGGTTCAAGTCCCT	chr1.trna1742-LysTTT	0	0	1	0	0	0	0	1
TTTAATCTGAGGGTCCAGGGTTCAAGTCCTT	chr1.trna1742-LysTTT	0	0	0	0	0	0	0	1
TTTAATCTGAGGGTCCAGGGTTCAAGTCT	chr1.trna1742-LysTTT	0	0	0	1	0	1	0	0
CTCAGTCGATAGAGCATGGGACT	chr1.trna1880-LysCTT	0	0	0	0	0	0	1	0
CTGGCTAGCTCAGTCGATAGAGCATGAGACA	chr1.trna1880-LysCTT	0	0	1	0	0	0	0	0
GCCTGGCTAGCTCAGTCGATAGAGCATGAGACTCT	chr1.trna1880-LysCTT	0	1	0	0	0	0	0	0
ACGCGGGAGGCCCGGGTTTATTT	chr1.trna2073-GlyGCC	0	0	0	1	0	0	0	0
ACGCGGGAGGCCCGGGTTTT	chr1.trna2073-GlyGCC	0	0	1	0	0	1	0	0
ACGCGGGAGGCCCGGGTTTTTT	chr1.trna2073-GlyGCC	1	0	0	0	0	0	0	0
AGCTAGTCGCATTGGTGGTT	chr1.trna2073-GlyGCC	0	0	1	0	0	0	0	0
AGCTAGTCGCATTGGTGGTTCAGTGGTAGAA	chr1.trna2073-GlyGCC	0	0	0	0	0	0	0	1
AGCTAGTCGCATTGGTGGTTCAGTGGTAGAATT	chr1.trna2073-GlyGCC	1	0	0	0	0	0	0	0
AGCTAGTCGCATTGGTGGTTCAGTGGTAGAATTCTCGCCTGC	chr1.trna2073-GlyGCC	0	0	0	0	0	1	0	0
AGCTAGTCGCATTGGTGGTTCAGTGGTAGAGTTCTCGCCT	chr1.trna2073-GlyGCC	0	0	0	1	0	0	0	0
AGTCGCATTGGTGGTTCAGTGGTAGAATTCTC	chr1.trna2073-GlyGCC	0	0	1	0	0	0	0	0
ATCGCATTGGTGGTTCAGTGGTAGAATTCTCGCCTGCC	chr1.trna2073-GlyGCC	0	0	0	0	0	0	1	0
ATCGCATTGGTGGTTCAGTGGTAGAATTCTCGCCTGT	chr1.trna2073-GlyGCC	0	0	0	0	0	1	0	0
ATCGCATTTGTGGTTCAGTGGTAGAATTCTCGC	chr1.trna2073-GlyGCC	0	0	1	0	0	0	0	0
ATCGCATTTGTGGTTCAGTGGTAGAATTCTCGCCTGCC	chr1.trna2073-GlyGCC	0	0	0	2	0	0	0	0
ATTCCCGGCCAATGCATTGCTTACCTT	chr1.trna2073-GlyGCC	0	0	0	1	0	0	0	0
ATTCCCGGCCAATGCATTGCTTACTTCT	chr1.trna2073-GlyGCC	0	0	0	0	1	0	0	0
CCACGCGGGGGGCCCGGGTTT	chr1.trna2073-GlyGCC	0	0	0	0	0	1	0	0
CCCGGCCAATGCATTGCTTACTTT	chr1.trna2073-GlyGCC	1	0	0	0	0	0	0	0
CCGCATTGGTGGTTCAGTGGTAGAATTCTCGCCTGCT	chr1.trna2073-GlyGCC	0	0	0	1	0	0	0	0
CCGGCCAATGCATTGCTTACTT	chr1.trna2073-GlyGCC	1	0	0	0	0	0	0	0
CCGGCCAATGCATTGCTTACTTTA	chr1.trna2073-GlyGCC	2	0	0	0	0	0	0	0
CGATCGCATTGGTGGTTCAGTGGTAGAATTCTCGCCT	chr1.trna2073-GlyGCC	0	0	0	0	0	0	0	1
CGCACTTGTGGTTCAGTGGTAGAATTCTCGCCT	chr1.trna2073-GlyGCC	0	0	0	0	0	0	0	1
CGCATTCGTGGTTCAGTGGTAGAATTCTC	chr1.trna2073-GlyGCC	0	0	0	0	0	1	0	0
CGCATTGGTGGTTCAGTGGTAGAACTCTCGCCTCCC	chr1.trna2073-GlyGCC	1	0	0	0	0	0	0	0
CGCATTGGTGGTTCAGTGGTAGAATT	chr1.trna2073-GlyGCC	0	0	1	0	0	0	0	0
CGCATTGGTGGTTCAGTGGTAGAATTCTA	chr1.trna2073-GlyGCC	0	0	0	0	0	0	1	0
CGCATTGGTGGTTCAGTGGTAGAATTCTCG	chr1.trna2073-GlyGCC	0	1	0	0	0	0	0	0
CGCATTGGTGGTTCAGTGGTAGAATTCTCGCA	chr1.trna2073-GlyGCC	0	1	0	0	1	0	0	0
CGCATTGGTGGTTCAGTGGTAGAATTCTCGCC	chr1.trna2073-GlyGCC	1	1	6	1	1	2	0	0
CGCATTGGTGGTTCAGTGGTAGAATTCTCGCCA	chr1.trna2073-GlyGCC	0	1	0	0	0	0	0	0
CGCATTGGTGGTTCAGTGGTAGAATTCTCGCCT	chr1.trna2073-GlyGCC	0	0	2	0	1	0	0	0
CGCATTGGTGGTTCAGTGGTAGAATTCTCGCCTG	chr1.trna2073-GlyGCC	0	1	1	0	0	0	0	0
CGCATTGGTGGTTCAGTGGTAGAATTCTCGCCTGC	chr1.trna2073-GlyGCC	0	1	1	0	0	0	0	0
CGCATTGGTGGTTCAGTGGTAGAATTCTCGCCTGCC	chr1.trna2073-GlyGCC	0	3	1	6	2	3	1	0
CGCATTGGTGGTTCAGTGGTAGAATTCTCGCCTGCCA	chr1.trna2073-GlyGCC	0	0	0	1	0	0	0	1
CGCATTGGTGGTTCAGTGGTAGAATTCTCGCCTGCT	chr1.trna2073-GlyGCC	0	3	1	1	0	0	0	0
CGCATTGGTGGTTCAGTGGTAGAATTCTCGCT	chr1.trna2073-GlyGCC	0	1	0	2	1	1	1	0
CGCATTGGTGGTTCAGTGGTAGAATTCTCGT	chr1.trna2073-GlyGCC	0	1	0	0	0	0	0	0
CGCATTGGTGGTTCAGTGGTAGACTTCTCGCCT	chr1.trna2073-GlyGCC	0	0	0	0	0	1	0	0
CGCATTGGTGGTTCAGTGGTGGAATTCTCGCCTGC	chr1.trna2073-GlyGCC	0	1	0	0	0	0	0	0
CGCATTGTGGTTCAGTGGTAGAATTCTCGC	chr1.trna2073-GlyGCC	0	0	0	0	0	0	0	1
CGCATTGTGGTTCAGTGGTAGAATTCTCGCC	chr1.trna2073-GlyGCC	1	0	0	1	0	0	1	0
CGCATTGTGGTTCAGTGGTAGAATTCTCGCCT	chr1.trna2073-GlyGCC	0	0	0	1	0	0	0	0
CGCATTGTGGTTCAGTGGTAGAATTCTCGCCTGC	chr1.trna2073-GlyGCC	0	1	0	0	0	0	0	0
CGCATTTGTGGTTCAGTGGTAGAATTCTC	chr1.trna2073-GlyGCC	0	0	1	0	0	0	0	0
CGCATTTGTGGTTCAGTGGTAGAATTCTCGCA	chr1.trna2073-GlyGCC	0	1	0	0	0	0	0	0
CGCATTTGTGGTTCAGTGGTAGAATTCTCGCC	chr1.trna2073-GlyGCC	0	1	2	0	0	1	0	0
CGCATTTGTGGTTCAGTGGTAGAATTCTCGCCG	chr1.trna2073-GlyGCC	0	1	0	0	0	0	0	0
CGCATTTGTGGTTCAGTGGTAGAATTCTCGCCTGCA	chr1.trna2073-GlyGCC	0	0	0	0	1	0	0	0
CGCATTTGTGGTTCAGTGGTAGAATTCTCGCCTGCCA	chr1.trna2073-GlyGCC	0	0	2	0	0	0	0	0
CGCATTTGTGGTTCAGTGGTAGAATTCTCGCCTGCT	chr1.trna2073-GlyGCC	0	1	1	0	0	2	0	0
CGCGACCGCATTGGTGGTTCAGTGGTAGAATTCTCGC	chr1.trna2073-GlyGCC	0	0	0	1	0	0	0	0
CGCGTTGGTGGTTCAGTGGTAGAATTCT	chr1.trna2073-GlyGCC	0	0	0	0	2	0	0	0
CGGCCAACGCATTGCTTACTTT	chr1.trna2073-GlyGCC	1	0	0	0	0	0	0	0
CGGGAGGCCCGGGTTT	chr1.trna2073-GlyGCC	0	0	0	0	0	1	0	0
CTAGTCGCATTGGTGGTTCAGTA	chr1.trna2073-GlyGCC	1	0	0	0	0	0	0	0
CTCGCCTGCCACGCGGGAGGCCCGGGTTT	chr1.trna2073-GlyGCC	1	0	0	0	0	0	0	0
GCCACGCGGGAGGCCCGGGTTT	chr1.trna2073-GlyGCC	0	0	1	0	0	0	0	0
GCCACGCGGGAGGCCCGGGTTTTTTTT	chr1.trna2073-GlyGCC	0	0	0	0	0	1	0	0
GCCGCATTTGTGGTTCAGTGGTAGAATTCTCGCCT	chr1.trna2073-GlyGCC	1	0	0	0	0	0	0	0
GCGCGGGAGGCCCGGGTTTT	chr1.trna2073-GlyGCC	0	0	0	0	0	1	0	0
GCGCGGGAGGCCCGGGTTTTTCTTT	chr1.trna2073-GlyGCC	1	0	0	0	0	0	0	0
GCGGGAGGCCCGGGTTT	chr1.trna2073-GlyGCC	0	0	2	0	0	1	0	0
GCGGGAGGCCCGGGTTTT	chr1.trna2073-GlyGCC	0	0	0	0	0	0	1	0
GCTAGTCGCATTGGTGGTTCAGTGGTAGAATTCTCGTCTG	chr1.trna2073-GlyGCC	0	0	1	0	0	0	0	0
GGTTTGATTCCCGGCCAATGCATTGCTTACTTT	chr1.trna2073-GlyGCC	0	0	0	0	1	0	0	0
GGTTTGATTCCCGGCCAATGCATTGCTTACTTTT	chr1.trna2073-GlyGCC	0	0	0	0	0	1	0	0
GTTTGATTCCCGGCCAATGCATT	chr1.trna2073-GlyGCC	0	0	1	0	0	0	0	0
GTTTGATTCCCGGCCAATGCATTGCTT	chr1.trna2073-GlyGCC	0	0	1	0	0	0	0	0
GTTTGATTCCCGGCCAATGCATTGCTTACTTT	chr1.trna2073-GlyGCC	0	1	0	0	0	0	0	0
GTTTGATTCCCGGCCAATGCATTGCTTACTTTT	chr1.trna2073-GlyGCC	0	0	0	0	0	1	0	0
TAGTCGCATTGGTAGTTCAGTGGTAGAATTCT	chr1.trna2073-GlyGCC	0	0	0	1	0	0	0	0
TAGTCGCATTGGTGGTTCAGTGGTA	chr1.trna2073-GlyGCC	0	0	1	0	0	0	0	0
TCGCATTGGTGGTTCAGTGGTAGAATTCT	chr1.trna2073-GlyGCC	1	0	0	0	0	0	0	0
TCGCATTGGTGGTTCAGTGGTAGAATTCTCGCC	chr1.trna2073-GlyGCC	0	0	1	0	0	0	0	0
TCGCATTGGTGGTTCAGTGGTAGAATTCTCGCCT	chr1.trna2073-GlyGCC	0	1	0	0	0	0	0	0
TCGCATTGTGGTTCAGTGGTAGAATTCTCGCC	chr1.trna2073-GlyGCC	0	0	1	0	0	1	0	0
TCGCATTTGTGGTTCAGTGGTAGAATTCTCGCCTGCT	chr1.trna2073-GlyGCC	0	0	0	1	0	0	0	0
TCGCCTGCCACGCGGGAGGCCCGGGTTT	chr1.trna2073-GlyGCC	0	0	1	0	0	0	0	0
TGATTCCCGGCCAATGCATTGCTTAC	chr1.trna2073-GlyGCC	0	0	0	0	0	1	0	0
TGATTCCCGGCCAATGCATTGCTTACTT	chr1.trna2073-GlyGCC	0	0	0	0	0	0	0	1
TGATTCCCGGCCAATGCATTGCTTACTTT	chr1.trna2073-GlyGCC	0	1	0	0	1	1	0	0
TGATTCCCGGCCAATGCATTGCTTACTTTA	chr1.trna2073-GlyGCC	1	0	0	0	0	0	0	0
TGGTAGAATTCTCGCCTGCCACGCGGGAGGCCCGGGTTT	chr1.trna2073-GlyGCC	0	0	0	1	0	0	1	1
TGGTAGAATTCTCGCCTGCCACGCGGGAGGCCCGGGTTTT	chr1.trna2073-GlyGCC	0	0	0	1	0	0	0	0
TGGTAGAATTCTCGCCTGCCACGCGGGAGGCCCGGGTTTTA	chr1.trna2073-GlyGCC	0	0	0	1	0	0	0	0
TTCCCGGCCAATGCATTGCTC	chr1.trna2073-GlyGCC	0	0	0	0	1	0	0	0
TTCCCGGCCAATGCATTGCTTACTTT	chr1.trna2073-GlyGCC	0	0	0	0	0	0	0	1
TTGATTCCCGGCCAATGCATTGCTTACTTT	chr1.trna2073-GlyGCC	1	0	0	0	0	0	0	0
TTTGACATTTTGTAGCTAGT	chr1.trna2073-GlyGCC	0	0	0	0	0	1	0	0
TTTGATTCCCGGCCAATGCATTGCTTACTTT	chr1.trna2073-GlyGCC	0	0	0	0	0	1	0	0
AAGCGGTTAGGATTCCTGGTT	chr1.trna2318-GluTTC	1	0	0	0	0	0	0	0
AAGCGGTTAGGATTCCTGGTTTTCACC	chr1.trna2318-GluTTC	0	0	0	0	0	1	0	1
AAGCGGTTAGGATTCCTGGTTTTCACCCA	chr1.trna2318-GluTTC	0	0	0	0	0	0	0	1
AAGCGGTTAGGATTCCTGGTTTTCACCCAGG	chr1.trna2318-GluTTC	0	0	0	0	0	1	0	0
AAGGCGGCCCGGGTTCGACTCCCGGTATGGGAACCA	chr1.trna2318-GluTTC	0	0	1	0	0	0	0	0
AATAGGATTCCTGGTTTTCACC	chr1.trna2318-GluTTC	0	0	1	0	0	0	0	0
ACCCATATGGTCCAGCGGTTAGGATTCCTGGTTTT	chr1.trna2318-GluTTC	1	0	0	0	0	0	0	0
ACCCATATGGTCTAGCGGTAAGGATTCCTGGTT	chr1.trna2318-GluTTC	0	1	0	0	0	0	0	0
ACCCATATGGTCTAGCGGTTAGGATA	chr1.trna2318-GluTTC	0	0	0	0	0	1	0	0
ACCCATATGGTCTAGCGGTTAGGATT	chr1.trna2318-GluTTC	1	1	4	3	1	5	1	3
ACCCATATGGTCTAGCGGTTAGGATTCC	chr1.trna2318-GluTTC	0	0	1	0	0	0	0	0
ACCCATATGGTCTAGCGGTTAGGATTCCT	chr1.trna2318-GluTTC	1	1	1	1	2	3	1	3
ACCCATATGGTCTAGCGGTTAGGATTCCTG	chr1.trna2318-GluTTC	1	0	0	0	1	0	0	0
ACCCATATGGTCTAGCGGTTAGGATTCCTGG	chr1.trna2318-GluTTC	4	0	0	0	0	0	0	1
ACCCATATGGTCTAGCGGTTAGGATTCCTGGATTTC	chr1.trna2318-GluTTC	0	0	1	0	0	0	0	0
ACCCATATGGTCTAGCGGTTAGGATTCCTGGT	chr1.trna2318-GluTTC	0	0	1	0	0	0	0	0
ACCCATATGGTCTAGCGGTTAGGATTCCTGGTT	chr1.trna2318-GluTTC	1	5	1	6	3	3	3	4
ACCCATATGGTCTAGCGGTTAGGATTCCTGGTTT	chr1.trna2318-GluTTC	0	0	0	0	1	0	0	0
ACCCATATGGTCTAGCGGTTAGGATTCCTGGTTTA	chr1.trna2318-GluTTC	0	0	1	0	0	0	0	0
ACCCATATGGTCTAGCGGTTAGGATTCCTGGTTTAC	chr1.trna2318-GluTTC	1	0	0	0	0	0	0	0
ACCCATATGGTCTAGCGGTTAGGATTCCTGGTTTC	chr1.trna2318-GluTTC	0	0	0	0	0	0	1	0
ACCCATATGGTCTAGCGGTTAGGATTCCTGGTTTT	chr1.trna2318-GluTTC	0	0	1	1	0	0	0	0
ACCCATATGGTCTAGCGGTTAGGATTCCTGGTTTTC	chr1.trna2318-GluTTC	0	9	6	6	1	7	0	1
ACCCATATGGTCTAGCGGTTAGGATTCCTGGTTTTT	chr1.trna2318-GluTTC	1	0	0	0	0	0	0	0
ACCCATATGGTCTAGCGGTTAGGATTCTTGGTTTTC	chr1.trna2318-GluTTC	0	1	0	0	0	0	0	0
ACGACTCCCGGTATGGGAACCA	chr1.trna2318-GluTTC	0	1	0	0	0	0	0	0
ACGGCCCGGGTTCGACTCCCGGTATGGGAACC	chr1.trna2318-GluTTC	0	0	0	0	1	0	0	0
ACGGCCCGGGTTCGACTCCCGGTATGGGAACCA	chr1.trna2318-GluTTC	0	0	0	1	0	0	0	0
AGCGGTTAGGACTCCTGGC	chr1.trna2318-GluTTC	0	0	0	0	1	0	0	0
AGCGGTTAGGATTCCCGGTT	chr1.trna2318-GluTTC	0	0	0	0	0	1	0	0
AGCGGTTAGGATTCCCGGTTTTCACC	chr1.trna2318-GluTTC	0	0	0	0	0	1	0	0
AGCGGTTAGGATTCCCGGTTTTCACCT	chr1.trna2318-GluTTC	0	0	1	0	0	0	0	0
AGCGGTTAGGATTCCGGGTTTTCACC	chr1.trna2318-GluTTC	0	0	1	0	0	0	0	0
AGCGGTTAGGATTCCT	chr1.trna2318-GluTTC	5	6	7	7	10	6	4	13
AGCGGTTAGGATTCCTA	chr1.trna2318-GluTTC	0	1	0	0	2	0	0	0
AGCGGTTAGGATTCCTAGTTTTCACT	chr1.trna2318-GluTTC	0	0	0	0	0	0	0	1
AGCGGTTAGGATTCCTG	chr1.trna2318-GluTTC	2	5	14	11	5	8	3	7
AGCGGTTAGGATTCCTGA	chr1.trna2318-GluTTC	0	0	0	0	1	0	0	2
AGCGGTTAGGATTCCTGCTTTTC	chr1.trna2318-GluTTC	0	0	0	0	0	0	0	1
AGCGGTTAGGATTCCTGG	chr1.trna2318-GluTTC	1	5	6	6	8	7	1	4
AGCGGTTAGGATTCCTGGA	chr1.trna2318-GluTTC	0	1	0	0	0	0	0	0
AGCGGTTAGGATTCCTGGAT	chr1.trna2318-GluTTC	0	0	1	0	0	0	0	0
AGCGGTTAGGATTCCTGGC	chr1.trna2318-GluTTC	0	0	1	2	1	0	0	2
AGCGGTTAGGATTCCTGGCC	chr1.trna2318-GluTTC	0	0	0	0	0	0	0	1
AGCGGTTAGGATTCCTGGCT	chr1.trna2318-GluTTC	0	0	0	1	0	0	0	0
AGCGGTTAGGATTCCTGGG	chr1.trna2318-GluTTC	0	1	0	0	0	0	0	0
AGCGGTTAGGATTCCTGGGGAACCA	chr1.trna2318-GluTTC	1	0	0	0	0	0	0	0
AGCGGTTAGGATTCCTGGGTTTCA	chr1.trna2318-GluTTC	0	0	0	0	0	1	0	0
AGCGGTTAGGATTCCTGGGTTTCACC	chr1.trna2318-GluTTC	0	0	0	1	0	0	0	0
AGCGGTTAGGATTCCTGGT	chr1.trna2318-GluTTC	1	2	5	6	4	6	2	6
AGCGGTTAGGATTCCTGGTA	chr1.trna2318-GluTTC	1	0	1	0	1	1	0	4
AGCGGTTAGGATTCCTGGTC	chr1.trna2318-GluTTC	3	1	6	3	2	6	0	3
AGCGGTTAGGATTCCTGGTT	chr1.trna2318-GluTTC	12	13	33	34	20	18	10	51
AGCGGTTAGGATTCCTGGTTATCACCCAGGT	chr1.trna2318-GluTTC	2	0	0	0	0	0	0	0
AGCGGTTAGGATTCCTGGTTC	chr1.trna2318-GluTTC	0	0	0	1	1	0	0	0
AGCGGTTAGGATTCCTGGTTCTCACCCAGGC	chr1.trna2318-GluTTC	0	0	0	0	0	0	0	1
AGCGGTTAGGATTCCTGGTTT	chr1.trna2318-GluTTC	2	0	7	1	3	2	2	6
AGCGGTTAGGATTCCTGGTTTT	chr1.trna2318-GluTTC	1	1	6	2	4	2	0	3
AGCGGTTAGGATTCCTGGTTTTA	chr1.trna2318-GluTTC	0	0	0	1	0	0	0	0
AGCGGTTAGGATTCCTGGTTTTC	chr1.trna2318-GluTTC	8	9	9	7	2	15	2	9
AGCGGTTAGGATTCCTGGTTTTCA	chr1.trna2318-GluTTC	2	2	1	3	1	6	0	4
AGCGGTTAGGATTCCTGGTTTTCAA	chr1.trna2318-GluTTC	0	0	0	1	0	0	0	1
AGCGGTTAGGATTCCTGGTTTTCAC	chr1.trna2318-GluTTC	0	1	3	3	2	1	1	3
AGCGGTTAGGATTCCTGGTTTTCACA	chr1.trna2318-GluTTC	1	0	1	0	1	1	0	0
AGCGGTTAGGATTCCTGGTTTTCACC	chr1.trna2318-GluTTC	4	5	6	6	2	5	5	11
AGCGGTTAGGATTCCTGGTTTTCACCA	chr1.trna2318-GluTTC	0	0	2	3	5	0	0	1
AGCGGTTAGGATTCCTGGTTTTCACCC	chr1.trna2318-GluTTC	0	6	9	7	9	6	3	12
AGCGGTTAGGATTCCTGGTTTTCACCCA	chr1.trna2318-GluTTC	1	0	5	4	5	10	1	1
AGCGGTTAGGATTCCTGGTTTTCACCCAA	chr1.trna2318-GluTTC	0	0	0	1	1	0	0	0
AGCGGTTAGGATTCCTGGTTTTCACCCAG	chr1.trna2318-GluTTC	1	2	0	1	1	4	2	9
AGCGGTTAGGATTCCTGGTTTTCACCCAGA	chr1.trna2318-GluTTC	0	0	0	1	0	0	0	0
AGCGGTTAGGATTCCTGGTTTTCACCCAGG	chr1.trna2318-GluTTC	1	1	0	1	1	3	2	0
AGCGGTTAGGATTCCTGGTTTTCACCCAGGA	chr1.trna2318-GluTTC	1	0	0	0	0	0	0	0
AGCGGTTAGGATTCCTGGTTTTCACCCAGGC	chr1.trna2318-GluTTC	1	7	1	3	4	2	0	0
AGCGGTTAGGATTCCTGGTTTTCACCCAGGCC	chr1.trna2318-GluTTC	0	0	0	0	0	1	0	0
AGCGGTTAGGATTCCTGGTTTTCACCCAGGCG	chr1.trna2318-GluTTC	0	0	1	1	0	0	0	0
AGCGGTTAGGATTCCTGGTTTTCACCCAGGCGA	chr1.trna2318-GluTTC	0	1	1	0	0	0	0	0
AGCGGTTAGGATTCCTGGTTTTCACCCAGGCGG	chr1.trna2318-GluTTC	0	1	0	0	0	0	0	0
AGCGGTTAGGATTCCTGGTTTTCACCCAGGCGGC	chr1.trna2318-GluTTC	0	0	0	1	0	0	1	0
AGCGGTTAGGATTCCTGGTTTTCACCCAGGCGGCC	chr1.trna2318-GluTTC	0	0	1	0	0	1	0	0
AGCGGTTAGGATTCCTGGTTTTCACCCAGGCGGCCC	chr1.trna2318-GluTTC	0	1	1	0	0	1	0	0
AGCGGTTAGGATTCCTGGTTTTCACCCAGGCGGCCCGG	chr1.trna2318-GluTTC	1	0	0	0	0	0	0	0
AGCGGTTAGGATTCCTGGTTTTCACCCAGGT	chr1.trna2318-GluTTC	0	0	1	0	2	1	1	6
AGCGGTTAGGATTCCTGGTTTTCACCCAT	chr1.trna2318-GluTTC	0	0	0	0	1	0	0	0
AGCGGTTAGGATTCCTGGTTTTCACCT	chr1.trna2318-GluTTC	4	1	3	0	1	3	1	8
AGCGGTTAGGATTCCTGGTTTTCACT	chr1.trna2318-GluTTC	2	1	0	2	1	1	2	4
AGCGGTTAGGATTCCTGGTTTTCAT	chr1.trna2318-GluTTC	0	0	0	1	0	1	0	0
AGCGGTTAGGATTCCTGGTTTTCGCCC	chr1.trna2318-GluTTC	0	0	0	0	0	1	0	0
AGCGGTTAGGATTCCTGGTTTTT	chr1.trna2318-GluTTC	1	0	0	0	0	0	0	0
AGCGGTTAGGATTCCTGTT	chr1.trna2318-GluTTC	0	0	0	0	0	1	0	0
AGCGGTTAGGATTCCTGTTTTTCA	chr1.trna2318-GluTTC	0	0	0	0	0	1	0	0
AGCTCCCATATGGTCTAGCGGTTAGGATT	chr1.trna2318-GluTTC	0	0	0	1	0	0	0	0
AGCTCCCATATGGTCTAGCGGTTAGGATTCCT	chr1.trna2318-GluTTC	0	0	0	0	1	0	0	0
AGCTCCCATATGGTCTAGCGGTTAGGATTCCTGGTT	chr1.trna2318-GluTTC	0	0	0	0	0	1	0	0
AGCTCCCATATGGTCTAGCGGTTAGGATTCCTGGTTTT	chr1.trna2318-GluTTC	0	0	0	1	0	0	0	0
AGCTCCCATATGGTCTAGCGGTTAGGATTCCTGGTTTTA	chr1.trna2318-GluTTC	1	0	0	0	0	0	0	0
AGGAAACATCAGAGCAAA	chr1.trna2318-GluTTC	0	0	0	0	1	0	0	0
AGGCGGCCCGAGTTCGACTCCCGGTATGGGAACC	chr1.trna2318-GluTTC	0	0	0	0	0	0	1	0
AGGCGGCCCGGGCTCGACTCCCGGTATGGGAACT	chr1.trna2318-GluTTC	0	0	1	0	0	0	0	0
AGGCGGCCCGGGGTCGACTCCC	chr1.trna2318-GluTTC	0	1	0	0	0	0	0	0
AGGCGGCCCGGGTACGACTCCCGGTATGGGAACCA	chr1.trna2318-GluTTC	0	0	0	1	0	0	0	0
AGGCGGCCCGGGTCCGACTCCCGGTATGGGAAC	chr1.trna2318-GluTTC	0	0	0	0	0	1	0	0
AGGCGGCCCGGGTCCGACTCCCGGTATGGGAACC	chr1.trna2318-GluTTC	1	0	0	0	0	0	0	0
AGGCGGCCCGGGTTCAACTCCCGGTATGGGAACCA	chr1.trna2318-GluTTC	0	0	0	0	1	0	0	0
AGGCGGCCCGGGTTCG	chr1.trna2318-GluTTC	0	0	0	0	0	0	0	1
AGGCGGCCCGGGTTCGAC	chr1.trna2318-GluTTC	1	0	0	2	0	0	2	0
AGGCGGCCCGGGTTCGACA	chr1.trna2318-GluTTC	1	0	0	0	0	0	0	0
AGGCGGCCCGGGTTCGACC	chr1.trna2318-GluTTC	0	0	0	0	0	0	0	1
AGGCGGCCCGGGTTCGACCCCCGGTATGGGAACC	chr1.trna2318-GluTTC	0	0	0	2	0	0	0	0
AGGCGGCCCGGGTTCGACCCCCGGTATGGGAACCA	chr1.trna2318-GluTTC	1	0	0	0	0	0	0	0
AGGCGGCCCGGGTTCGACT	chr1.trna2318-GluTTC	0	0	0	0	0	2	0	0
AGGCGGCCCGGGTTCGACTC	chr1.trna2318-GluTTC	0	0	0	0	0	1	0	0
AGGCGGCCCGGGTTCGACTCC	chr1.trna2318-GluTTC	2	2	1	0	0	1	0	1
AGGCGGCCCGGGTTCGACTCCAGGTATGGGAACC	chr1.trna2318-GluTTC	0	0	0	1	0	0	0	0
AGGCGGCCCGGGTTCGACTCCC	chr1.trna2318-GluTTC	0	0	0	1	0	0	0	0
AGGCGGCCCGGGTTCGACTCCCAGTATGGGAAC	chr1.trna2318-GluTTC	0	0	0	0	0	1	0	0
AGGCGGCCCGGGTTCGACTCCCAGTATGGGAACCA	chr1.trna2318-GluTTC	0	0	0	0	1	0	0	0
AGGCGGCCCGGGTTCGACTCCCG	chr1.trna2318-GluTTC	0	1	2	2	1	1	1	2
AGGCGGCCCGGGTTCGACTCCCGGCATGGGAAC	chr1.trna2318-GluTTC	0	0	1	0	0	0	0	0
AGGCGGCCCGGGTTCGACTCCCGGT	chr1.trna2318-GluTTC	0	1	2	0	0	0	0	0
AGGCGGCCCGGGTTCGACTCCCGGTAAGGGAAC	chr1.trna2318-GluTTC	0	0	0	1	0	0	0	0
AGGCGGCCCGGGTTCGACTCCCGGTACGGGAAC	chr1.trna2318-GluTTC	0	0	0	0	0	1	0	0
AGGCGGCCCGGGTTCGACTCCCGGTACGGGAACT	chr1.trna2318-GluTTC	0	0	1	0	0	0	0	0
AGGCGGCCCGGGTTCGACTCCCGGTAT	chr1.trna2318-GluTTC	0	0	0	1	0	0	0	0
AGGCGGCCCGGGTTCGACTCCCGGTATAGGAAC	chr1.trna2318-GluTTC	0	0	0	0	1	1	0	0
AGGCGGCCCGGGTTCGACTCCCGGTATG	chr1.trna2318-GluTTC	0	0	1	0	0	0	0	0
AGGCGGCCCGGGTTCGACTCCCGGTATGA	chr1.trna2318-GluTTC	0	0	1	0	0	1	0	0
AGGCGGCCCGGGTTCGACTCCCGGTATGAGAAC	chr1.trna2318-GluTTC	0	1	0	0	0	1	0	0
AGGCGGCCCGGGTTCGACTCCCGGTATGCGAACCA	chr1.trna2318-GluTTC	0	0	0	0	0	1	0	0
AGGCGGCCCGGGTTCGACTCCCGGTATGG	chr1.trna2318-GluTTC	0	4	4	3	3	12	0	0
AGGCGGCCCGGGTTCGACTCCCGGTATGGA	chr1.trna2318-GluTTC	0	0	1	0	1	0	0	0
AGGCGGCCCGGGTTCGACTCCCGGTATGGG	chr1.trna2318-GluTTC	4	4	7	2	5	8	2	3
AGGCGGCCCGGGTTCGACTCCCGGTATGGGA	chr1.trna2318-GluTTC	2	2	10	0	9	7	1	3
AGGCGGCCCGGGTTCGACTCCCGGTATGGGAA	chr1.trna2318-GluTTC	3	4	6	1	9	6	0	1
AGGCGGCCCGGGTTCGACTCCCGGTATGGGAAA	chr1.trna2318-GluTTC	0	2	0	0	0	0	0	0
AGGCGGCCCGGGTTCGACTCCCGGTATGGGAAC	chr1.trna2318-GluTTC	39	34	56	11	78	97	1	11
AGGCGGCCCGGGTTCGACTCCCGGTATGGGAACA	chr1.trna2318-GluTTC	2	1	4	2	3	5	0	0
AGGCGGCCCGGGTTCGACTCCCGGTATGGGAACC	chr1.trna2318-GluTTC	17	21	37	27	24	45	3	10
AGGCGGCCCGGGTTCGACTCCCGGTATGGGAACCA	chr1.trna2318-GluTTC	69	58	40	42	79	98	13	19
AGGCGGCCCGGGTTCGACTCCCGGTATGGGAACCAGCT	chr1.trna2318-GluTTC	0	0	0	0	0	1	0	0
AGGCGGCCCGGGTTCGACTCCCGGTATGGGAACCC	chr1.trna2318-GluTTC	0	1	0	0	1	0	0	0
AGGCGGCCCGGGTTCGACTCCCGGTATGGGAACCG	chr1.trna2318-GluTTC	2	0	0	1	2	2	1	0
AGGCGGCCCGGGTTCGACTCCCGGTATGGGAACCT	chr1.trna2318-GluTTC	2	1	3	0	0	2	0	0
AGGCGGCCCGGGTTCGACTCCCGGTATGGGAACT	chr1.trna2318-GluTTC	2	2	4	4	5	8	1	3
AGGCGGCCCGGGTTCGACTCCCGGTATGGGAACTA	chr1.trna2318-GluTTC	0	1	0	1	0	0	0	0
AGGCGGCCCGGGTTCGACTCCCGGTATGGGAAT	chr1.trna2318-GluTTC	0	2	2	0	2	3	1	2
AGGCGGCCCGGGTTCGACTCCCGGTATGGGAC	chr1.trna2318-GluTTC	0	0	0	0	0	1	0	0
AGGCGGCCCGGGTTCGACTCCCGGTATGGGACC	chr1.trna2318-GluTTC	0	0	1	0	0	1	0	0
AGGCGGCCCGGGTTCGACTCCCGGTATGGGACT	chr1.trna2318-GluTTC	0	0	0	0	0	0	0	1
AGGCGGCCCGGGTTCGACTCCCGGTATGGGAGC	chr1.trna2318-GluTTC	0	1	0	0	0	0	0	0
AGGCGGCCCGGGTTCGACTCCCGGTATGGGAGCCA	chr1.trna2318-GluTTC	0	1	0	0	0	0	0	1
AGGCGGCCCGGGTTCGACTCCCGGTATGGGAGCT	chr1.trna2318-GluTTC	0	1	0	0	0	0	0	0
AGGCGGCCCGGGTTCGACTCCCGGTATGGGAT	chr1.trna2318-GluTTC	0	0	0	0	0	1	0	0
AGGCGGCCCGGGTTCGACTCCCGGTATGGGGACC	chr1.trna2318-GluTTC	0	1	0	0	0	1	0	0
AGGCGGCCCGGGTTCGACTCCCGGTATGGGTACC	chr1.trna2318-GluTTC	0	0	0	0	0	1	0	0
AGGCGGCCCGGGTTCGACTCCCGGTATGGGTGC	chr1.trna2318-GluTTC	0	0	0	0	1	0	0	0
AGGCGGCCCGGGTTCGACTCCCGGTATGT	chr1.trna2318-GluTTC	0	0	2	0	0	0	0	0
AGGCGGCCCGGGTTCGACTCCCGGTATTGGAACC	chr1.trna2318-GluTTC	0	0	1	0	0	0	0	0
AGGCGGCCCGGGTTCGACTCCCGGTATTGGAACCA	chr1.trna2318-GluTTC	0	0	0	1	0	0	0	1
AGGCGGCCCGGGTTCGACTCCCGGTTTGGGAACCA	chr1.trna2318-GluTTC	0	0	1	0	0	1	0	0
AGGCGGCCCGGGTTCGACTCCT	chr1.trna2318-GluTTC	0	0	0	1	1	0	0	0
AGGCGGCCCGGGTTCGACTCCTGGTATGGGAA	chr1.trna2318-GluTTC	0	0	0	0	2	0	0	0
AGGCGGCCCGGGTTCGACTCTCGGTATGGGAAC	chr1.trna2318-GluTTC	0	0	0	0	0	1	0	0
AGGCGGCCCGGGTTCGGCTCCCGGTATGGGAAC	chr1.trna2318-GluTTC	1	0	0	0	0	0	0	0
AGGCGGCCCGGGTTCGGCTCCCGGTATGGGAACCA	chr1.trna2318-GluTTC	1	0	0	0	0	0	1	0
AGGCGGCCCGGGTTCGGCTCCCGGTATGGGAACCG	chr1.trna2318-GluTTC	0	0	0	0	1	0	0	0
AGGCGGCCCGGGTTCGGCTCCCGGTATGGGAACT	chr1.trna2318-GluTTC	0	0	0	0	0	0	0	1
AGGCGGCCCGGGTTCGTCTCCCGGTATGGGA	chr1.trna2318-GluTTC	0	0	0	0	0	0	2	0
AGGCGGCCCGTGTTCGACTCCCGGTATGGGAA	chr1.trna2318-GluTTC	1	0	0	0	0	0	0	0
AGGCGGCCCTGGTTCGACTCCCGGTATGGGAACC	chr1.trna2318-GluTTC	1	0	0	0	0	0	0	0
AGGCGGCCTGGGTTCGACTCCCGGTATGGGAACCA	chr1.trna2318-GluTTC	0	0	1	0	0	1	0	1
AGGTTAGGATTCCTGGT	chr1.trna2318-GluTTC	0	0	0	0	0	0	0	1
ATAGGATTCCTGGTTTTCACC	chr1.trna2318-GluTTC	0	0	0	0	0	1	0	0
ATAGGATTCCTGGTTTTCACCCAGGCGGC	chr1.trna2318-GluTTC	0	0	0	0	0	0	0	1
ATATGGTCTAGCGGTTAGGAT	chr1.trna2318-GluTTC	1	0	0	0	2	1	0	0
ATATGGTCTAGCGGTTAGGATT	chr1.trna2318-GluTTC	2	0	1	0	0	0	0	2
ATATGGTCTAGCGGTTAGGATTC	chr1.trna2318-GluTTC	1	0	0	0	0	0	0	0
ATATGGTCTAGCGGTTAGGATTCC	chr1.trna2318-GluTTC	0	0	0	0	0	0	0	1
ATATGGTCTAGCGGTTAGGATTCCA	chr1.trna2318-GluTTC	0	0	0	0	1	0	0	0
ATATGGTCTAGCGGTTAGGATTCCC	chr1.trna2318-GluTTC	0	0	1	0	0	0	0	0
ATATGGTCTAGCGGTTAGGATTCCT	chr1.trna2318-GluTTC	0	2	4	0	0	0	0	0
ATATGGTCTAGCGGTTAGGATTCCTG	chr1.trna2318-GluTTC	0	1	0	0	1	0	0	0
ATATGGTCTAGCGGTTAGGATTCCTGG	chr1.trna2318-GluTTC	0	0	2	0	0	0	0	1
ATATGGTCTAGCGGTTAGGATTCCTGGT	chr1.trna2318-GluTTC	1	0	1	0	0	1	0	1
ATATGGTCTAGCGGTTAGGATTCCTGGTT	chr1.trna2318-GluTTC	1	0	3	0	0	0	0	0
ATATGGTCTAGCGGTTAGGATTCCTGGTTTT	chr1.trna2318-GluTTC	0	0	1	0	0	0	0	0
ATATGGTCTAGCGGTTAGGATTCCTGGTTTTA	chr1.trna2318-GluTTC	0	1	0	0	0	0	0	0
ATATGGTCTAGCGGTTAGGATTCCTGGTTTTC	chr1.trna2318-GluTTC	0	0	2	0	1	2	0	0
ATATGGTCTAGCGGTTAGGATTCCTGT	chr1.trna2318-GluTTC	0	0	0	0	0	0	0	1
ATATGGTCTAGCGGTTAGGATTCTT	chr1.trna2318-GluTTC	0	1	0	0	0	0	0	0
ATATGGTCTAGCGTTAGGATTCCTGGTT	chr1.trna2318-GluTTC	0	0	0	0	0	1	0	0
ATATGGTCTAGCGTTAGGATTCCTGGTTTTC	chr1.trna2318-GluTTC	0	0	0	0	0	0	1	0
ATCTAGCGGTTAGGATTCCT	chr1.trna2318-GluTTC	0	0	0	0	0	0	0	1
ATCTAGCGGTTAGGATTCCTGGTT	chr1.trna2318-GluTTC	0	0	0	0	1	0	0	0
ATCTAGCGGTTAGGATTCCTGGTTTTCACC	chr1.trna2318-GluTTC	0	0	0	1	0	0	0	0
ATCTAGCGGTTAGGATTCCTGGTTTTCACCCAG	chr1.trna2318-GluTTC	0	0	0	0	2	0	0	0
ATTTTCACCCAGGCGGCC	chr1.trna2318-GluTTC	0	0	0	0	1	0	0	0
CAGCGGTTAGGATTCCTGGTT	chr1.trna2318-GluTTC	1	0	0	0	0	0	0	0
CAGCGGTTAGGATTCCTGGTTTTCACCCAGT	chr1.trna2318-GluTTC	0	0	1	0	0	0	0	0
CAGGCGGCCCAGGTTCGACTCCCGGTATGGGAAC	chr1.trna2318-GluTTC	0	0	1	0	0	0	0	0
CAGGCGGCCCGGGCTCGACTCCCGGTATGGGAACA	chr1.trna2318-GluTTC	0	0	1	0	0	0	0	0
CAGGCGGCCCGGGTTCAACTCCCGGTATGGGAAC	chr1.trna2318-GluTTC	0	0	1	0	0	0	0	0
CAGGCGGCCCGGGTTCAACTCCCGGTATGGGAACC	chr1.trna2318-GluTTC	0	1	0	0	0	0	0	0
CAGGCGGCCCGGGTTTGACTCCCGGTATGGGAACC	chr1.trna2318-GluTTC	0	1	0	0	0	0	0	0
CAGGCGGCCCGGGTTTGACTCCCGGTATGGGAATC	chr1.trna2318-GluTTC	0	0	0	0	0	0	1	0
CAGGCGGCCTGGGTTCGACTCCCGGTATGG	chr1.trna2318-GluTTC	0	1	0	0	0	0	0	0
CAGGTTCGACTCCCGGTATGGGAACCA	chr1.trna2318-GluTTC	0	1	0	0	0	0	0	0
CCAGGCGGCCCGGGCTCGACTCCCGGTATGGGAAC	chr1.trna2318-GluTTC	0	0	0	1	0	0	0	0
CCATATCGTCTAGCGGTTAGGATTCCA	chr1.trna2318-GluTTC	0	0	1	0	0	0	0	0
CCATATGGTCTAGCAGTTAGGATTCCTGGTC	chr1.trna2318-GluTTC	0	0	0	0	0	1	0	0
CCATATGGTCTAGCGG	chr1.trna2318-GluTTC	0	0	0	1	0	0	0	0
CCCAGGCGGCCCAGGTTCGACTCCCGGTATGGGAAC	chr1.trna2318-GluTTC	0	1	0	0	0	0	0	0
CCCAGGCGGCCCGGGTTCGACT	chr1.trna2318-GluTTC	1	0	0	0	0	0	0	0
[truncated: 73,300 more rows]

## Sheet: Tau & WT
sequence	tRNA	Tau_1	Tau_2	Tau_3	Tau_4	WT_1	WT_2	WT_3
AAATCCCACTCCTGACACCC	chr1.trna1000-LeuCAG	0	0	1	0	0	0	0
AATCCCACTCCTAACACCC	chr1.trna1000-LeuCAG	0	0	0	0	0	0	2
AATCCCACTCCTAACAGGGC	chr1.trna1000-LeuCAG	0	0	0	0	0	0	1
AATCCCACTCCTGACACCC	chr1.trna1000-LeuCAG	119	51	204	67	78	61	66
AATCCCACTCCTGACACCCA	chr1.trna1000-LeuCAG	0	0	1	0	3	1	0
AATCCCACTCCTGACACCCC	chr1.trna1000-LeuCAG	1	0	0	0	0	0	0
AATCCCACTCCTGACAGCA	chr1.trna1000-LeuCAG	0	0	0	0	0	1	0
AATCCCACTCCTGACAGCCTCGCCTT	chr1.trna1000-LeuCAG	0	0	0	0	0	1	0
AATCCCACTCCTGACAGCCTCGCCTTC	chr1.trna1000-LeuCAG	0	0	1	0	2	0	0
AATCCCACTCCTGACAGCCTCGCCTTT	chr1.trna1000-LeuCAG	0	1	3	0	1	1	0
AATCCCACTCCTGACAGTACTCTTT	chr1.trna1000-LeuCAG	1	0	0	0	0	0	0
AATCCCACTCCTGACATCC	chr1.trna1000-LeuCAG	0	0	1	0	0	0	1
AATCCCACTCCTGACGGCCTCGCCTTT	chr1.trna1000-LeuCAG	0	0	0	0	0	0	3
AATCCCACTCCTGGCACCC	chr1.trna1000-LeuCAG	2	1	1	0	0	0	0
AATCCCACTCCTGTCACCC	chr1.trna1000-LeuCAG	0	0	2	0	0	0	0
AATCCCACTCCTTACACCC	chr1.trna1000-LeuCAG	0	0	0	0	1	0	0
AATCCCACTCTTGACACCC	chr1.trna1000-LeuCAG	0	0	2	0	0	0	1
ACTCCTGACAGCCTCGCCTGT	chr1.trna1000-LeuCAG	0	0	0	0	1	0	0
ACTCCTGACAGCCTCGCCTTA	chr1.trna1000-LeuCAG	0	0	0	0	1	0	0
ACTCCTGACAGCCTCGCCTTT	chr1.trna1000-LeuCAG	0	0	0	0	6	0	0
AGCCCACTCCTGACACCCT	chr1.trna1000-LeuCAG	0	0	0	1	0	0	0
AGGCGTGGGTTCGAATCCCATTCCTGACACCA	chr1.trna1000-LeuCAG	0	0	0	0	0	0	1
AGGCTCCCCTGGAGGCGTGGGTT	chr1.trna1000-LeuCAG	1	0	0	0	0	0	0
AGGCTTGGGTTCGAATCCCACTCTTGACACCA	chr1.trna1000-LeuCAG	1	0	2	0	0	0	0
AGTCTCCCTTGGAGGCGTGGGT	chr1.trna1000-LeuCAG	0	0	1	0	0	0	0
ANCCCACTCCTGACACCC	chr1.trna1000-LeuCAG	0	0	0	1	0	0	0
ATCCCACTCCTAACACCC	chr1.trna1000-LeuCAG	1	0	1	0	0	0	0
ATCCCACTCCTGGCACCC	chr1.trna1000-LeuCAG	3	2	4	3	2	0	1
ATCCCACTCCTGTCACCC	chr1.trna1000-LeuCAG	0	0	1	0	0	0	0
ATCCCACTCTTGACACCC	chr1.trna1000-LeuCAG	2	2	7	1	3	1	0
ATCCCACTCTTGACATCC	chr1.trna1000-LeuCAG	0	0	0	0	1	0	0
ATCGAATCCTACTCCTGACACC	chr1.trna1000-LeuCAG	0	0	0	0	0	0	1
CAAACCGCCTCTCCCC	chr1.trna1000-LeuCAG	0	0	3	1	3	1	12
CAAATCCCACTCCTGACACCC	chr1.trna1000-LeuCAG	1	0	2	0	0	0	1
CACCCCACTCCACAGACC	chr1.trna1000-LeuCAG	0	0	0	1	0	0	0
CAGTCTCCCTTGGAGGCGTGGGTTCGAATCCCACTCCTGACACC	chr1.trna1000-LeuCAG	0	0	0	0	1	0	0
CCCACCCCTGACAGCCTCGCCTTTT	chr1.trna1000-LeuCAG	0	0	0	0	1	0	0
CCCACTCCTGACACCATC	chr1.trna1000-LeuCAG	0	0	0	1	0	0	0
CCCACTCCTGACAGCCCC	chr1.trna1000-LeuCAG	0	0	0	1	0	0	0
CCCACTCCTGACAGCCCT	chr1.trna1000-LeuCAG	0	0	0	2	0	0	0
CCCACTCCTGACAGCCTCG	chr1.trna1000-LeuCAG	0	0	0	0	0	0	3
CCCACTCCTGACAGCCTCGCCCT	chr1.trna1000-LeuCAG	0	0	1	0	0	0	0
CCCACTCCTGACAGCCTCGCCTTTT	chr1.trna1000-LeuCAG	0	0	0	0	3	0	0
CCCACTCCTGGCTGGCTCGCCA	chr1.trna1000-LeuCAG	1	0	0	0	0	0	0
CCCCTGGAGTCGTGGGTTCGAATCCCACTCCTGACACC	chr1.trna1000-LeuCAG	0	0	0	0	1	0	0
CCCCTGGAGTCGTGGGTTCGAATCCCACTCCTGACACCA	chr1.trna1000-LeuCAG	0	0	0	0	0	0	1
CCCCTGGAGTCGTGGGTTCGAATCCCACTTCTGACACC	chr1.trna1000-LeuCAG	1	0	0	0	1	0	0
CCCCTGGAGTCGTGGGTTCGAATCCCACTTCTGACACT	chr1.trna1000-LeuCAG	0	1	0	0	1	0	0
CCGAGTCCCACTCCTGACACC	chr1.trna1000-LeuCAG	0	0	0	0	0	1	0
CCTGGGGCGTGGGTTCGAATCCCACTCT	chr1.trna1000-LeuCAG	1	0	0	0	0	0	0
CGAAACCCACTCCTGACACC	chr1.trna1000-LeuCAG	0	0	1	0	0	0	1
CGAACCCCACTCCTGACACA	chr1.trna1000-LeuCAG	0	0	0	1	0	0	0
CGAACCCCACTCCTGACACC	chr1.trna1000-LeuCAG	0	0	2	1	0	0	1
CGAACCCCACTCCTGACACT	chr1.trna1000-LeuCAG	1	1	1	1	1	0	0
CGAAGCCCACTCCTGACACC	chr1.trna1000-LeuCAG	0	0	0	0	0	0	1
CGAATACCACTCCTGACACT	chr1.trna1000-LeuCAG	0	1	0	0	0	0	0
CGAATCCCACTCTGACACCG	chr1.trna1000-LeuCAG	0	0	0	0	0	0	2
CGAATCCCACTGACACCG	chr1.trna1000-LeuCAG	0	0	0	0	0	0	2
CGAATCCCACTTCGGACCCCA	chr1.trna1000-LeuCAG	0	0	0	1	0	0	0
CGAATCCCATTAGCCACCC	chr1.trna1000-LeuCAG	1	1	12	5	1	4	0
CGAATCCCATTCCTGACACCC	chr1.trna1000-LeuCAG	0	0	1	0	0	2	0
CGAATCCCATTCCTGACACT	chr1.trna1000-LeuCAG	0	0	2	0	0	1	0
CGAATCCTACTCCTGACACA	chr1.trna1000-LeuCAG	0	0	1	0	0	0	0
CGAATCCTACTCCTGACACC	chr1.trna1000-LeuCAG	1	1	0	1	0	1	3
CGAATCCTACTCCTGACACT	chr1.trna1000-LeuCAG	3	2	1	0	1	2	1
CGAATCTCACTCCTGACACA	chr1.trna1000-LeuCAG	1	0	0	0	1	0	1
CGAATCTCACTCCTGACACC	chr1.trna1000-LeuCAG	4	0	2	2	2	3	1
CGAATCTCACTCCTGACACT	chr1.trna1000-LeuCAG	1	0	0	0	0	2	3
CGAATTCCACTCCTGACACA	chr1.trna1000-LeuCAG	0	0	0	0	2	0	1
CGAATTCCACTCCTGACACC	chr1.trna1000-LeuCAG	4	2	1	0	2	0	4
CGAATTCCACTCCTGACACT	chr1.trna1000-LeuCAG	2	1	0	0	0	1	0
CGAGTCCCACTCCTGACACC	chr1.trna1000-LeuCAG	3	0	2	0	2	0	0
CGAGTCCCACTCCTGACACT	chr1.trna1000-LeuCAG	1	0	0	0	0	0	1
CGAGTCTCACTCCTGACACC	chr1.trna1000-LeuCAG	0	0	0	0	0	1	0
CGATTCCCACTCCTGACACC	chr1.trna1000-LeuCAG	0	0	1	0	0	0	0
CGCAGTCTCCCGTGGAGGCGTGGGTTTT	chr1.trna1000-LeuCAG	2	0	0	0	0	0	0
CGCAGTCTCCCTTGGAGGCGTGGGTTCGAATCCCACTCCTGACACCA	chr1.trna1000-LeuCAG	0	0	0	0	1	0	0
CGCAGTCTTCCCTGGAGGCGTGGGT	chr1.trna1000-LeuCAG	0	0	2	0	0	0	0
CGCGGGTTCGAATCCCACTCCTGACACC	chr1.trna1000-LeuCAG	0	0	0	0	1	0	0
CGGATCCCACTCCTGACACA	chr1.trna1000-LeuCAG	0	0	0	0	0	0	1
CGGATCCCACTCCTGACACC	chr1.trna1000-LeuCAG	2	0	2	0	0	2	2
CGGATCCCACTCCTGACACT	chr1.trna1000-LeuCAG	0	1	2	0	0	1	1
CGGTTCGAATCCCACTCCTGACACCC	chr1.trna1000-LeuCAG	0	0	0	0	0	0	1
CGTATCCCACTCCTGACACA	chr1.trna1000-LeuCAG	2	0	0	1	0	0	0
CGTATCCCACTCCTGACACC	chr1.trna1000-LeuCAG	1	0	0	0	0	0	0
CGTATCCCACTCCTGACACT	chr1.trna1000-LeuCAG	1	0	0	0	0	0	0
CGTGGGTCCGAATCCCACTCCTGACACA	chr1.trna1000-LeuCAG	0	0	2	0	0	0	0
CGTGGGTCGAATCCCACTCCTGACACC	chr1.trna1000-LeuCAG	0	0	0	1	0	0	0
CGTGGGTTCGAATCCCACCCCTGACACCA	chr1.trna1000-LeuCAG	2	0	1	0	0	0	0
CGTGGGTTCGAATCCCATTCCTGACACC	chr1.trna1000-LeuCAG	1	0	0	0	0	0	0
CGTGGGTTCGAATCCCATTCCTGACACCA	chr1.trna1000-LeuCAG	1	0	2	0	0	0	0
CGTGTGTTCGAATCCCACTCCTGACACC	chr1.trna1000-LeuCAG	0	0	0	0	2	0	0
CGTTCGAATCCCACCCCTGACACCC	chr1.trna1000-LeuCAG	0	0	0	0	0	0	1
CGTTGGTTCGAATCCCACTCCTGACACT	chr1.trna1000-LeuCAG	1	0	0	0	0	0	0
CNAATCCCACTCCTGACACCC	chr1.trna1000-LeuCAG	0	1	0	0	0	0	1
CTAATCCCACTCCTGACACCC	chr1.trna1000-LeuCAG	3	0	4	0	0	2	3
CTACTCCTGACTGGCTCGCCA	chr1.trna1000-LeuCAG	0	0	1	0	0	1	0
CTCCCCTGGAGTCGTGGGTTCGAATCCCACTCCTGACACCA	chr1.trna1000-LeuCAG	0	1	0	0	0	0	0
CTCCTGACAGGCTCGCCA	chr1.trna1000-LeuCAG	0	0	0	1	0	0	0
CTCGAATCCCACTCCTGACACCC	chr1.trna1000-LeuCAG	0	1	1	0	0	0	0
CTGAGAGGAGAAGGAGATGGAG	chr1.trna1000-LeuCAG	0	2	0	0	0	0	0
CTGGAGGCGCGGGTTCG	chr1.trna1000-LeuCAG	0	0	0	0	0	0	1
CTGGAGGCGTGGGTTCGAATCCCACCCCTGACACCA	chr1.trna1000-LeuCAG	0	0	1	0	0	0	0
CTGGAGTCGTGGGTTCGAATCCCACTCCTGACACT	chr1.trna1000-LeuCAG	0	0	0	0	1	0	0
CTGTAGGCGTGGGTTCGAGTCCCACTCCTGACACCA	chr1.trna1000-LeuCAG	0	0	1	0	0	0	0
GAAACCCACTCCTGACACC	chr1.trna1000-LeuCAG	0	0	0	0	0	0	1
GAATCACACTCCTGACACT	chr1.trna1000-LeuCAG	0	0	0	0	0	0	1
GAATCCTACTCCTGACACA	chr1.trna1000-LeuCAG	0	0	2	0	0	0	0
GAATCCTACTCCTGACACC	chr1.trna1000-LeuCAG	2	0	2	0	0	3	1
GAATCCTACTCCTGACACT	chr1.trna1000-LeuCAG	2	0	1	0	1	2	0
GAATCTCACTCCTGACAC	chr1.trna1000-LeuCAG	0	1	0	0	0	0	0
GAATCTCACTCCTGACACC	chr1.trna1000-LeuCAG	0	3	0	1	0	0	2
GAATCTCACTCCTGACACT	chr1.trna1000-LeuCAG	0	0	1	0	0	0	0
GAATCTCACTCCTGACAT	chr1.trna1000-LeuCAG	0	1	0	0	0	0	0
GAATTCCACTCCTGACACA	chr1.trna1000-LeuCAG	0	0	3	0	0	0	0
GAGTCCCACTCCTGACACC	chr1.trna1000-LeuCAG	0	0	2	0	0	1	0
GAGTCCCACTCCTGACACT	chr1.trna1000-LeuCAG	0	0	0	0	0	2	0
GATCGAATCCCACTCCTGACACCC	chr1.trna1000-LeuCAG	0	0	0	1	0	0	0
GATCGATGCCCACTCCTGACACC	chr1.trna1000-LeuCAG	1	0	0	0	0	0	0
GATTCCCACTCCTGACACT	chr1.trna1000-LeuCAG	1	0	0	0	0	0	0
GCCGAGTGATACACCGCA	chr1.trna1000-LeuCAG	0	0	0	0	0	1	0
GCGTGGGTTCGAGTCCCACTCCTGACACC	chr1.trna1000-LeuCAG	0	0	0	0	1	0	0
GCGTGGTTTCGAATCCCACTCCTGACACC	chr1.trna1000-LeuCAG	1	0	0	0	0	0	0
GCGTGGTTTCGAATCCCACTCCTGACACT	chr1.trna1000-LeuCAG	1	0	0	0	0	0	0
GCGTGTGTTCGAATCCCACTCCTGCCACCA	chr1.trna1000-LeuCAG	1	0	0	0	0	0	0
GCTCGAATCCCACTCCTGACACCC	chr1.trna1000-LeuCAG	2	0	1	0	2	0	1
GCTGGGTTGGACTCACACTCCTGACATG	chr1.trna1000-LeuCAG	0	0	1	0	0	0	0
GGGGGACGAATCCCACTCCTGACACC	chr1.trna1000-LeuCAG	3	0	3	4	2	0	0
GGGGGACGAATCCCACTCCTGACACT	chr1.trna1000-LeuCAG	3	0	2	0	5	0	0
GGGGGACGAATCCCACTCCTGACGCCA	chr1.trna1000-LeuCAG	2	0	0	0	0	0	0
GGGGGATCGAATCCCACTCCTGACACA	chr1.trna1000-LeuCAG	1	0	0	0	0	0	0
GGGGGATCGAATCCCACTCCTGACACC	chr1.trna1000-LeuCAG	0	1	1	0	0	0	0
GGGGGATCGAATCCCACTCCTGACACT	chr1.trna1000-LeuCAG	2	0	0	0	0	0	0
GGGGGATTGAATCCCACTCCTGACACA	chr1.trna1000-LeuCAG	1	0	0	0	0	0	0
GGGGGGCGAATCCCACTCCTGACACC	chr1.trna1000-LeuCAG	0	0	0	0	1	0	0
GGGGGTCGAATCCCACTCCTGACACC	chr1.trna1000-LeuCAG	1	0	1	0	0	0	0
GGGTCGAATCCCACTCCTGACACCA	chr1.trna1000-LeuCAG	0	0	0	0	0	0	1
GGGTTCAAATCCCACTCCTGACACC	chr1.trna1000-LeuCAG	1	0	0	0	0	0	0
GGGTTCGAATCCACTCCTGACACC	chr1.trna1000-LeuCAG	1	0	0	0	0	0	0
GGGTTCGAATCCCACCCCTGACACCA	chr1.trna1000-LeuCAG	3	0	1	0	0	0	0
GGGTTCGAATCCCACTCTGACACC	chr1.trna1000-LeuCAG	0	1	0	0	0	0	0
GGGTTCGAATCCCATTCCTGACACCA	chr1.trna1000-LeuCAG	0	0	2	0	0	0	0
GGGTTCGGATCCCACTCCTGACACC	chr1.trna1000-LeuCAG	1	0	0	0	0	0	0
GGGTTCGGATCCCACTCCTGACACT	chr1.trna1000-LeuCAG	1	0	0	0	0	0	0
GGTACGAATCCCACTCCTGACACCA	chr1.trna1000-LeuCAG	1	0	0	0	0	0	0
GGTCCGAATCCCACTCCTGACACC	chr1.trna1000-LeuCAG	0	0	1	0	0	0	0
GGTCGAATCCCACTCCTGACACCC	chr1.trna1000-LeuCAG	0	0	1	0	0	0	0
GGTTCGAATCCCACCCCTGACACCA	chr1.trna1000-LeuCAG	4	2	0	1	0	1	1
GGTTCGAATCCCACTCCCGACACCC	chr1.trna1000-LeuCAG	0	0	0	0	1	0	0
GGTTCGAATCCCACTCCTGACACCC	chr1.trna1000-LeuCAG	12	6	20	3	7	6	8
GGTTCGAATCCCACTCCTGACAGCA	chr1.trna1000-LeuCAG	1	0	1	0	0	1	0
GGTTCGAATCCCACTCCTGGCACCC	chr1.trna1000-LeuCAG	0	1	0	0	0	0	0
GGTTCGAATCCCACTCTTGACACCC	chr1.trna1000-LeuCAG	1	0	0	0	0	0	0
GGTTCGGATCCCACTCCTGACACC	chr1.trna1000-LeuCAG	0	1	0	0	0	0	1
GGTTCGGATCCCACTCCTGACACT	chr1.trna1000-LeuCAG	0	0	1	0	0	0	0
GGTTTCGAATCCCACTCCTGACAT	chr1.trna1000-LeuCAG	0	0	0	2	0	0	0
GNGGGACGAATCCCACTCCTGACACT	chr1.trna1000-LeuCAG	0	0	0	1	0	0	0
GTACGAATCCCACTCCTGACACC	chr1.trna1000-LeuCAG	0	1	1	0	1	0	0
GTCAGCATGGCCGAGCGGTCTAACG	chr1.trna1000-LeuCAG	0	0	0	0	0	0	1
GTCATGATGGCCGAGCGA	chr1.trna1000-LeuCAG	0	0	0	0	0	1	0
GTCATGATGGCCGAGCGGTCTAAA	chr1.trna1000-LeuCAG	0	0	0	2	0	0	0
GTCCGAATCCCACTCCTGACA	chr1.trna1000-LeuCAG	0	0	4	0	0	0	0
GTCCGAATCCCACTCCTGACACA	chr1.trna1000-LeuCAG	0	0	1	0	0	0	0
GTCCGAATCCCACTCCTGACACC	chr1.trna1000-LeuCAG	3	0	4	1	3	1	1
GTCGAATCCCACTCCTGACACCC	chr1.trna1000-LeuCAG	0	0	1	0	0	0	0
GTCGGGATGGCCGAGCG	chr1.trna1000-LeuCAG	0	0	0	0	0	2	0
GTCTCCCCTGGAGTCGTGGGTTCGAATCCCACTCCTGACACCA	chr1.trna1000-LeuCAG	0	0	1	0	0	0	0
GTGGGTTCGAATCCCACCCCTGACACCA	chr1.trna1000-LeuCAG	2	1	0	0	0	0	0
GTGGGTTCGAATCCCACCCCTGACACCG	chr1.trna1000-LeuCAG	0	0	0	0	0	0	1
GTGGGTTCGAATCCCACTCCTGACACCC	chr1.trna1000-LeuCAG	10	5	6	4	3	2	1
GTGGGTTCGAATCCCACTCTGACACC	chr1.trna1000-LeuCAG	1	0	0	0	0	0	0
GTGGGTTCGAATCCCATTCCTGACACCA	chr1.trna1000-LeuCAG	1	0	1	0	0	0	1
GTGGGTTCGAATCCCATTCCTGACACCC	chr1.trna1000-LeuCAG	1	0	0	0	0	0	0
GTGGGTTCGAATCCTACTCCTGACACCC	chr1.trna1000-LeuCAG	0	0	1	0	0	0	1
GTGGGTTCGAATCTCACTCCTGACACCC	chr1.trna1000-LeuCAG	2	0	2	0	0	0	0
GTGGGTTCGAGTCCCACTCCTGACACC	chr1.trna1000-LeuCAG	0	0	1	0	0	0	0
GTGGTTTCGAATCCCACTCCTGACACC	chr1.trna1000-LeuCAG	1	0	0	0	0	0	1
GTGTGTTCGAATCCCACTCCTGACACC	chr1.trna1000-LeuCAG	2	1	0	0	0	0	0
GTTAGAATCCCACTCCTGACACC	chr1.trna1000-LeuCAG	1	0	0	0	1	0	0
GTTAGGATGGCCGAGCG	chr1.trna1000-LeuCAG	0	0	1	0	2	0	0
GTTAGGATGGCCGAGCGGTCTAAGGC	chr1.trna1000-LeuCAG	0	0	1	0	0	1	0
GTTAGGATGGCTGAGCGGTCTAAGGC	chr1.trna1000-LeuCAG	0	0	0	0	0	0	1
GTTCAAATCCCACTCCTGACACC	chr1.trna1000-LeuCAG	0	0	2	0	0	0	0
GTTCAAATCCCACTCCTGACACT	chr1.trna1000-LeuCAG	0	1	1	1	1	0	0
GTTCGAACCCACTCCTGACACT	chr1.trna1000-LeuCAG	1	0	0	0	0	0	0
GTTCGAACCCCACTCCTGACACA	chr1.trna1000-LeuCAG	0	0	0	1	0	0	0
GTTCGAACCCCACTCCTGACACC	chr1.trna1000-LeuCAG	1	1	5	2	3	0	1
GTTCGAACCCCACTCCTGACACT	chr1.trna1000-LeuCAG	0	0	2	1	1	0	3
GTTCGAACCCCACTCCTGACAT	chr1.trna1000-LeuCAG	0	0	0	0	0	1	0
GTTCGAACTCCACTCCTGACACT	chr1.trna1000-LeuCAG	0	0	1	0	0	0	0
GTTCGAATCACACTCCTGACACC	chr1.trna1000-LeuCAG	0	0	0	0	0	1	0
GTTCGAATCACACTCCTGACACCA	chr1.trna1000-LeuCAG	3	3	3	0	2	1	3
GTTCGAATCACACTCCTGACACCT	chr1.trna1000-LeuCAG	0	0	1	0	0	0	0
GTTCGAATCACACTCCTGACACT	chr1.trna1000-LeuCAG	1	0	0	0	1	0	0
GTTCGAATCCACTCCTGACACA	chr1.trna1000-LeuCAG	1	0	0	0	0	0	0
GTTCGAATCCACTCCTGACACC	chr1.trna1000-LeuCAG	3	0	0	0	1	0	1
GTTCGAATCCACTCCTGACACT	chr1.trna1000-LeuCAG	0	2	1	0	0	0	0
GTTCGAATCCCACCCCTGACACC	chr1.trna1000-LeuCAG	5	1	1	0	1	1	1
GTTCGAATCCCACCCCTGACACCA	chr1.trna1000-LeuCAG	35	15	22	10	13	13	22
GTTCGAATCCCACCCCTGACACCC	chr1.trna1000-LeuCAG	0	1	0	0	0	0	0
GTTCGAATCCCACCCCTGACACCG	chr1.trna1000-LeuCAG	0	1	1	1	0	1	0
GTTCGAATCCCACCCCTGACACGA	chr1.trna1000-LeuCAG	0	0	1	0	0	0	0
GTTCGAATCCCACCCCTGACACT	chr1.trna1000-LeuCAG	0	0	4	0	0	1	0
GTTCGAATCCCACCCCTGAGACC	chr1.trna1000-LeuCAG	0	0	0	0	1	0	0
GTTCGAATCCCACTGACACC	chr1.trna1000-LeuCAG	0	0	0	2	0	0	0
GTTCGAATCCCAGTCCTGACACC	chr1.trna1000-LeuCAG	0	1	0	0	0	0	0
GTTCGAATCCCAGTCCTGACACCA	chr1.trna1000-LeuCAG	5	2	4	2	6	8	7
GTTCGAATCCCAGTCCTGACACCC	chr1.trna1000-LeuCAG	1	0	0	0	0	0	0
GTTCGAATCCCAGTCCTGACACCG	chr1.trna1000-LeuCAG	0	0	0	0	0	0	4
GTTCGAATCCCAGTCCTGACACT	chr1.trna1000-LeuCAG	0	0	0	1	0	0	0
GTTCGAATCCCAGTCCTGACGCCA	chr1.trna1000-LeuCAG	1	0	0	0	1	0	0
GTTCGAATCCCAGTCTTGACACCA	chr1.trna1000-LeuCAG	0	0	0	0	1	0	0
GTTCGAATCCCATCTTCCACCCCA	chr1.trna1000-LeuCAG	0	0	1	0	0	0	0
GTTCGAATCCCATTCCTGACACC	chr1.trna1000-LeuCAG	0	0	1	1	0	1	4
GTTCGAATCCCATTCCTGACACCA	chr1.trna1000-LeuCAG	16	7	19	10	6	7	7
GTTCGAATCCCATTCCTGACACCC	chr1.trna1000-LeuCAG	0	0	1	0	0	0	0
GTTCGAATCCCATTCCTGACACCG	chr1.trna1000-LeuCAG	0	0	0	0	0	2	5
GTTCGAATCCCATTCCTGACACT	chr1.trna1000-LeuCAG	0	0	0	1	0	0	0
GTTCGAATCCCATTCCTGACACTA	chr1.trna1000-LeuCAG	0	0	0	0	1	0	0
GTTCGAATCCCATTCCTGGCACCA	chr1.trna1000-LeuCAG	0	0	0	1	0	0	0
GTTCGAATCGCACTCCTGACACCA	chr1.trna1000-LeuCAG	2	1	0	0	0	1	7
GTTCGAATCGCACTCCTGACACCG	chr1.trna1000-LeuCAG	0	0	0	0	0	0	2
GTTCGAATCGCACTCCTGACACT	chr1.trna1000-LeuCAG	0	0	0	0	0	1	0
GTTCGAATCTCACTCCTGACA	chr1.trna1000-LeuCAG	0	0	1	0	0	0	0
GTTCGAATCTCACTCCTGACAC	chr1.trna1000-LeuCAG	0	0	0	0	0	1	0
GTTCGAATCTCACTCCTGACACC	chr1.trna1000-LeuCAG	7	2	7	1	0	4	3
GTTCGAATCTCACTCCTGACACCA	chr1.trna1000-LeuCAG	57	19	62	20	11	14	28
GTTCGAATCTCACTCCTGACACCC	chr1.trna1000-LeuCAG	1	0	1	0	1	0	1
GTTCGAATCTCACTCCTGACACCG	chr1.trna1000-LeuCAG	3	0	2	0	0	0	7
GTTCGAATCTCACTCCTGACACCT	chr1.trna1000-LeuCAG	0	0	0	2	2	1	1
GTTCGAATCTCACTCCTGACACT	chr1.trna1000-LeuCAG	2	1	1	0	1	1	1
GTTCGAATCTCACTCCTGACACTA	chr1.trna1000-LeuCAG	1	0	0	0	0	0	0
GTTCGAATCTCAGTCCTGACACT	chr1.trna1000-LeuCAG	0	0	1	0	0	0	0
GTTCGAATCTTACTCCTGACACCA	chr1.trna1000-LeuCAG	0	2	1	0	0	0	0
GTTCGAGTCCCACTCCTGACACC	chr1.trna1000-LeuCAG	3	5	4	1	2	0	0
GTTCGAGTCCCACTCCTGACACT	chr1.trna1000-LeuCAG	1	0	0	0	2	2	0
GTTCGATTCCCACTCCTGACACC	chr1.trna1000-LeuCAG	0	0	0	0	1	0	0
GTTCGATTCCCACTCCTGACACG	chr1.trna1000-LeuCAG	0	0	0	0	0	0	2
GTTCGCATCCCACTCCTGACACC	chr1.trna1000-LeuCAG	1	0	0	0	0	0	0
GTTCGCATCCCACTCCTGACACT	chr1.trna1000-LeuCAG	0	0	0	0	0	0	1
GTTCGGATCCCACTCCTGACACA	chr1.trna1000-LeuCAG	0	0	0	2	0	0	0
GTTCGGATCCCACTCCTGACACC	chr1.trna1000-LeuCAG	1	3	3	0	1	2	3
GTTCGGATCCCACTCCTGACACT	chr1.trna1000-LeuCAG	4	3	0	1	1	0	0
GTTCTAATCCCACTCCTGACACC	chr1.trna1000-LeuCAG	1	0	2	0	0	0	0
GTTGGAATCCCACTCCTGACACC	chr1.trna1000-LeuCAG	0	0	0	1	0	0	0
GTTGGAATCCCACTCCTGACACT	chr1.trna1000-LeuCAG	0	0	2	0	0	0	0
GTTTGAATCCCACTCCTGACACA	chr1.trna1000-LeuCAG	0	0	1	0	0	0	0
GTTTGAATCCCACTCCTGACACC	chr1.trna1000-LeuCAG	2	0	1	0	0	0	1
GTTTGAATCCCACTCCTGACACT	chr1.trna1000-LeuCAG	0	0	2	0	0	0	0
NAATCCCACTCCTGACACCCA	chr1.trna1000-LeuCAG	0	0	0	0	0	0	1
NGGGTCCGAATCCCACTCCTGACACT	chr1.trna1000-LeuCAG	0	0	1	0	0	0	0
NGGTTCGAATCCCACCCCTGACACCA	chr1.trna1000-LeuCAG	1	0	0	0	0	0	0
NTCGAATCCCACCCCTGACACCA	chr1.trna1000-LeuCAG	0	0	0	1	0	1	0
NTCGAATCCCACTCCTGACACCC	chr1.trna1000-LeuCAG	2	0	1	0	1	0	0
NTCGAATCCCATTCCTGACACCA	chr1.trna1000-LeuCAG	0	1	0	0	0	0	1
NTCGAATCTCACTCCTGACACC	chr1.trna1000-LeuCAG	0	0	0	1	0	0	0
NTCGGATCCCACTCCTGACACA	chr1.trna1000-LeuCAG	0	1	0	0	0	0	0
NTTCGAATCCCACCCCTGACACCA	chr1.trna1000-LeuCAG	1	0	1	0	0	0	0
NTTCGAATCCCACCCCTGACACCG	chr1.trna1000-LeuCAG	0	0	0	0	0	0	1
NTTCGAATCTCACTCCTGACACCA	chr1.trna1000-LeuCAG	0	0	1	1	0	0	0
NTTCGAATCTCACTCCTGACACCG	chr1.trna1000-LeuCAG	0	0	0	0	0	1	0
NTTCTAATCCCACTCCTGACACC	chr1.trna1000-LeuCAG	0	0	1	0	0	0	0
TAATCCCACTCCTGACACCC	chr1.trna1000-LeuCAG	0	0	2	0	0	0	0
TAGGTTCGAATCCCACTCCTGACACCC	chr1.trna1000-LeuCAG	0	1	0	0	0	0	0
TAGGTTCGAGTCCCACTCCTGACACC	chr1.trna1000-LeuCAG	1	0	0	0	0	0	0
TCAAATCCCACTCCTGACACT	chr1.trna1000-LeuCAG	0	0	2	0	0	0	0
TCAGTTCGAATCCCACTCCTGACAC	chr1.trna1000-LeuCAG	0	1	0	0	0	0	0
TCCCCTGGAGGCGTGGGTTCGAATCCCACTCCTGACACCC	chr1.trna1000-LeuCAG	0	0	1	0	0	0	0
TCCCCTGGAGTCGTGGGTTCGAATCCCACTCCTGACACCA	chr1.trna1000-LeuCAG	0	0	2	0	0	0	0
TCGAAACCCACTCCTGACACC	chr1.trna1000-LeuCAG	0	1	0	0	0	0	0
TCGAACCCCACTCCTGACACC	chr1.trna1000-LeuCAG	1	1	1	0	0	2	0
TCGAACCCCACTCCTGACACT	chr1.trna1000-LeuCAG	0	0	2	0	0	0	0
TCGAACTCCACTCCTGACACC	chr1.trna1000-LeuCAG	0	0	0	0	0	0	1
TCGAATCACACTCCTGACACC	chr1.trna1000-LeuCAG	0	0	1	0	0	0	0
TCGAATCACACTCCTGACACCA	chr1.trna1000-LeuCAG	2	1	2	0	0	1	1
TCGAATCCACTCCTGACACC	chr1.trna1000-LeuCAG	0	0	2	0	0	0	0
TCGAATCCCACTCCAGACACCC	chr1.trna1000-LeuCAG	0	0	0	0	0	0	1
TCGAATCCCACTCCCGACACCC	chr1.trna1000-LeuCAG	0	0	0	0	1	0	0
TCGAATCCCACTCCTAACACCC	chr1.trna1000-LeuCAG	0	0	1	0	0	0	0
TCGAATCCCACTCCTCACCCCA	chr1.trna1000-LeuCAG	0	0	4	0	0	0	0
TCGAATCCCACTCCTGACACCC	chr1.trna1000-LeuCAG	93	29	133	62	50	44	50
TCGAATCCCACTCCTGACACCCA	chr1.trna1000-LeuCAG	5	0	0	1	1	0	0
TCGAATCCCACTCCTGACAGCA	chr1.trna1000-LeuCAG	0	1	3	0	2	0	1
TCGAATCCCACTCCTGATACCC	chr1.trna1000-LeuCAG	0	0	0	0	0	1	0
TCGAATCCCACTCCTGGCACCC	chr1.trna1000-LeuCAG	1	0	0	0	0	1	0
TCGAATCCCACTCCTGTCACCC	chr1.trna1000-LeuCAG	0	0	0	0	0	0	1
TCGAATCCCACTCTTGACACCC	chr1.trna1000-LeuCAG	0	0	1	0	0	0	0
TCGAATCCCACTGACACC	chr1.trna1000-LeuCAG	0	0	1	0	0	0	0
TCGAATCCCACTGACACCG	chr1.trna1000-LeuCAG	0	0	1	0	0	0	0
TCGAATCCCAGTCCTGACACCA	chr1.trna1000-LeuCAG	1	0	0	0	0	0	0
TCGAATCCCATTAGCCACCC	chr1.trna1000-LeuCAG	1	0	3	4	0	4	1
TCGAATCCCATTAGCCACCCC	chr1.trna1000-LeuCAG	0	0	1	0	0	0	0
TCGAATCCCATTAGCCACCCCA	chr1.trna1000-LeuCAG	0	0	0	0	0	1	0
TCGAATCCCATTCCTGACACC	chr1.trna1000-LeuCAG	0	1	0	0	0	2	0
TCGAATCCCATTCCTGACACCA	chr1.trna1000-LeuCAG	8	1	8	1	6	3	1
TCGAATCCCATTCCTGACACCC	chr1.trna1000-LeuCAG	0	0	1	0	0	0	0
TCGAATCCCATTCCTGACACT	chr1.trna1000-LeuCAG	0	0	1	0	0	0	0
TCGAATCCCATTCCTGACATCA	chr1.trna1000-LeuCAG	0	0	0	1	0	0	0
TCGAATCGCACTCCTGACACCA	chr1.trna1000-LeuCAG	1	0	0	0	0	0	0
TCGAATCTCACTCCTGACACC	chr1.trna1000-LeuCAG	3	1	2	3	1	1	0
TCGAATCTCACTCCTGACACCA	chr1.trna1000-LeuCAG	19	18	35	9	3	17	13
TCGAATCTCACTCCTGACACCC	chr1.trna1000-LeuCAG	2	0	5	0	0	0	1
TCGAATCTCACTCCTGACACCG	chr1.trna1000-LeuCAG	1	0	0	0	0	0	6
TCGAATCTCACTCCTGACACT	chr1.trna1000-LeuCAG	0	0	0	0	0	2	0
TCGAATCTCACTCCTGACACTA	chr1.trna1000-LeuCAG	0	0	1	0	0	0	0
TCGAATTCCACTCCTGACACC	chr1.trna1000-LeuCAG	0	0	2	1	0	0	0
TCGAATTCCACTCCTGACACT	chr1.trna1000-LeuCAG	0	0	3	0	0	0	0
TCGACTCCCACTCCTGACACT	chr1.trna1000-LeuCAG	1	0	0	0	0	0	0
TCGAGTCCCACTCCTGACACA	chr1.trna1000-LeuCAG	0	0	0	1	0	0	0
TCGAGTCCCACTCCTGACACC	chr1.trna1000-LeuCAG	0	1	2	0	0	0	0
TCGAGTCCCACTCCTGACACT	chr1.trna1000-LeuCAG	1	0	3	1	0	0	0
TCGATTCCCACTCCTGACACC	chr1.trna1000-LeuCAG	0	0	0	0	0	0	1
TCGCAGTCTCCCTTGGAGGCGTGGGTTCGAATCCCACTCCTGACACCA	chr1.trna1000-LeuCAG	0	0	0	0	1	0	0
TCGGATCCCACTCCTGACACA	chr1.trna1000-LeuCAG	0	0	1	0	0	0	0
TCGGATCCCACTCCTGACACC	chr1.trna1000-LeuCAG	0	4	1	1	0	0	0
TCGGTTCGAATCCCACTCCTGACACCC	chr1.trna1000-LeuCAG	1	0	0	0	0	0	0
TCGTATCCCACTCCTGACACC	chr1.trna1000-LeuCAG	0	0	0	0	0	0	1
TCTAATCCCACTCCTGACACT	chr1.trna1000-LeuCAG	0	0	1	0	0	0	0
TCTCCCCTGTAGGCGTGGGTTCGAATCCCACTCCTGACACCA	chr1.trna1000-LeuCAG	1	0	0	0	0	0	0
TGAGTTCGAATCCCACTCCTGACACC	chr1.trna1000-LeuCAG	0	0	1	0	0	0	0
TGCCACCGCACCCAACCCTC	chr1.trna1000-LeuCAG	0	0	0	3	0	0	0
TGGGCTCGAATCCCACTCCTGACACC	chr1.trna1000-LeuCAG	0	0	0	1	0	0	0
TGGGCTCGAATCCCACTCCTGACACG	chr1.trna1000-LeuCAG	0	0	0	0	0	0	1
TGGGGTCGAATCCCACTCCTGACACT	chr1.trna1000-LeuCAG	0	0	0	0	0	0	1
TGGGTCCGAATCCCACTCCTGACACA	chr1.trna1000-LeuCAG	0	0	1	0	0	0	0
TGGGTCCGAATCCCACTCCTGACACC	chr1.trna1000-LeuCAG	0	0	2	0	0	0	0
TGGGTCCGAATCCCACTCCTGACACT	chr1.trna1000-LeuCAG	0	0	2	1	0	0	0
TGGGTTCGAACCCACTCCTGACACA	chr1.trna1000-LeuCAG	1	0	0	0	0	0	0
TGGGTTCGAATCCCACCCCTGACA	chr1.trna1000-LeuCAG	0	0	0	1	0	0	0
TGGGTTCGAATCCCACCCCTGACACCA	chr1.trna1000-LeuCAG	3	1	7	3	1	0	3
TGGGTTCGAATCCCACCCCTGACACCG	chr1.trna1000-LeuCAG	0	0	0	0	0	0	1
TGGGTTCGAATCCCACTCTGACACC	chr1.trna1000-LeuCAG	8	0	1	0	0	0	0
TGGGTTCGAATCCCACTCTGACACCG	chr1.trna1000-LeuCAG	1	0	2	0	0	0	0
TGGGTTCGAATCCCAGCGACCCCA	chr1.trna1000-LeuCAG	0	0	0	1	0	0	0
TGGGTTCGAATCCCAGTCCTGACACCA	chr1.trna1000-LeuCAG	1	1	1	3	1	2	0
TGGGTTCGAATCCCATTCCTGACACCA	chr1.trna1000-LeuCAG	3	1	3	0	3	1	4
TGGGTTCGAATCCCATTCCTGACACT	chr1.trna1000-LeuCAG	0	0	0	0	0	1	0
TGGGTTCGAATCCCCGCCGCA	chr1.trna1000-LeuCAG	0	0	0	0	0	0	1
TGGGTTCGAGTCCCACTCCTGACACA	chr1.trna1000-LeuCAG	1	0	0	0	0	0	0
TGGGTTCGAGTCCCACTCCTGACACC	chr1.trna1000-LeuCAG	3	0	0	2	0	0	1
TGGGTTCGAGTCCCACTCCTGACACT	chr1.trna1000-LeuCAG	1	1	0	4	0	1	0
TGGGTTCGATCCCACTCCTGACACC	chr1.trna1000-LeuCAG	1	0	0	0	0	0	0
TGGGTTCGATCCCACTCCTGACACT	chr1.trna1000-LeuCAG	1	0	0	0	0	0	0
TGGGTTTGAATCCCACTCCTGACACC	chr1.trna1000-LeuCAG	0	0	1	0	0	0	3
TGGGTTTGAATCCCACTCCTGACACT	chr1.trna1000-LeuCAG	0	0	0	0	0	0	2
TGGTTTCGAATCCCACTCCTGACACC	chr1.trna1000-LeuCAG	0	0	1	0	0	0	0
TGTGTTCGAATCCCACTCCTGACACA	chr1.trna1000-LeuCAG	3	0	0	0	0	0	0
TGTGTTCGAATCCCACTCCTGACACC	chr1.trna1000-LeuCAG	3	0	0	0	1	0	0
TGTGTTCGAATCCCACTCCTGACACT	chr1.trna1000-LeuCAG	1	0	0	0	0	0	0
TTAGAATCCCACTCCTGACACC	chr1.trna1000-LeuCAG	0	0	0	0	0	0	1
TTCAAATCCCACTCCTGACACC	chr1.trna1000-LeuCAG	0	0	1	0	0	1	0
TTCAAATCCCACTCCTGACACT	chr1.trna1000-LeuCAG	0	0	0	0	1	0	0
TTCGAACCCCACTCCTGACACA	chr1.trna1000-LeuCAG	0	0	0	1	0	0	0
TTCGAACCCCACTCCTGACACC	chr1.trna1000-LeuCAG	1	0	2	1	0	2	0
TTCGAACCCCACTCCTGACACT	chr1.trna1000-LeuCAG	0	0	0	1	0	0	0
TTCGAATCACACTCCTGACACCA	chr1.trna1000-LeuCAG	1	1	4	0	0	1	2
TTCGAATCACACTCCTGACACCC	chr1.trna1000-LeuCAG	0	0	2	0	0	0	0
TTCGAATCCCACCCCTGACACT	chr1.trna1000-LeuCAG	0	0	0	0	0	1	0
TTCGAATCCCATTAGCCACCC	chr1.trna1000-LeuCAG	1	2	0	3	0	1	2
TTCGAATCCCATTAGCCACCCCA	chr1.trna1000-LeuCAG	0	0	0	0	0	3	0
TTCGAATCCCATTCCTGACACC	chr1.trna1000-LeuCAG	1	0	0	2	0	0	0
TTCGAATCCCATTCCTGACACCA	chr1.trna1000-LeuCAG	4	1	8	1	1	3	4
TTCGAATCCCATTCCTGACACCC	chr1.trna1000-LeuCAG	0	0	1	0	0	0	0
TTCGAATCCCATTCCTGACACT	chr1.trna1000-LeuCAG	0	0	0	0	0	1	0
TTCGAATCCCATTCCTGGCACT	chr1.trna1000-LeuCAG	0	0	0	1	0	0	0
TTCGAATCGCACTCCTGACACCA	chr1.trna1000-LeuCAG	0	0	0	0	0	1	0
TTCGAATCGCACTCCTGACACCC	chr1.trna1000-LeuCAG	0	0	1	0	0	0	0
TTCGAATCTCACTCCTGACACC	chr1.trna1000-LeuCAG	3	1	1	0	4	0	3
TTCGAATCTCACTCCTGACACCA	chr1.trna1000-LeuCAG	24	4	16	27	8	12	26
TTCGAATCTCACTCCTGACACCG	chr1.trna1000-LeuCAG	1	1	1	1	0	0	7
TTCGAATCTCACTCCTGACACT	chr1.trna1000-LeuCAG	0	0	1	1	1	0	1
TTCGAATCTCACTCTTGTCACT	chr1.trna1000-LeuCAG	2	0	0	0	0	0	0
TTCGAGTCCCACTCCTGACAC	chr1.trna1000-LeuCAG	0	0	1	0	0	0	0
TTCGAGTCCCACTCCTGACACC	chr1.trna1000-LeuCAG	0	1	3	0	0	0	1
TTCGAGTCCCACTCCTGACACT	chr1.trna1000-LeuCAG	1	0	0	0	0	1	1
TTCGCATCCCACTCCTGACACC	chr1.trna1000-LeuCAG	0	1	0	0	0	0	0
TTCGGATCCCACTCCTGACACC	chr1.trna1000-LeuCAG	0	0	2	0	0	0	2
TTCGGATCCCACTCCTGACACT	chr1.trna1000-LeuCAG	3	1	0	0	0	3	2
TTCGGATCCCACTCCTGACAT	chr1.trna1000-LeuCAG	0	0	0	0	0	1	0
TTTCGAATCCCACCCCTGACACC	chr1.trna1000-LeuCAG	0	0	0	0	0	0	2
TTTCGACTCCCACTCCTGACACA	chr1.trna1000-LeuCAG	0	0	0	0	1	0	0
TTTGAATCCCACTCCTGACACC	chr1.trna1000-LeuCAG	0	0	0	0	1	1	0
TTTGAATCCCACTCCTGACACT	chr1.trna1000-LeuCAG	0	0	1	0	0	0	0
TTTGTTCGAATCCCACTCCTGACACT	chr1.trna1000-LeuCAG	0	0	0	0	1	0	0
AAGACAGACTGACAGTTCATC	chr1.trna1001-GlyGCC	0	0	1	0	0	0	0
AAGCACAGGGTCCCCATTG	chr1.trna1001-GlyGCC	0	0	1	0	0	0	0
ACGATTCCCGGCCCAGGCACCA	chr1.trna1001-GlyGCC	0	0	0	0	1	0	0
ACGATTCCCGGCCCATGCACCA	chr1.trna1001-GlyGCC	0	1	1	0	0	0	0
ACGATTCCCGGCCCATGCACG	chr1.trna1001-GlyGCC	0	0	0	0	0	0	1
ACGCGGGAGGCCCGGGTTCGATTCCCGGCCCATGC	chr1.trna1001-GlyGCC	0	0	0	0	0	0	1
AGGCCCGGGTTCAATTTCCGGCCCATGCACCC	chr1.trna1001-GlyGCC	1	0	0	0	0	0	0
AGGCCCGGGTTCGATCCCCGGCCCATGCACCA	chr1.trna1001-GlyGCC	1	0	0	0	0	0	0
AGTTCGATTCCCGGCCCATGCACCA	chr1.trna1001-GlyGCC	0	0	1	0	0	0	0
AGTTCGATTCCCGGCCCATGCACT	chr1.trna1001-GlyGCC	0	2	0	0	0	0	0
ATCAGTGGTAGAATTCTCGCCTGCCACGCGGGAGGCCCGGGTTCGATTCCCGGCCCATGCACCA	chr1.trna1001-GlyGCC	0	0	0	1	0	0	0
CATGCAGAGTCAGTCCCTTT	chr1.trna1001-GlyGCC	0	1	0	0	0	0	0
CATGCAGAGTCCAGTCCCTTA	chr1.trna1001-GlyGCC	0	0	0	1	0	0	0
CATGCAGAGTCCAGTCCCTTT	chr1.trna1001-GlyGCC	0	0	1	6	0	0	0
CATGCAGAGTCCAGTCCCTTTT	chr1.trna1001-GlyGCC	2	0	0	3	0	0	0
CCCAGCCCATGCAGAGTCCAGTCCCTTTT	chr1.trna1001-GlyGCC	0	0	0	1	0	0	0
CCCGGGCTCGATTCCCGGCCCATGCACCA	chr1.trna1001-GlyGCC	0	0	2	0	0	0	0
CCCGGGTTCGATTCCTGGCCCATGCACCA	chr1.trna1001-GlyGCC	5	0	0	1	0	0	0
CCCGGTTTCGATTCCCGGCCCATGCACCA	chr1.trna1001-GlyGCC	2	0	0	0	0	0	0
CCCGGTTTCGATTCCCGGCCCATGCACCT	chr1.trna1001-GlyGCC	1	0	0	0	0	0	0
CCCGGTTTCGATTCCCGGCCCATGCGCCA	chr1.trna1001-GlyGCC	0	0	1	0	0	0	0
CCCGTGTTCGATTCCCGGCCCATGCACCA	chr1.trna1001-GlyGCC	0	0	2	4	1	0	1
CCGATTCCCGGCCCATGCACA	chr1.trna1001-GlyGCC	0	0	1	0	0	0	0
CCGATTCCCGGCCCATGCACC	chr1.trna1001-GlyGCC	0	0	0	0	1	0	0
CCGATTCCCGGCCCATGCACCA	chr1.trna1001-GlyGCC	9	0	1	1	3	0	4
CCGATTCCCGGCCCATGCACCG	chr1.trna1001-GlyGCC	0	0	0	0	0	0	1
CCGATTCCCGGCCCATGCACCT	chr1.trna1001-GlyGCC	1	0	0	0	0	0	2
CCGATTCCCGGCTCATGCACCA	chr1.trna1001-GlyGCC	0	0	1	0	0	0	0
CCGGCCCATGCAGAGTCCAGTCCCTTT	chr1.trna1001-GlyGCC	1	0	0	1	0	1	0
CCGGCCCATGCAGAGTCCAGTCCCTTTA	chr1.trna1001-GlyGCC	2	0	1	0	0	0	0
CCGGCCCATGCAGAGTCCAGTCCCTTTT	chr1.trna1001-GlyGCC	0	0	0	1	0	0	0
CCGGCCCATGTAGAGTCCAGTCCCTTC	chr1.trna1001-GlyGCC	0	0	0	0	0	0	1
CCGGCCCATGTAGAGTCCAGTCCCTTT	chr1.trna1001-GlyGCC	0	0	0	0	0	0	2
CCTGCCACGCGGGAGGCCCGGGTTCGATTCCCGGCCCATGCACC	chr1.trna1001-GlyGCC	0	0	1	0	0	0	1
CCTGCCACGCGGGAGGCCCGGGTTCGATTCCCGGCCCATGCACCA	chr1.trna1001-GlyGCC	0	0	1	0	1	0	0
CGATTCCCGGACCATGCACCA	chr1.trna1001-GlyGCC	1	0	0	0	0	0	0
CGATTCCCGGCCCAAGCACCA	chr1.trna1001-GlyGCC	0	2	0	1	1	1	1
CGATTCCCGGCCCAAGCACCG	chr1.trna1001-GlyGCC	0	0	0	0	0	0	1
CGATTCCCGGCCCAAGCACCT	chr1.trna1001-GlyGCC	0	0	1	0	0	0	0
CGATTCCCGGCCCAGGCACCA	chr1.trna1001-GlyGCC	3	0	1	0	1	0	1
CGATTCCCGGCCCAGGCACT	chr1.trna1001-GlyGCC	0	0	0	0	0	1	0
CGATTCCCGGCCCATACACC	chr1.trna1001-GlyGCC	1	0	0	0	1	0	0
CGATTCCCGGCCCATACACCA	chr1.trna1001-GlyGCC	3	0	1	1	2	1	0
CGATTCCCGGCCCATACACCG	chr1.trna1001-GlyGCC	0	0	0	0	0	1	0
CGATTCCCGGCCCATACACCT	chr1.trna1001-GlyGCC	1	0	0	0	0	0	0
CGATTCCCGGCCCATCCACCA	chr1.trna1001-GlyGCC	3	1	4	2	0	0	0
CGATTCCCGGCCCATCCACCC	chr1.trna1001-GlyGCC	0	0	0	0	0	1	0
CGATTCCCGGCCCATG	chr1.trna1001-GlyGCC	0	4	1	0	0	0	4
CGATTCCCGGCCCATGCA	chr1.trna1001-GlyGCC	2	0	0	0	1	0	1
CGATTCCCGGCCCATGCAACA	chr1.trna1001-GlyGCC	0	0	0	0	3	0	0
CGATTCCCGGCCCATGCAC	chr1.trna1001-GlyGCC	0	0	4	0	0	2	1
CGATTCCCGGCCCATGCACA	chr1.trna1001-GlyGCC	20	13	31	16	13	11	18
CGATTCCCGGCCCATGCACAA	chr1.trna1001-GlyGCC	1	0	2	1	0	0	1
CGATTCCCGGCCCATGCACC	chr1.trna1001-GlyGCC	161	85	241	83	90	77	161
CGATTCCCGGCCCATGCACCA	chr1.trna1001-GlyGCC	1291	779	2258	808	749	825	1325
CGATTCCCGGCCCATGCACCAA	chr1.trna1001-GlyGCC	0	0	0	0	0	0	3
CGATTCCCGGCCCATGCACCAAG	chr1.trna1001-GlyGCC	0	0	0	0	1	0	0
CGATTCCCGGCCCATGCACCAG	chr1.trna1001-GlyGCC	0	0	0	0	0	0	1
CGATTCCCGGCCCATGCACCC	chr1.trna1001-GlyGCC	30	23	53	15	21	13	29
CGATTCCCGGCCCATGCACCCA	chr1.trna1001-GlyGCC	0	0	0	0	0	1	0
CGATTCCCGGCCCATGCACCG	chr1.trna1001-GlyGCC	25	7	52	14	14	17	341
CGATTCCCGGCCCATGCACCT	chr1.trna1001-GlyGCC	53	33	85	38	26	36	59
CGATTCCCGGCCCATGCACCTAG	chr1.trna1001-GlyGCC	0	0	0	1	0	0	0
CGATTCCCGGCCCATGCACG	chr1.trna1001-GlyGCC	0	0	2	0	1	0	6
CGATTCCCGGCCCATGCACGG	chr1.trna1001-GlyGCC	0	0	0	0	0	0	1
CGATTCCCGGCCCATGCACT	chr1.trna1001-GlyGCC	85	40	112	30	52	33	60
CGATTCCCGGCCCATGCACTA	chr1.trna1001-GlyGCC	3	0	6	6	1	2	6
CGATTCCCGGCCCATGCACTG	chr1.trna1001-GlyGCC	0	0	0	0	0	0	2
CGATTCCCGGCCCATGCAGAGTCCAGTCCCTTC	chr1.trna1001-GlyGCC	0	0	0	0	0	0	1
CGATTCCCGGCCCATGCAGAGTCCAGTCCCTTT	chr1.trna1001-GlyGCC	1	0	0	0	0	0	1
CGATTCCCGGCCCATGCAGAGTCCAGTCCCTTTT	chr1.trna1001-GlyGCC	0	1	0	0	0	1	0
CGATTCCCGGCCCATGCAT	chr1.trna1001-GlyGCC	0	0	0	1	0	0	0
CGATTCCCGGCCCATGCATCA	chr1.trna1001-GlyGCC	5	1	2	0	5	0	1
CGATTCCCGGCCCATGCATTA	chr1.trna1001-GlyGCC	0	1	1	0	0	0	0
CGATTCCCGGCCCATGCCCCA	chr1.trna1001-GlyGCC	0	0	0	1	0	1	0
CGATTCCCGGCCCATGCGCC	chr1.trna1001-GlyGCC	0	0	0	0	0	0	1
CGATTCCCGGCCCATGCGCCA	chr1.trna1001-GlyGCC	5	1	11	1	2	3	4
CGATTCCCGGCCCATGCGCCC	chr1.trna1001-GlyGCC	0	0	0	1	0	0	0
CGATTCCCGGCCCATGCGCCG	chr1.trna1001-GlyGCC	0	0	0	0	0	0	1
CGATTCCCGGCCCATGCGCT	chr1.trna1001-GlyGCC	0	0	0	0	1	0	0
CGATTCCCGGCCCATGCNCCA	chr1.trna1001-GlyGCC	0	1	0	0	0	0	0
CGATTCCCGGCCCATGCTCCA	chr1.trna1001-GlyGCC	0	0	1	0	0	1	1
CGATTCCCGGCCCATGGACCG	chr1.trna1001-GlyGCC	0	0	0	0	0	0	1
CGATTCCCGGCCCATGTACCA	chr1.trna1001-GlyGCC	3	2	11	0	4	2	6
CGATTCCCGGCCCATGTACCC	chr1.trna1001-GlyGCC	0	0	2	0	0	0	0
CGATTCCCGGCCCATGTTCCA	chr1.trna1001-GlyGCC	0	0	0	0	0	1	0
CGATTCCCGGCCCATTCACC	chr1.trna1001-GlyGCC	0	0	0	0	0	3	0
CGATTCCCGGCCCATTCACCA	chr1.trna1001-GlyGCC	0	0	5	3	0	5	1
CGATTCCCGGCCCATTCACCC	chr1.trna1001-GlyGCC	0	1	0	0	0	0	0
CGATTCCCGGCCCCTGCACCA	chr1.trna1001-GlyGCC	0	1	0	0	0	0	0
CGATTCCCGGCCCGTGCACC	chr1.trna1001-GlyGCC	0	0	1	0	0	0	0
CGATTCCCGGCCCGTGCACCA	chr1.trna1001-GlyGCC	3	0	5	2	1	3	5
CGATTCCCGGCCCGTGCACCT	chr1.trna1001-GlyGCC	0	0	0	0	1	0	0
CGATTCCCGGCCCGTGCACT	chr1.trna1001-GlyGCC	1	0	0	0	0	0	0
CGATTCCCGGCCCTTGCACC	chr1.trna1001-GlyGCC	0	0	1	0	0	2	0
CGATTCCCGGCCCTTGCACCA	chr1.trna1001-GlyGCC	1	0	1	0	1	0	3
CGATTCCCGGCTCATACACCA	chr1.trna1001-GlyGCC	0	0	0	1	0	0	0
CGATTCCCGGCTCATGCACC	chr1.trna1001-GlyGCC	1	0	0	0	0	0	0
CGATTCCCGGCTCATGCACCA	chr1.trna1001-GlyGCC	5	7	17	2	1	1	12
CGATTCCCGGCTCATGCACCC	chr1.trna1001-GlyGCC	1	0	0	1	0	0	0
CGATTCCCGGCTCATGCACCT	chr1.trna1001-GlyGCC	1	0	1	0	0	0	0
CGATTCCCGGCTCATGCACG	chr1.trna1001-GlyGCC	0	0	0	0	0	0	1
CGATTCCCGGCTCATTCACCA	chr1.trna1001-GlyGCC	0	0	0	2	0	0	0
CGATTCCCGGGCCATGCACC	chr1.trna1001-GlyGCC	0	0	0	0	0	0	1
CGATTCCCGGGCCATGCACCA	chr1.trna1001-GlyGCC	0	0	1	0	0	0	1
CGATTCCCGGTCCATGCACC	chr1.trna1001-GlyGCC	0	0	1	2	0	0	0
CGATTCCCGGTCCATGCACCA	chr1.trna1001-GlyGCC	23	2	3	4	5	0	1
CGATTCCCGGTCCATGCACCG	chr1.trna1001-GlyGCC	0	0	1	0	0	0	0
CGATTCCCGGTCCATGCACCT	chr1.trna1001-GlyGCC	1	0	0	0	0	1	0
CGGCCCAAGCAGAGTCCAGTCCCTTTT	chr1.trna1001-GlyGCC	1	0	0	0	0	0	0
CGGCCTATGCAGAGTCCAGTCCCTTTT	chr1.trna1001-GlyGCC	0	0	2	0	0	0	0
CGGGAGGCCCGGGTTCGATTCCCGGCCCATGC	chr1.trna1001-GlyGCC	0	0	0	0	0	1	0
CGGGAGGCCCGGGTTCGATTCCCGGCCCATGCACC	chr1.trna1001-GlyGCC	0	0	1	0	0	0	0
CGGGAGGCCCGGGTTCGATTCCCGGCCCATGCACCA	chr1.trna1001-GlyGCC	5	3	5	0	0	0	3
CGGGAGGCCCGGGTTCGATTCCCGGCCCATGCACCT	chr1.trna1001-GlyGCC	0	0	2	0	0	0	0
CGGGAGGCCCGGGTTCGATTCCCGGCCCATGCACT	chr1.trna1001-GlyGCC	0	0	1	0	0	0	0
CGGGTTCGATACCCGGCCCATGCACCA	chr1.trna1001-GlyGCC	0	0	1	0	0	0	0
CGGGTTCGATCCCCGGCCCATGCACC	chr1.trna1001-GlyGCC	0	0	0	0	0	0	1
CGGGTTCGATTCACGGCCCATGCACCA	chr1.trna1001-GlyGCC	2	0	2	0	0	0	0
CGGGTTCGATTCACGGCCCATGCACCT	chr1.trna1001-GlyGCC	0	0	1	0	0	0	0
CGGGTTCGATTCCAGGCCCATGCACCA	chr1.trna1001-GlyGCC	2	0	0	0	0	0	0
CGGGTTCGATTCCCAGCCCATGCACC	chr1.trna1001-GlyGCC	2	2	0	0	0	0	0
CGGGTTCGATTCCCGACCCATGCACCA	chr1.trna1001-GlyGCC	1	0	3	1	1	0	3
CGGGTTCGATTCCCGCCCCATGCACC	chr1.trna1001-GlyGCC	0	1	0	0	0	0	0
CGGGTTCGATTCCCGGCCCAAGCACCA	chr1.trna1001-GlyGCC	3	0	0	0	2	0	0
CGGGTTCGATTCCCGGCCCAGCACCA	chr1.trna1001-GlyGCC	0	0	0	0	0	0	1
CGGGTTCGATTCCCGGCCCAGGCACCA	chr1.trna1001-GlyGCC	1	0	0	0	0	0	1
CGGGTTCGATTCCCGGCCCATACACC	chr1.trna1001-GlyGCC	1	0	0	0	0	0	0
CGGGTTCGATTCCCGGCCCATACACCA	chr1.trna1001-GlyGCC	2	0	0	0	2	0	1
CGGGTTCGATTCCCGGCCCATACACTA	chr1.trna1001-GlyGCC	2	0	0	0	0	0	0
CGGGTTCGATTCCCGGCCCATCCACCA	chr1.trna1001-GlyGCC	1	0	2	0	0	0	0
CGGGTTCGATTCCCGGCCCATCCACCT	chr1.trna1001-GlyGCC	1	0	0	0	0	0	0
CGGGTTCGATTCCCGGCCCATGAACC	chr1.trna1001-GlyGCC	0	0	0	0	0	1	0
CGGGTTCGATTCCCGGCCCATGAACCA	chr1.trna1001-GlyGCC	0	0	0	1	0	0	0
CGGGTTCGATTCCCGGCCCATGCACA	chr1.trna1001-GlyGCC	11	1	14	2	3	4	6
CGGGTTCGATTCCCGGCCCATGCACAA	chr1.trna1001-GlyGCC	0	0	2	0	0	0	0
CGGGTTCGATTCCCGGCCCATGCACC	chr1.trna1001-GlyGCC	121	19	99	33	10	12	44
CGGGTTCGATTCCCGGCCCATGCACCA	chr1.trna1001-GlyGCC	1138	223	1137	217	201	184	420
CGGGTTCGATTCCCGGCCCATGCACCAAG	chr1.trna1001-GlyGCC	0	0	1	0	0	0	0
CGGGTTCGATTCCCGGCCCATGCACCC	chr1.trna1001-GlyGCC	26	2	29	6	11	5	7
CGGGTTCGATTCCCGGCCCATGCACCG	chr1.trna1001-GlyGCC	29	4	18	5	2	3	95
CGGGTTCGATTCCCGGCCCATGCACCT	chr1.trna1001-GlyGCC	53	11	50	10	11	7	16
CGGGTTCGATTCCCGGCCCATGCACG	chr1.trna1001-GlyGCC	0	0	0	0	0	0	2
CGGGTTCGATTCCCGGCCCATGCACGT	chr1.trna1001-GlyGCC	0	0	2	0	0	0	0
CGGGTTCGATTCCCGGCCCATGCACT	chr1.trna1001-GlyGCC	54	7	40	20	11	6	16
CGGGTTCGATTCCCGGCCCATGCACTA	chr1.trna1001-GlyGCC	2	2	5	0	2	0	3
CGGGTTCGATTCCCGGCCCATGCAGAGTCCAGTCCCTTT	chr1.trna1001-GlyGCC	0	1	0	0	0	0	0
CGGGTTCGATTCCCGGCCCATGCATCA	chr1.trna1001-GlyGCC	1	1	1	0	0	0	2
CGGGTTCGATTCCCGGCCCATGCATCT	chr1.trna1001-GlyGCC	2	0	0	0	0	0	0
CGGGTTCGATTCCCGGCCCATGCGCCA	chr1.trna1001-GlyGCC	1	2	10	0	0	1	3
CGGGTTCGATTCCCGGCCCATGCGCCG	chr1.trna1001-GlyGCC	0	0	0	0	0	0	1
CGGGTTCGATTCCCGGCCCATGCGCCT	chr1.trna1001-GlyGCC	0	0	1	0	0	0	0
CGGGTTCGATTCCCGGCCCATGCTCCA	chr1.trna1001-GlyGCC	1	0	0	0	0	0	0
CGGGTTCGATTCCCGGCCCATGGACCA	chr1.trna1001-GlyGCC	0	0	0	1	0	0	0
CGGGTTCGATTCCCGGCCCATGT	chr1.trna1001-GlyGCC	0	0	0	1	0	0	0
CGGGTTCGATTCCCGGCCCATGTACCA	chr1.trna1001-GlyGCC	1	0	0	0	0	0	0
CGGGTTCGATTCCCGGCCCATGTTCCA	chr1.trna1001-GlyGCC	0	0	1	0	0	0	0
CGGGTTCGATTCCCGGCCCATGTTCCC	chr1.trna1001-GlyGCC	0	0	1	0	0	0	0
CGGGTTCGATTCCCGGCCCATTCACCA	chr1.trna1001-GlyGCC	4	0	0	0	0	0	0
CGGGTTCGATTCCCGGCCCCGCC	chr1.trna1001-GlyGCC	1	0	0	0	0	0	0
CGGGTTCGATTCCCGGCCCCGCT	chr1.trna1001-GlyGCC	0	0	0	0	0	1	0
CGGGTTCGATTCCCGGCCCCTGCACCA	chr1.trna1001-GlyGCC	0	0	1	0	0	0	0
CGGGTTCGATTCCCGGCCCGTGCACC	chr1.trna1001-GlyGCC	2	0	2	0	0	0	2
CGGGTTCGATTCCCGGCCCGTGCACCA	chr1.trna1001-GlyGCC	2	0	0	0	1	0	1
CGGGTTCGATTCCCGGCCCGTGCACCG	chr1.trna1001-GlyGCC	0	0	0	0	0	0	1
CGGGTTCGATTCCCGGCCCGTGCACT	chr1.trna1001-GlyGCC	3	0	2	0	0	0	0
CGGGTTCGATTCCCGGCCCTTGCACCA	chr1.trna1001-GlyGCC	0	0	1	0	0	0	0
CGGGTTCGATTCCCGGCTCATGCACCA	chr1.trna1001-GlyGCC	0	0	3	0	1	0	0
CGGGTTCGATTCCCGGCTCATGCACCT	chr1.trna1001-GlyGCC	0	0	1	0	0	0	0
CGGGTTCGATTCCCGTCCCATGCACCA	chr1.trna1001-GlyGCC	3	0	0	1	0	0	0
CGGGTTCGATTCCCTGCCCATGCACCA	chr1.trna1001-GlyGCC	2	0	0	0	0	0	2
CGGGTTCGATTCCCTGCCCATGCACCG	chr1.trna1001-GlyGCC	1	0	0	0	0	0	0
CGGGTTCGATTCCTGGCCCATGCACC	chr1.trna1001-GlyGCC	1	0	0	0	0	0	0
CGGGTTCGATTCCTGGCCCATGCACCA	chr1.trna1001-GlyGCC	4	1	3	1	0	1	0
CGGGTTCGATTCCTGGCCCATGCACCC	chr1.trna1001-GlyGCC	0	0	0	1	0	0	0
CGGGTTCGATTCCTGGCCCATGCACCT	chr1.trna1001-GlyGCC	1	0	0	1	0	0	0
CGGGTTCGATTCGCGGCCCATGCACCT	chr1.trna1001-GlyGCC	1	0	0	0	0	0	0
CGGGTTCGATTCGTGGCCCATGCACCA	chr1.trna1001-GlyGCC	2	0	0	0	0	0	0
CGTTCGATTCCCGGCCCATGCACCA	chr1.trna1001-GlyGCC	1	0	1	0	0	1	0
CGTTCGATTCCCGGCCCATGCACCT	chr1.trna1001-GlyGCC	0	0	1	0	0	0	0
CTCGGGTTCGATTCCCGGCCCATGCACCA	chr1.trna1001-GlyGCC	0	0	1	0	0	0	0
CTGCAGATGCGAGTCCCTTT	chr1.trna1001-GlyGCC	0	0	0	0	1	0	0
GAATTCTCGCCTGCCACGCGGGAGGCCCGGGTTCGATTCCCGGCCCATGCACCA	chr1.trna1001-GlyGCC	1	0	0	0	2	0	0
GAGGCCCGGGTTCGATTCCCGGCCCATGCACCA	chr1.trna1001-GlyGCC	0	0	0	1	0	0	0
GAGGCCCGGGTTCGATTCCCGGCCCATGCACCG	chr1.trna1001-GlyGCC	0	0	0	0	0	0	2
GAGTCCAGTCCCTTTT	chr1.trna1001-GlyGCC	0	0	0	0	1	0	0
GAGTTCATCAGGGGTTGGTAGG	chr1.trna1001-GlyGCC	0	0	2	0	0	0	0
GATTCCCGGTCCATGCACC	chr1.trna1001-GlyGCC	0	0	0	0	1	0	0
GCAGACTGAAAGTTCATCA	chr1.trna1001-GlyGCC	0	1	0	0	0	0	0
GCAGAGTCCAGTCCCTT	chr1.trna1001-GlyGCC	0	1	0	0	0	0	0
GCAGAGTCCAGTCCCTTT	chr1.trna1001-GlyGCC	0	0	0	0	3	0	0
GCAGAGTCCAGTCTCTTT	chr1.trna1001-GlyGCC	0	2	0	0	0	0	0
GCCCATGCAGAGTCCAGTCCCTTC	chr1.trna1001-GlyGCC	1	0	0	0	0	0	0
GCCCATGCAGAGTCCAGTCCCTTT	chr1.trna1001-GlyGCC	3	2	0	0	0	6	0
GCCCATGCAGAGTCCAGTCCCTTTC	chr1.trna1001-GlyGCC	0	0	0	0	0	0	2
GCCCATGCAGAGTCCAGTCCCTTTT	chr1.trna1001-GlyGCC	0	0	1	0	0	0	1
GCCCGGGTTCGATTCCCGGCCCATGCACA	chr1.trna1001-GlyGCC	1	0	0	0	0	0	0
GCCCGGGTTCGATTCCCGGCCCATGCACC	chr1.trna1001-GlyGCC	3	0	0	1	0	0	0
GCCCGGGTTCGATTCCCGGCCCATGCACCA	chr1.trna1001-GlyGCC	10	3	9	1	1	1	0
GCCCGGGTTCGATTCCCGGCCCATGCACT	chr1.trna1001-GlyGCC	2	0	0	0	0	0	0
GCCCGGTTTCGATTCCCGGCCCATGCACCA	chr1.trna1001-GlyGCC	0	0	4	0	0	0	0
GCGATTCCCGGCCCATGCACCA	chr1.trna1001-GlyGCC	0	1	1	0	0	0	0
GCGATTCCCGGCCCATGCACCT	chr1.trna1001-GlyGCC	1	0	0	0	0	0	0
GGAGGCCCACAGTCCAGT	chr1.trna1001-GlyGCC	0	0	0	0	0	0	3
GGCCCTTGCAGAGTCCA	chr1.trna1001-GlyGCC	0	0	0	1	0	0	0
GGGTTCGATTCCCGGTCCATGCACCC	chr1.trna1001-GlyGCC	1	0	0	0	0	0	0
GGTNCGATTCCCGGCCCATGCACCA	chr1.trna1001-GlyGCC	0	0	0	0	0	0	1
GGTTCGATTCCCGGTCCATGCACCAGT	chr1.trna1001-GlyGCC	0	0	0	0	3	0	0
GNGTTCGATTCCCGGCCCATGCACCA	chr1.trna1001-GlyGCC	0	0	2	0	0	0	0
GNTTCCCGGCCCATGCACCA	chr1.trna1001-GlyGCC	0	1	1	0	0	1	1
GTAGAATTCTCGCCTGCCACGCGGGAGGCCCGGGTTCGATTCCCGGCCCATGCACCA	chr1.trna1001-GlyGCC	0	0	0	0	2	0	0
GTGGTAGAATTCTCGCCTGCCACGCGGGAGGCCCGGGTTCGATTCCCGGCCCATGCACCA	chr1.trna1001-GlyGCC	0	0	1	0	0	0	0
GTGTTCGATTCCCGGCCCATGCACC	chr1.trna1001-GlyGCC	1	0	0	0	0	0	0
GTGTTCGATTCCCGGCCCATGCACCA	chr1.trna1001-GlyGCC	8	0	5	0	7	1	0
GTGTTCGATTCCCGGCCCATGCACCT	chr1.trna1001-GlyGCC	0	0	2	0	0	0	0
GTGTTCGATTCCCGGCCCATGTACCA	chr1.trna1001-GlyGCC	1	0	0	0	0	0	0
GTTCAGTGGTAGGATTCTCGCCTGCCACGCGGGAGGCCCGGGTTCGATTCCCGGCCCATGCACCA	chr1.trna1001-GlyGCC	0	0	0	0	1	0	0
GTTCGATTCCCGACCCATGCACC	chr1.trna1001-GlyGCC	2	0	0	0	0	0	0
GTTCGATTCCCGACCCATGCACCA	chr1.trna1001-GlyGCC	0	2	1	0	1	1	3
GTTCGATTCCCGACCCATGCACCG	chr1.trna1001-GlyGCC	0	0	0	1	0	0	1
GTTCGATTCCCGCCCCATGCACCA	chr1.trna1001-GlyGCC	1	0	3	0	0	0	2
GTTCGATTCCCGCCCCATGCACCC	chr1.trna1001-GlyGCC	0	0	2	0	0	0	0
GTTCGATTCCCGCCCCATGCACCT	chr1.trna1001-GlyGCC	0	1	1	0	0	0	0
GTTCGATTCCCGGACCATGCACCA	chr1.trna1001-GlyGCC	0	0	1	0	0	0	1
GTTCGATTCCCGGCCC	chr1.trna1001-GlyGCC	0	0	0	0	0	0	1
GTTCGATTCCCGGCCCAAGCACCA	chr1.trna1001-GlyGCC	0	0	3	0	0	0	0
GTTCGATTCCCGGCCCAAGCACCC	chr1.trna1001-GlyGCC	0	0	0	0	0	1	0
GTTCGATTCCCGGCCCAAGTACCG	chr1.trna1001-GlyGCC	0	0	0	0	0	0	1
GTTCGATTCCCGGCCCAGGCACCA	chr1.trna1001-GlyGCC	2	1	4	1	1	0	1
GTTCGATTCCCGGCCCATA	chr1.trna1001-GlyGCC	0	0	3	2	0	0	0
GTTCGATTCCCGGCCCATACACCA	chr1.trna1001-GlyGCC	0	3	3	0	0	1	0
GTTCGATTCCCGGCCCATATTCCA	chr1.trna1001-GlyGCC	0	0	0	0	1	0	0
GTTCGATTCCCGGCCCATCCACCA	chr1.trna1001-GlyGCC	3	0	3	0	1	1	1
GTTCGATTCCCGGCCCATG	chr1.trna1001-GlyGCC	1	0	2	0	0	0	1
GTTCGATTCCCGGCCCATGAACCA	chr1.trna1001-GlyGCC	0	0	0	0	0	0	2
GTTCGATTCCCGGCCCATGAACCG	chr1.trna1001-GlyGCC	0	0	1	0	0	0	0
GTTCGATTCCCGGCCCATGACCA	chr1.trna1001-GlyGCC	0	0	1	0	0	0	0
GTTCGATTCCCGGCCCATGCAC	chr1.trna1001-GlyGCC	1	3	1	4	0	2	0
GTTCGATTCCCGGCCCATGCACA	chr1.trna1001-GlyGCC	15	15	12	7	8	13	15
GTTCGATTCCCGGCCCATGCACAA	chr1.trna1001-GlyGCC	3	0	2	1	0	0	1
GTTCGATTCCCGGCCCATGCACAC	chr1.trna1001-GlyGCC	0	0	0	0	1	0	0
GTTCGATTCCCGGCCCATGCACC	chr1.trna1001-GlyGCC	131	77	124	76	83	70	107
GTTCGATTCCCGGCCCATGCACCA	chr1.trna1001-GlyGCC	1406	819	1657	738	752	746	1311
GTTCGATTCCCGGCCCATGCACCAAACACCA	chr1.trna1001-GlyGCC	0	0	3	0	0	0	0
GTTCGATTCCCGGCCCATGCACCAGAGG	chr1.trna1001-GlyGCC	0	0	0	3	0	0	0
GTTCGATTCCCGGCCCATGCACCAGT	chr1.trna1001-GlyGCC	0	0	6	0	0	0	0
GTTCGATTCCCGGCCCATGCACCC	chr1.trna1001-GlyGCC	29	20	32	19	16	5	25
GTTCGATTCCCGGCCCATGCACCCA	chr1.trna1001-GlyGCC	0	0	1	0	0	0	0
GTTCGATTCCCGGCCCATGCACCG	chr1.trna1001-GlyGCC	31	17	27	13	24	6	341
GTTCGATTCCCGGCCCATGCACCT	chr1.trna1001-GlyGCC	76	25	87	32	31	40	79
GTTCGATTCCCGGCCCATGCACG	chr1.trna1001-GlyGCC	0	0	0	0	0	0	2
GTTCGATTCCCGGCCCATGCACT	chr1.trna1001-GlyGCC	58	34	68	37	29	30	49
GTTCGATTCCCGGCCCATGCACTA	chr1.trna1001-GlyGCC	4	8	2	4	0	0	1
GTTCGATTCCCGGCCCATGCACTC	chr1.trna1001-GlyGCC	0	1	0	0	0	0	0
GTTCGATTCCCGGCCCATGCAGAGTCCAGTCCCTTT	chr1.trna1001-GlyGCC	0	2	0	0	0	0	0
GTTCGATTCCCGGCCCATGCAGAGTCCAGTCCCTTTT	chr1.trna1001-GlyGCC	0	0	1	0	0	0	0
GTTCGATTCCCGGCCCATGCAGCA	chr1.trna1001-GlyGCC	0	2	0	0	0	0	0
GTTCGATTCCCGGCCCATGCAT	chr1.trna1001-GlyGCC	3	2	0	0	0	2	0
GTTCGATTCCCGGCCCATGCATC	chr1.trna1001-GlyGCC	0	0	0	0	0	0	1
GTTCGATTCCCGGCCCATGCATCA	chr1.trna1001-GlyGCC	2	3	0	0	2	0	2
GTTCGATTCCCGGCCCATGCCACCA	chr1.trna1001-GlyGCC	0	0	1	0	0	0	0
GTTCGATTCCCGGCCCATGCCCA	chr1.trna1001-GlyGCC	0	0	0	0	0	1	0
GTTCGATTCCCGGCCCATGCCCC	chr1.trna1001-GlyGCC	0	0	0	0	0	1	0
GTTCGATTCCCGGCCCATGCCCCA	chr1.trna1001-GlyGCC	4	0	3	2	0	0	0
GTTCGATTCCCGGCCCATGCCTA	chr1.trna1001-GlyGCC	0	0	1	0	0	0	0
GTTCGATTCCCGGCCCATGCCTCCA	chr1.trna1001-GlyGCC	1	0	0	0	0	0	0
GTTCGATTCCCGGCCCATGCGCC	chr1.trna1001-GlyGCC	0	2	0	0	0	0	0
GTTCGATTCCCGGCCCATGCGCCA	chr1.trna1001-GlyGCC	1	4	9	1	6	2	1
GTTCGATTCCCGGCCCATGCGCCC	chr1.trna1001-GlyGCC	0	0	0	0	1	0	0
GTTCGATTCCCGGCCCATGCGCCG	chr1.trna1001-GlyGCC	0	0	0	0	0	0	1
GTTCGATTCCCGGCCCATGCGCCT	chr1.trna1001-GlyGCC	1	2	0	0	0	0	0
GTTCGATTCCCGGCCCATGCGCT	chr1.trna1001-GlyGCC	3	3	0	0	0	0	0
GTTCGATTCCCGGCCCATGCGCTA	chr1.trna1001-GlyGCC	0	0	1	0	0	0	0
GTTCGATTCCCGGCCCATGCTCC	chr1.trna1001-GlyGCC	1	0	0	0	0	0	0
GTTCGATTCCCGGCCCATGCTCCA	chr1.trna1001-GlyGCC	0	2	1	0	0	0	1
GTTCGATTCCCGGCCCATGGACCA	chr1.trna1001-GlyGCC	0	0	0	1	0	0	0
GTTCGATTCCCGGCCCATGTACCA	chr1.trna1001-GlyGCC	1	1	4	2	4	4	4
GTTCGATTCCCGGCCCATGTACCT	chr1.trna1001-GlyGCC	0	1	1	0	0	0	0
GTTCGATTCCCGGCCCATGTACT	chr1.trna1001-GlyGCC	1	0	0	0	0	0	0
GTTCGATTCCCGGCCCATGTTCCA	chr1.trna1001-GlyGCC	0	0	0	0	1	0	1
GTTCGATTCCCGGCCCATGTTCCC	chr1.trna1001-GlyGCC	0	0	0	0	0	0	1
GTTCGATTCCCGGCCCATGTTCCG	chr1.trna1001-GlyGCC	0	0	0	0	0	0	1
GTTCGATTCCCGGCCCATTCACCA	chr1.trna1001-GlyGCC	2	3	6	0	2	1	0
GTTCGATTCCCGGCCCATTCACCC	chr1.trna1001-GlyGCC	0	0	0	0	1	0	0
GTTCGATTCCCGGCCCATTCACCG	chr1.trna1001-GlyGCC	0	0	0	0	0	0	1
GTTCGATTCCCGGCCCATTCACCT	chr1.trna1001-GlyGCC	0	0	0	0	1	0	0
GTTCGATTCCCGGCCCC	chr1.trna1001-GlyGCC	0	0	0	0	0	0	1
GTTCGATTCCCGGCCCCCTCCA	chr1.trna1001-GlyGCC	1	0	0	0	0	0	0
GTTCGATTCCCGGCCCCGCT	chr1.trna1001-GlyGCC	0	0	2	0	0	0	1
GTTCGATTCCCGGCCCCTGCACC	chr1.trna1001-GlyGCC	0	0	0	0	0	1	0
GTTCGATTCCCGGCCCCTGCACCA	chr1.trna1001-GlyGCC	1	0	0	0	0	0	0
GTTCGATTCCCGGCCCCTGCACCT	chr1.trna1001-GlyGCC	0	0	0	0	0	0	2
GTTCGATTCCCGGCCCGTGCACA	chr1.trna1001-GlyGCC	0	0	0	0	0	1	0
GTTCGATTCCCGGCCCGTGCACC	chr1.trna1001-GlyGCC	0	0	0	0	0	0	1
GTTCGATTCCCGGCCCGTGCACCA	chr1.trna1001-GlyGCC	4	4	0	2	1	2	4
GTTCGATTCCCGGCCCGTGCACCC	chr1.trna1001-GlyGCC	0	0	0	0	0	0	1
GTTCGATTCCCGGCCCGTGCACCG	chr1.trna1001-GlyGCC	0	0	0	0	1	0	2
GTTCGATTCCCGGCCCGTGCACT	chr1.trna1001-GlyGCC	0	0	0	0	0	0	1
GTTCGATTCCCGGCCCTCGACACA	chr1.trna1001-GlyGCC	0	0	0	0	0	0	3
GTTCGATTCCCGGCCCTTGCACCA	chr1.trna1001-GlyGCC	0	0	2	0	0	0	3
GTTCGATTCCCGGCCCTTGCACCG	chr1.trna1001-GlyGCC	0	0	0	0	0	0	1
GTTCGATTCCCGGCCCTTGCACCT	chr1.trna1001-GlyGCC	1	0	0	0	0	0	0
GTTCGATTCCCGGCGCAAGACG	chr1.trna1001-GlyGCC	0	0	1	0	0	0	0
GTTCGATTCCCGGCGCACC	chr1.trna1001-GlyGCC	1	0	0	0	0	0	2
GTTCGATTCCCGGCGCACT	chr1.trna1001-GlyGCC	0	0	0	0	0	0	1
GTTCGATTCCCGGCTCATGCACCA	chr1.trna1001-GlyGCC	13	4	17	4	2	4	5
GTTCGATTCCCGGCTCATGCACCC	chr1.trna1001-GlyGCC	0	0	1	0	0	0	0
GTTCGATTCCCGGCTCATGCACCG	chr1.trna1001-GlyGCC	0	0	1	1	0	0	2
GTTCGATTCCCGGCTCATGCACCT	chr1.trna1001-GlyGCC	1	0	1	0	0	0	0
GTTCGATTCCCGGTCCATGCACCC	chr1.trna1001-GlyGCC	0	0	1	0	0	0	0
GTTCGATTCCCGGTCCATGCACCG	chr1.trna1001-GlyGCC	0	0	0	0	0	0	1
GTTCGATTCCCGGTCCATGCACCT	chr1.trna1001-GlyGCC	1	0	0	0	0	0	0
GTTCGATTCCCGGTCCATGCGCCA	chr1.trna1001-GlyGCC	0	0	0	1	0	0	0
GTTCGATTCCCGTCCCATGCACC	chr1.trna1001-GlyGCC	0	0	1	0	0	0	0
GTTCGATTCCCGTCCCATGCACCA	chr1.trna1001-GlyGCC	9	1	2	1	3	1	3
GTTCGATTCCCGTCCCATGCACCG	chr1.trna1001-GlyGCC	0	0	0	0	0	0	2
GTTCGATTCCCGTCCCATGTACCA	chr1.trna1001-GlyGCC	0	0	1	0	0	0	0
NCCGATTCCCGGCCCATGCACCG	chr1.trna1001-GlyGCC	0	0	0	0	0	0	1
NCGATTCCCGGCCCATACACCA	chr1.trna1001-GlyGCC	0	0	0	1	0	0	0
NCGATTCCCGGCCCATGCACCA	chr1.trna1001-GlyGCC	2	1	2	2	2	1	1
NCGATTCCCGGCCCATGCACCG	chr1.trna1001-GlyGCC	0	0	0	0	0	1	0
NCGATTCCCGGCCCATGCACT	chr1.trna1001-GlyGCC	0	0	0	0	0	0	1
NCGGGTTCGATTCCCGGCCCATACACCA	chr1.trna1001-GlyGCC	0	0	0	0	0	0	1
NCGGGTTCGATTCCCGGCCCATGCACCA	chr1.trna1001-GlyGCC	0	0	1	0	0	0	0
NGTTCGATTCCCGGCCCATGCACC	chr1.trna1001-GlyGCC	0	0	0	0	1	0	0
NGTTCGATTCCCGGCCCATGCACCA	chr1.trna1001-GlyGCC	3	0	5	2	0	0	0
NGTTCGATTCCCGGCCCATGCACCG	chr1.trna1001-GlyGCC	1	0	1	0	0	0	1
NGTTCGATTCCCGGCCCATGCGCCA	chr1.trna1001-GlyGCC	0	1	0	0	0	0	0
TACGATTCCCGGCCCATGCACCA	chr1.trna1001-GlyGCC	2	0	0	0	0	0	0
TACGATTCCCGTCCCATGCACC	chr1.trna1001-GlyGCC	0	0	1	0	0	0	0
TAGTTCATCAGGGGTTGGTAGG	chr1.trna1001-GlyGCC	0	0	1	0	0	0	0
TCAGTGGTAGAATTCTCGCCTGCCACGCGGGAGGCCCGGGTTCGATTCCCGGCCCATGCACC	chr1.trna1001-GlyGCC	2	0	0	0	0	0	0
TCAGTGGTAGAATTCTCGCCTGCCACGCGGGAGGCCCGGGTTCGATTCCCGGCCCATGCACCA	chr1.trna1001-GlyGCC	2	5	3	1	3	2	8
TCAGTGGTAGAATTCTCGCCTGCCACGCGGGAGGCCCGGGTTCGATTCCCGGTCCATGCACCA	chr1.trna1001-GlyGCC	0	1	0	0	0	0	0
TCAGTGGTAGAATTCTCGCCTGCCACGCGGGCGGCCCGGGTTCGATTCCCGGCCCATGCACCA	chr1.trna1001-GlyGCC	0	0	0	0	0	0	1
TCAGTGGTAGAATTCTCGCCTGCCAGGCGGGAGGCCCGGGTTCGATTCCCGGCCCATGCACCA	chr1.trna1001-GlyGCC	0	0	0	0	1	0	0
TCAGTGGTAGAATTCTCGCCTGCCTCGCGGGAGGCCCGGGTTCGATTCCCGGCCCATGCACCA	chr1.trna1001-GlyGCC	0	0	0	0	1	0	0
TCAGTGGTAGAATTCTCGCCTGCTACGCGGGAGGCCCGGGTTCGATTCCCGGCCCATGCACCA	chr1.trna1001-GlyGCC	0	0	0	0	1	0	0
TCAGTGGTAGAATTCTCGCCTTCCACGCGGGAGGCCCGGGTTCGATTCCCGGCCCATGCACCA	chr1.trna1001-GlyGCC	0	0	1	0	0	0	0
TCCGATTCCCGGCCCATGCACA	chr1.trna1001-GlyGCC	0	0	0	0	0	0	2
TCCGATTCCCGGCCCATGCACCA	chr1.trna1001-GlyGCC	0	0	2	0	2	2	0
TCCGATTCCCGGCCCATGCACCG	chr1.trna1001-GlyGCC	0	1	0	0	0	0	2
TCCGGCCCATGCAGAGTCCAGTCCCTTTT	chr1.trna1001-GlyGCC	3	0	0	0	0	0	0
TCGATTCCCGGCACATGCACCA	chr1.trna1001-GlyGCC	0	0	0	0	0	0	1
TCGATTCCCGGCACATGCACCT	chr1.trna1001-GlyGCC	0	0	2	0	0	0	0
TCGATTCCCGGTCCATGCACC	chr1.trna1001-GlyGCC	0	0	1	0	0	0	0
TCGATTCCCGGTCCATGCACCA	chr1.trna1001-GlyGCC	0	0	9	0	0	0	2
TCGATTCCCGGTCCATGCACCC	chr1.trna1001-GlyGCC	0	0	0	0	0	0	1
TCGCCTGCCACGCGGGAGGCCCGGGTTCGATTCCCGGCCCATGCACCA	chr1.trna1001-GlyGCC	0	1	0	0	3	0	0
TCGGGTTCGATTCCCGGCCCATGCACC	chr1.trna1001-GlyGCC	1	0	0	0	0	0	0
TCGGGTTCGATTCCCGGCCCATGCACCA	chr1.trna1001-GlyGCC	0	0	2	0	0	0	0
TGCGATTCCCGGCCCATGCACC	chr1.trna1001-GlyGCC	0	0	1	0	0	0	0
TGCGATTCCCGGCCCATGCACCA	chr1.trna1001-GlyGCC	0	1	1	0	0	0	2
TGCGATTCCCGGCCCATGCACCG	chr1.trna1001-GlyGCC	1	0	0	0	0	0	0
TGTTCGATTCCCGGCCCATGCACC	chr1.trna1001-GlyGCC	0	1	0	0	0	0	0
TGTTCGATTCCCGGCCCATGCACCA	chr1.trna1001-GlyGCC	8	5	6	0	1	0	2
TGTTCGATTCCCGGCCCATGCACCT	chr1.trna1001-GlyGCC	0	0	1	0	0	0	0
TNCCGGCCCATGCAGAGTCCAGTCCCTTT	chr1.trna1001-GlyGCC	0	0	1	0	0	0	0
TNCGATTCCCGGCCCATGCACCA	chr1.trna1001-GlyGCC	1	0	0	1	1	2	0
TNCGATTCCCGGCCCATGCACCT	chr1.trna1001-GlyGCC	1	0	1	0	0	0	0
TTCCCGGCCCATGCACAG	chr1.trna1001-GlyGCC	0	0	0	0	0	0	1
TTCCCGGCCCATGCAGAGCCCAGTCCCTTT	chr1.trna1001-GlyGCC	0	0	0	0	0	1	0
TTCCCGGCCCATGCAGAGTCCAATCCCCTT	chr1.trna1001-GlyGCC	0	1	0	0	0	0	0
TTCCCGGCCCATGCAGAGTCCAGTCCCTGT	chr1.trna1001-GlyGCC	0	0	0	2	0	0	0
TTCCCGGCCCATGCAGAGTCCAGTCCCTTC	chr1.trna1001-GlyGCC	0	1	0	1	0	2	0
TTCCCGGCCCATGCAGAGTCCAGTCCCTTT	chr1.trna1001-GlyGCC	7	3	2	5	2	4	2
TTCCCGGCCCATGCAGAGTCCAGTCCCTTTT	chr1.trna1001-GlyGCC	3	3	1	0	2	0	1
TTCCCGGCCCATGCAGAGTCTAGTCCCTTC	chr1.trna1001-GlyGCC	0	1	0	0	0	0	0
TTCCCGGCCCATGCAGAGTCTAGTCCCTTT	chr1.trna1001-GlyGCC	0	1	0	0	0	0	0
TTCCCGGCCCATGCAGC	chr1.trna1001-GlyGCC	0	0	1	0	0	0	0
TTCCCGGCCCATGCAGCA	chr1.trna1001-GlyGCC	5	0	2	2	1	3	1
TTCCCGGCCCATGCAGCG	chr1.trna1001-GlyGCC	0	0	0	0	0	0	1
TTCCCGGCCCATGCAGCT	chr1.trna1001-GlyGCC	0	0	0	0	1	0	0
TTCCCGGCCCATGCAGGA	chr1.trna1001-GlyGCC	0	0	0	0	0	1	0
TTCCCGGCCCATGCAGT	chr1.trna1001-GlyGCC	0	0	0	0	0	1	0
TTCCGGCCCATGCAGAGTCCAGTCCCTTTT	chr1.trna1001-GlyGCC	1	0	0	0	0	0	0
TTCGATTCCCGGCACATGCACCA	chr1.trna1001-GlyGCC	1	0	0	0	0	0	0
TTCGATTCCCGGTCCATGCACCA	chr1.trna1001-GlyGCC	3	7	3	3	0	1	0
TTCGATTCCCGGTCCATGCACCG	chr1.trna1001-GlyGCC	0	0	0	0	1	0	0
TTCGATTCCCGGTCCATGCACCT	chr1.trna1001-GlyGCC	0	0	1	0	1	0	0
TTCTCGCCTGCCACGCGGGAGACCCGGGTTCGATTCCCGGCCCATGCACCA	chr1.trna1001-GlyGCC	0	0	0	0	1	0	0
TTCTCGCCTGCCACGCGGGAGGCCCGGGTTCGATTCCCGGCCCATGCACCA	chr1.trna1001-GlyGCC	0	0	0	0	1	0	0
AATCCCACTTCTCACCCCA	chr1.trna1002-LeuCAG	0	0	1	0	0	0	0
CAGCCTCGCCTGCAGCCACC	chr1.trna1002-LeuCAG	0	0	0	3	0	0	0
CCAACCCACACCACACACC	chr1.trna1002-LeuCAG	0	0	0	0	0	0	1
CCACTAAACACCCCACCCCA	chr1.trna1002-LeuCAG	0	0	1	0	0	0	0
CCTGCTTCCACCGCACCCCAGA	chr1.trna1002-LeuCAG	0	1	0	0	0	0	0
CGAATCCCACTCCTAACCCCA	chr1.trna1002-LeuCAG	0	0	1	0	0	0	0
CGCAAACCGCCTCTCCCC	chr1.trna1002-LeuCAG	0	0	0	0	5	0	0
CGCCGGACGCATCGAGG	chr1.trna1002-LeuCAG	0	0	0	0	1	0	0
GAATCCCACTTCTCACCCCA	chr1.trna1002-LeuCAG	0	0	1	0	0	0	0
GCGCCGAACCACCCACCCCA	chr1.trna1002-LeuCAG	0	0	1	0	0	0	0
TCCCACTCCTGACAGCCTCGCCTTTT	chr1.trna1002-LeuCAG	0	0	1	0	0	0	2
TCCCACTCCTGACGGCCTCGCCTTTT	chr1.trna1002-LeuCAG	0	0	0	0	0	0	1
TCCCACTGCCCACCCCA	chr1.trna1002-LeuCAG	0	0	0	0	1	0	0
AAAATTCCCGGCCCATGCACC	chr1.trna1003-GlyGCC	0	0	2	0	0	0	0
AATTCCCGGCCCATGCACCA	chr1.trna1003-GlyGCC	1	0	0	0	0	0	0
AATTCCCGGCCCATGCACT	chr1.trna1003-GlyGCC	0	0	0	0	0	1	0
ACCGGGTTCGATTCCCGGCCCATGCACCC	chr1.trna1003-GlyGCC	0	0	1	0	0	0	0
AGAATTCTCGCCTGCCACGCGGGAGGCCCGGGTTCGATTCCCGGCCCATGCACC	chr1.trna1003-GlyGCC	0	0	0	0	1	0	0
AGAATTCTCGCCTGCCACGCGGGAGGCCCGGGTTCGATTCCCGGCCCATGCACCA	chr1.trna1003-GlyGCC	1	0	0	1	5	0	1
AGAATTCTCGCCTGCCACGCGGGAGGCCCGGGTTCGATTCCCGGCCCATGCACCG	chr1.trna1003-GlyGCC	1	0	0	0	0	0	0
AGAATTCTCGCCTGCCACGCGGGAGGCCCGGGTTCGATTCCCGGCCCATGCGCCA	chr1.trna1003-GlyGCC	0	0	0	0	0	0	1
AGAGTCCAGTCCCTTT	chr1.trna1003-GlyGCC	0	2	5	0	0	5	0
AGGTTCGATTCCCGGCCCATGCACA	chr1.trna1003-GlyGCC	1	0	0	0	0	0	0
AGTGGTAGAATTCTCGCCTGCCACGCGCGAGGCCCGGGTTCGATTCCCGGCCCATGCACCA	chr1.trna1003-GlyGCC	0	0	0	0	0	0	1
AGTGGTAGAATTCTCGCCTGCCACGCGGAAGGCCCGGGTTCGATTCCCGGCCCATGCACCA	chr1.trna1003-GlyGCC	0	0	0	0	1	0	0
AGTGGTAGAATTCTCGCCTGCCACGCGGGAGGCCCGGGTTCGATTCCCGGCCCATGCACCA	chr1.trna1003-GlyGCC	0	0	0	0	0	0	1
ATCGATTCCCGGCCCATGCACA	chr1.trna1003-GlyGCC	0	1	0	0	0	0	0
ATCGATTCCCGGCCCATGCACC	chr1.trna1003-GlyGCC	0	0	0	0	0	0	1
ATCGATTCCCGGCCCATGCACCA	chr1.trna1003-GlyGCC	0	0	2	0	0	0	2
ATGGGTGGTCCAGTGGTAGAATACTCGCCTGCT	chr1.trna1003-GlyGCC	0	1	0	0	0	0	0
ATTCCCGGCCCATGCA	chr1.trna1003-GlyGCC	2	0	1	0	0	5	1
ATTCCCGGCCCATGCAC	chr1.trna1003-GlyGCC	0	0	0	2	0	1	0
ATTCCCGGCCCATGCACA	chr1.trna1003-GlyGCC	14	10	28	15	16	8	13
ATTCCCGGCCCATGCACAA	chr1.trna1003-GlyGCC	0	0	0	0	0	2	2
ATTCCCGGCCCATGCACC	chr1.trna1003-GlyGCC	58	73	174	63	63	52	90
ATTCCCGGCCCATGCACCA	chr1.trna1003-GlyGCC	786	772	1803	667	744	788	905
ATTCCCGGCCCATGCACCAAG	chr1.trna1003-GlyGCC	0	1	0	0	0	0	0
ATTCCCGGCCCATGCACCAAGAT	chr1.trna1003-GlyGCC	0	0	0	1	0	0	0
ATTCCCGGCCCATGCACCC	chr1.trna1003-GlyGCC	22	11	34	18	18	20	10
ATTCCCGGCCCATGCACCG	chr1.trna1003-GlyGCC	20	17	29	20	11	12	222
ATTCCCGGCCCATGCACCT	chr1.trna1003-GlyGCC	30	28	61	28	34	29	39
ATTCCCGGCCCATGCACG	chr1.trna1003-GlyGCC	0	0	0	0	0	0	6
ATTCCCGGCCCATGCAGAGTCCAGCCCCTTTT	chr1.trna1003-GlyGCC	0	0	0	0	3	0	0
ATTCCCGGCCCATGCAGAGTCCAGTC	chr1.trna1003-GlyGCC	0	0	2	0	0	0	0
ATTCCCGGCCCATGCAGAGTCCAGTCCCTG	chr1.trna1003-GlyGCC	0	0	0	0	0	0	2
ATTCCCGGCCCATGCAGAGTCCAGTCCCTT	chr1.trna1003-GlyGCC	0	0	0	0	0	0	1
ATTCCCGGCCCATGCAGAGTCCAGTCCCTTT	chr1.trna1003-GlyGCC	0	3	0	0	3	6	0
ATTCCCGGCCCATGCAGAGTCCAGTCCCTTTC	chr1.trna1003-GlyGCC	0	0	0	0	0	1	0
ATTCCCGGCCCATGCAGAGTCCAGTCCCTTTT	chr1.trna1003-GlyGCC	0	0	0	0	1	0	1
ATTCCCGGCCCATGCAGCA	chr1.trna1003-GlyGCC	0	0	0	1	0	1	0
ATTCCCGGCCCATGCATC	chr1.trna1003-GlyGCC	0	0	1	0	0	0	0
ATTCCCGGCCCATGCATCA	chr1.trna1003-GlyGCC	0	3	1	2	0	0	0
ATTCCCGGCCCATGCATCT	chr1.trna1003-GlyGCC	1	0	0	0	0	0	0
ATTCCCGGCCCATGCATT	chr1.trna1003-GlyGCC	0	0	1	0	0	0	0
ATTCCCGGCCCATGCATTA	chr1.trna1003-GlyGCC	1	0	3	0	0	0	0
ATTCCCGGCCCATGCTGAGTCCAGTCCCTTT	chr1.trna1003-GlyGCC	0	0	0	1	0	0	0
ATTCTCGCCTGCCACGCGGGAGGCCCGGGTTCGATTCCCGGCCCATGCACCA	chr1.trna1003-GlyGCC	0	0	1	0	1	0	1
ATTCTCGGCCCATGCAGAGTCCAGTCCCTTT	chr1.trna1003-GlyGCC	0	0	2	0	0	0	0
CAATTCCCGGCCCATGCACC	chr1.trna1003-GlyGCC	0	0	1	0	1	0	0
CAATTCCCGGCCCATGCACCA	chr1.trna1003-GlyGCC	6	2	6	0	2	1	3
CAATTCCCGGCCCATGCACCG	chr1.trna1003-GlyGCC	0	0	0	0	0	0	1
CAATTCCCGGCCCATGCACT	chr1.trna1003-GlyGCC	0	0	0	0	0	0	2
CAGCAGTGAGGGCATGGGT	chr1.trna1003-GlyGCC	0	0	1	0	0	0	0
CAGGGCATGTGTGGGGCAG	chr1.trna1003-GlyGCC	0	3	0	0	0	0	0
CAGGTTCGATTCCCGGCCCATGCACC	chr1.trna1003-GlyGCC	1	0	0	0	0	0	0
CAGGTTCGATTCCCGGCCCATGCACCA	chr1.trna1003-GlyGCC	3	1	1	1	0	0	0
CAGGTTCGATTCCCGGCCCATGCACCG	chr1.trna1003-GlyGCC	1	0	0	0	0	0	0
CAGGTTCGATTCCCGGCCCATGCGCCG	chr1.trna1003-GlyGCC	1	0	0	0	0	0	0
CAGTTTCGATTCCCGGCCCATGCACCA	chr1.trna1003-GlyGCC	1	0	0	0	0	0	0
CATGCAGAGCCCAGTCCCTTT	chr1.trna1003-GlyGCC	0	0	1	0	0	0	0
CCATGCAGAGTCCAGTCCCTTT	chr1.trna1003-GlyGCC	0	1	2	0	0	3	1
CCCATGCAGAGACAAGTCAAA	chr1.trna1003-GlyGCC	0	0	0	0	0	1	0
CCCGGCCCATGCAGAGTCCAGTCCCTTT	chr1.trna1003-GlyGCC	0	2	2	0	0	0	0
CCCGGCCCATGCAGAGTCCAGTCCCTTTT	chr1.trna1003-GlyGCC	3	0	0	0	0	0	0
CCCGGTTTCGATTCCCGGCCCATGCACC	chr1.trna1003-GlyGCC	0	0	0	1	0	0	0
CCCGTGTTCGATTCCCGGCCCATGCACT	chr1.trna1003-GlyGCC	1	0	0	0	0	0	0
CCGGGCTCGATTCCCGGCCCATGCACT	chr1.trna1003-GlyGCC	1	0	0	0	0	0	0
CCGGGTTCGATTACCGGCCCATGCACCA	chr1.trna1003-GlyGCC	0	0	0	0	0	0	1
CCGGGTTCGATTCCCGGCCCAGGCACCA	chr1.trna1003-GlyGCC	0	2	0	0	0	0	0
CCGGGTTCGATTCCCGGCCCATACACCA	chr1.trna1003-GlyGCC	0	0	0	0	0	0	1
CCGGGTTCGATTCCCGGCCCATGCACA	chr1.trna1003-GlyGCC	1	0	1	0	0	0	0
CCGGGTTCGATTCCCGGCCCATGCACC	chr1.trna1003-GlyGCC	2	0	22	2	1	2	1
CCGGGTTCGATTCCCGGCCCATGCACCA	chr1.trna1003-GlyGCC	62	7	127	12	22	9	57
CCGGGTTCGATTCCCGGCCCATGCACCC	chr1.trna1003-GlyGCC	0	0	2	0	0	1	2
CCGGGTTCGATTCCCGGCCCATGCACCG	chr1.trna1003-GlyGCC	1	0	5	0	0	0	5
CCGGGTTCGATTCCCGGCCCATGCACCT	chr1.trna1003-GlyGCC	0	0	5	0	3	0	0
CCGGGTTCGATTCCCGGCCCATGCACT	chr1.trna1003-GlyGCC	0	0	7	3	0	0	1
CCGGGTTCGATTCCCGGCCCATGCGCCA	chr1.trna1003-GlyGCC	0	0	0	0	0	0	2
CCGGGTTCGATTCCCGGCCCATGTACCA	chr1.trna1003-GlyGCC	0	0	0	0	0	0	1
CCGGGTTCGATTCCCGGCCCCCTCCA	chr1.trna1003-GlyGCC	0	0	1	0	0	0	0
CCGGGTTCGATTCCCGGTCCATGCACCA	chr1.trna1003-GlyGCC	0	2	0	0	0	0	0
CCGGGTTCGATTCCCGTCCCATGCACCC	chr1.trna1003-GlyGCC	0	0	1	0	0	0	0
CCGGGTTCGATTCTCGGCCCATGCACCA	chr1.trna1003-GlyGCC	1	0	3	0	0	0	0
CCGGGTTCGATTTCCGGCCCATGCACCA	chr1.trna1003-GlyGCC	0	0	1	0	0	0	0
CCGGTTCGATTCCCGGCCCATGCACA	chr1.trna1003-GlyGCC	0	0	1	0	0	0	0
CCGGTTCGATTCCCGGCCCATGCACC	chr1.trna1003-GlyGCC	0	0	1	0	0	0	0
CCGGTTTCGATTCCCGGCCCATGCACC	chr1.trna1003-GlyGCC	0	0	1	0	0	0	0
CCGTGTTCGATTCCCGGCCCATGCACC	chr1.trna1003-GlyGCC	0	0	1	0	0	0	0
CGACTCCCGGCCCATGCACA	chr1.trna1003-GlyGCC	0	0	1	0	0	0	0
CGACTCCCGGCCCATGCACC	chr1.trna1003-GlyGCC	0	2	0	0	0	0	0
CGACTCCCGGCCCATGCACT	chr1.trna1003-GlyGCC	0	2	0	0	0	0	0
CGAGTTCGATTCCCGGCCCATGCACC	chr1.trna1003-GlyGCC	0	0	1	0	0	0	0
CGATCCCCGGCCCATGCACA	chr1.trna1003-GlyGCC	0	0	1	0	0	0	0
CGATCCCCGGCCCATGCACC	chr1.trna1003-GlyGCC	0	0	1	0	0	0	0
CGATCCCCGGCCCATGCACT	chr1.trna1003-GlyGCC	1	0	0	0	1	0	0
CGATTCCAGGCCCATGCACC	chr1.trna1003-GlyGCC	0	0	0	0	1	0	0
CGATTCCCGACCCATGCACC	chr1.trna1003-GlyGCC	0	2	0	0	0	0	0
CGATTCCCGACCCATGCACCA	chr1.trna1003-GlyGCC	3	1	3	0	0	0	1
CGATTCCCGACCCATGCACCG	chr1.trna1003-GlyGCC	0	0	0	0	0	0	1
CGATTCCCGCCCCATGCACCA	chr1.trna1003-GlyGCC	0	0	0	0	0	1	0
CGATTCCCGTCCCATGCACCA	chr1.trna1003-GlyGCC	0	1	13	7	3	1	5
CGATTCCCGTCCCATGCACCG	chr1.trna1003-GlyGCC	0	0	0	0	0	0	1
CGATTCCCGTCCCATGCACCT	chr1.trna1003-GlyGCC	0	0	2	0	0	0	1
CGATTTCCGGCCCATGCACA	chr1.trna1003-GlyGCC	1	0	0	0	0	0	0
CGATTTCCGGCCCATGCACC	chr1.trna1003-GlyGCC	1	0	0	1	0	0	0
CGATTTCCGGCCCATGCACT	chr1.trna1003-GlyGCC	1	0	0	0	0	0	0
CGGCCCGTGCAGAGTCCAGTCCCTTT	chr1.trna1003-GlyGCC	0	0	0	0	1	0	0
CGGGCTCGATTCCCGGCCCATGCACC	chr1.trna1003-GlyGCC	0	0	2	0	0	0	0
CGGGCTCGATTCCCGGCCCATGCACT	chr1.trna1003-GlyGCC	0	0	0	0	0	0	1
CGGGGTCGATTCCCGGCCCATGCACT	chr1.trna1003-GlyGCC	0	0	0	1	0	0	0
CGGGTCCGATTCCCGGCCCATGCACC	chr1.trna1003-GlyGCC	1	0	1	0	0	0	0
CGGGTCCGATTCCCGGCCCATGCACT	chr1.trna1003-GlyGCC	1	0	0	0	0	0	0
CGGGTGCGATTCCCGGCCCATGCACCA	chr1.trna1003-GlyGCC	1	0	0	0	0	0	0
CGGGTTCAATTCCCGGCCCATGCACC	chr1.trna1003-GlyGCC	0	1	0	0	0	0	0
CGGGTTCGATCCCGGCCCATGCACC	chr1.trna1003-GlyGCC	0	0	1	0	0	0	0
CGGGTTCGATTCCCGGGCCATGCACC	chr1.trna1003-GlyGCC	0	0	1	0	0	0	0
CGGGTTCGATTCCCGGTCCATGCACCA	chr1.trna1003-GlyGCC	4	1	0	0	1	0	0
CGGGTTCGATTCTCGGCCCATGCACC	chr1.trna1003-GlyGCC	0	0	1	0	0	0	0
CGGGTTCGATTCTCGGCCCATGCACCA	chr1.trna1003-GlyGCC	1	0	2	0	0	5	1
CGGGTTCGATTCTCGGCCCATGCACCG	chr1.trna1003-GlyGCC	0	0	0	0	0	0	1
CGGGTTCGATTCTCGGCTCATGCACCA	chr1.trna1003-GlyGCC	0	0	0	0	1	0	0
CGGGTTCGATTCTCGGCTCATGCACCT	chr1.trna1003-GlyGCC	0	0	0	0	1	0	0
CGGGTTCGTTTCCCGGCCCATGCACCA	chr1.trna1003-GlyGCC	0	0	0	0	0	1	0
CGGGTTGATTCCCGGCCCATGCACC	chr1.trna1003-GlyGCC	0	0	2	0	0	0	0
CGGTTCGATTCCCGGCCCATGCACC	chr1.trna1003-GlyGCC	1	0	0	0	0	0	0
CGGTTTCGATTCCCGGCCCATGCACA	chr1.trna1003-GlyGCC	0	0	0	0	0	0	1
CGGTTTCGATTCCCGGCCCATGCACC	chr1.trna1003-GlyGCC	1	0	0	0	0	0	0
CGGTTTCGATTCCCGGCCCATGCACCA	chr1.trna1003-GlyGCC	3	0	3	0	1	2	11
CGGTTTCGATTCCCGGCCCATGCACCG	chr1.trna1003-GlyGCC	0	0	0	0	0	0	2
CGGTTTCGATTCCCGGCCCATGCACCT	chr1.trna1003-GlyGCC	0	0	1	0	0	0	0
CGTGTTCGATTCCCGGCCCATGCACC	chr1.trna1003-GlyGCC	1	0	1	2	1	0	0
CGTGTTCGATTCCCGGCCCATGCACT	chr1.trna1003-GlyGCC	0	0	0	2	0	0	0
CGTGTTCGATTTCCGGCCCATGCACC	chr1.trna1003-GlyGCC	0	0	0	0	0	1	0
CGTTTCCCGGCCCATGCACC	chr1.trna1003-GlyGCC	0	0	0	0	0	0	1
CNATTCCCGGCCCATGCACC	chr1.trna1003-GlyGCC	0	1	0	1	0	0	0
CNATTCCCGGCCCATGCACCA	chr1.trna1003-GlyGCC	0	1	2	3	3	1	2
CNATTCCCGGCCCATGCACCT	chr1.trna1003-GlyGCC	2	0	0	0	1	0	0
CNATTCCCGGCCCATGCACT	chr1.trna1003-GlyGCC	0	1	0	0	0	1	0
CNATTCCCGGCCCATGCACTG	chr1.trna1003-GlyGCC	0	0	0	0	1	0	0
CNGGTTCGATTCCCGGCCCATGCACCA	chr1.trna1003-GlyGCC	3	0	2	0	0	0	0
CNGGTTCGATTCCCGGCCCGTGCACCA	chr1.trna1003-GlyGCC	0	0	1	0	0	0	0
CNTGCAGAGTCCAGTCCCTTTT	chr1.trna1003-GlyGCC	0	0	0	1	0	0	0
CTATTCCCGGCCCATGCACA	chr1.trna1003-GlyGCC	1	0	0	0	0	0	0
CTATTCCCGGCCCATGCACC	chr1.trna1003-GlyGCC	0	0	2	0	0	0	0
CTATTCCCGGCCCATGCACCA	chr1.trna1003-GlyGCC	6	4	13	5	0	7	3
CTATTCCCGGCCCATGCACCT	chr1.trna1003-GlyGCC	1	0	1	0	0	0	0
CTCGATTCCCGGCCCATGCACA	chr1.trna1003-GlyGCC	0	3	0	0	0	0	0
CTCGATTCCCGGCCCATGCACCA	chr1.trna1003-GlyGCC	4	4	6	1	1	0	4
CTCGATTCCCGGCCCATGCACCC	chr1.trna1003-GlyGCC	0	1	0	0	0	0	0
CTCGATTCCCGGCCCATGCACCG	chr1.trna1003-GlyGCC	0	0	1	0	0	0	1
CTCGATTCCCGGCCCATGCACCT	chr1.trna1003-GlyGCC	0	0	0	1	1	0	0
CTCGCCTGCCACGCGGGAGGCCCGGGTTCGATTCCCGGCCCATGCACC	chr1.trna1003-GlyGCC	0	1	0	0	0	0	0
CTCGCCTGCCACGCGGGAGGCCCGGGTTCGATTCCCGGCCCATGCACCA	chr1.trna1003-GlyGCC	0	0	0	0	1	0	0
CTCGCCTGCCACGCGGGAGGCCCGGGTTCGATTCCCGGCCCATGCACCC	chr1.trna1003-GlyGCC	0	0	0	0	1	0	0
CTCGCCTGCCACGCGGGAGGCCCGGGTTCGATTCCCGGCCCATGCACT	chr1.trna1003-GlyGCC	0	0	0	0	0	0	1
CTCGCCTGCCACGCGGGAGGCCCGGGTTCGATTCCCGGCCCATGCAGAGTCCAGTCCCTTT	chr1.trna1003-GlyGCC	0	0	0	0	1	0	0
CTGGTTCGATTCCCGGCCCATGCACA	chr1.trna1003-GlyGCC	0	0	0	0	2	0	0
CTGGTTCGATTCCCGGCCCATGCACC	chr1.trna1003-GlyGCC	1	0	0	0	0	0	0
CTGGTTCGATTCCCGGCCCATGCACCA	chr1.trna1003-GlyGCC	1	0	2	0	1	0	2
CTGGTTCGATTCCCGGCCCATGCACCT	chr1.trna1003-GlyGCC	0	0	0	1	0	0	0
CTGGTTCGATTCCCGGCCCATGCACT	chr1.trna1003-GlyGCC	1	0	0	0	0	0	0
GATCGATTCCCGGCCCATGCACA	chr1.trna1003-GlyGCC	1	0	0	0	0	0	0
GATCGATTCCCGGCCCATGCACCA	chr1.trna1003-GlyGCC	3	0	0	0	3	0	0
GATTCCCCGCCCATGCACT	chr1.trna1003-GlyGCC	0	0	1	0	0	0	0
GATTCCCGACCCATGCACCA	chr1.trna1003-GlyGCC	0	0	0	0	0	1	0
GATTCCCGTCCCATGCACCA	chr1.trna1003-GlyGCC	2	0	2	0	0	6	0
GATTCTCGGCCCATGCACA	chr1.trna1003-GlyGCC	0	0	1	0	0	0	0
GATTCTCGGCCCATGCACC	chr1.trna1003-GlyGCC	0	0	1	0	0	0	0
GATTCTCGGCCCATGCACT	chr1.trna1003-GlyGCC	0	0	1	0	0	0	0
GATTTCCGGCCCATGCACA	chr1.trna1003-GlyGCC	1	0	0	0	0	0	0
GCATGGGTAGTTCAGTGGTG	chr1.trna1003-GlyGCC	0	0	0	0	0	0	2
GCATGTGTGGTTCAGTGGTAGAATTCAT	chr1.trna1003-GlyGCC	0	0	2	0	0	0	0
GCGGGAGGCCCGGGTTCGATTCCCGGCCCATGCACC	chr1.trna1003-GlyGCC	0	0	0	0	0	0	1
GCTCGATTCCCGGCCCACGCACCA	chr1.trna1003-GlyGCC	0	1	0	0	0	0	0
GCTCGATTCCCGGCCCATGCACA	chr1.trna1003-GlyGCC	0	0	0	0	1	0	0
GCTCGATTCCCGGCCCATGCACC	chr1.trna1003-GlyGCC	0	0	2	0	1	0	1
GCTCGATTCCCGGCCCATGCACCA	chr1.trna1003-GlyGCC	6	6	4	2	4	1	5
GCTCGATTCCCGGCCCATGCACCT	chr1.trna1003-GlyGCC	0	0	0	0	0	1	0
GCTCGATTCCCGGCCCATGCACT	chr1.trna1003-GlyGCC	0	0	0	0	1	0	0
GGAGGCCCGGGTTCGATTCCCGGCCCATGCACCA	chr1.trna1003-GlyGCC	0	0	0	0	0	1	0
GGAGGCCCGGGTTCGATTCCCGGCCCATGCACCT	chr1.trna1003-GlyGCC	0	0	1	0	0	0	0
GGCCCATGCAGAGTCCAGTCCCTCT	chr1.trna1003-GlyGCC	0	1	0	0	0	0	0
GGCCCATGCAGAGTCCAGTCCCTTT	chr1.trna1003-GlyGCC	0	1	0	0	4	0	0
GGCCCGGGTTCGATTCCCGGCCCATGCACCA	chr1.trna1003-GlyGCC	5	0	1	0	0	0	0
GGTAGAATTCTCGCCTGCCACGCGGGAGGCCCGGGCTCGATTCCCGGCCCATGCACCA	chr1.trna1003-GlyGCC	0	0	0	0	1	0	0
GGTAGAATTCTCGCCTGCCACGCGGGAGGCCCGGGTTCGATTCCCGGCCCATGCACCA	chr1.trna1003-GlyGCC	0	0	0	0	1	0	2
GGTCCGATTCCCGGCCCATGCACA	chr1.trna1003-GlyGCC	0	0	0	0	1	0	1
GGTCCGATTCCCGGCCCATGCACC	chr1.trna1003-GlyGCC	0	0	0	0	0	0	1
GGTCGATTCCCGGCCCATCCACCA	chr1.trna1003-GlyGCC	1	0	0	0	0	0	0
GGTCGATTCCCGGCCCATGCAC	chr1.trna1003-GlyGCC	1	0	0	0	0	0	0
GGTCGATTCCCGGCCCATGCACC	chr1.trna1003-GlyGCC	0	0	0	1	0	0	1
GGTCGATTCCCGGCCCATGCACCA	chr1.trna1003-GlyGCC	3	1	2	1	3	1	0
GGTCGATTCCCGGCCCATGCACCG	chr1.trna1003-GlyGCC	1	0	0	0	0	0	0
GGTCGATTCCCGGCCCATGCACT	chr1.trna1003-GlyGCC	0	0	0	0	0	1	0
GGTTCGATCCCCGGCCCATGCACC	chr1.trna1003-GlyGCC	0	0	0	0	0	0	1
GGTTCGATCCCGGCCCATGCACC	chr1.trna1003-GlyGCC	1	0	0	0	0	0	0
GGTTCGATTCCCGACCCATGCACA	chr1.trna1003-GlyGCC	0	0	1	0	0	0	0
GGTTCGATTCCCGCCCCATGCACCA	chr1.trna1003-GlyGCC	0	0	1	0	0	0	0
GGTTCGATTCCCGGCACATGCACCA	chr1.trna1003-GlyGCC	1	0	0	0	0	0	0
GGTTCGATTCCCGGCCCAAGCACCG	chr1.trna1003-GlyGCC	0	0	0	1	0	0	0
GGTTCGATTCCCGGCCCAGGCACCA	chr1.trna1003-GlyGCC	0	1	0	0	0	0	0
GGTTCGATTCCCGGCCCATACACCA	chr1.trna1003-GlyGCC	1	0	0	1	0	1	3
GGTTCGATTCCCGGCCCATCCACCA	chr1.trna1003-GlyGCC	1	0	1	0	0	0	0
GGTTCGATTCCCGGCCCATGAACCA	chr1.trna1003-GlyGCC	0	0	0	0	0	0	1
GGTTCGATTCCCGGCCCATGCAA	chr1.trna1003-GlyGCC	1	0	0	0	0	0	0
GGTTCGATTCCCGGCCCATGCAACA	chr1.trna1003-GlyGCC	1	0	0	0	0	0	0
GGTTCGATTCCCGGCCCATGCAC	chr1.trna1003-GlyGCC	2	0	0	0	0	0	0
GGTTCGATTCCCGGCCCATGCACA	chr1.trna1003-GlyGCC	3	3	11	5	3	2	2
GGTTCGATTCCCGGCCCATGCACC	chr1.trna1003-GlyGCC	50	10	28	6	4	9	25
GGTTCGATTCCCGGCCCATGCACCA	chr1.trna1003-GlyGCC	460	85	436	120	98	83	209
GGTTCGATTCCCGGCCCATGCACCAGT	chr1.trna1003-GlyGCC	0	0	0	0	2	0	0
GGTTCGATTCCCGGCCCATGCACCC	chr1.trna1003-GlyGCC	17	1	14	3	1	3	3
GGTTCGATTCCCGGCCCATGCACCG	chr1.trna1003-GlyGCC	9	2	9	3	0	3	59
GGTTCGATTCCCGGCCCATGCACCT	chr1.trna1003-GlyGCC	20	3	24	7	6	4	14
GGTTCGATTCCCGGCCCATGCACG	chr1.trna1003-GlyGCC	0	0	0	0	0	0	2
GGTTCGATTCCCGGCCCATGCACT	chr1.trna1003-GlyGCC	25	10	10	8	11	1	11
GGTTCGATTCCCGGCCCATGCACTA	chr1.trna1003-GlyGCC	0	0	3	1	0	1	1
GGTTCGATTCCCGGCCCATGCAGCA	chr1.trna1003-GlyGCC	2	0	0	0	1	0	0
GGTTCGATTCCCGGCCCATGCGCC	chr1.trna1003-GlyGCC	0	0	0	0	0	2	1
GGTTCGATTCCCGGCCCATGCGCCA	chr1.trna1003-GlyGCC	0	0	3	3	0	2	1
GGTTCGATTCCCGGCCCATGCTCCA	chr1.trna1003-GlyGCC	2	0	0	0	0	0	0
GGTTCGATTCCCGGCCCATGCTCCC	chr1.trna1003-GlyGCC	0	2	0	0	0	0	0
GGTTCGATTCCCGGCCCATGCTCT	chr1.trna1003-GlyGCC	0	0	0	1	0	0	0
GGTTCGATTCCCGGCCCATGTACCA	chr1.trna1003-GlyGCC	1	0	1	0	0	0	0
GGTTCGATTCCCGGCCCATTCACCA	chr1.trna1003-GlyGCC	0	0	1	0	0	0	0
GGTTCGATTCCCGGCCCGTGCACA	chr1.trna1003-GlyGCC	0	0	0	0	0	0	1
GGTTCGATTCCCGGCCCGTGCACCA	chr1.trna1003-GlyGCC	0	0	0	0	0	1	0
GGTTCGATTCCCGGCCCGTGCACCG	chr1.trna1003-GlyGCC	0	0	0	0	0	0	1
GGTTCGATTCCCGGCCCGTTCACCA	chr1.trna1003-GlyGCC	0	0	1	0	0	0	0
GGTTCGATTCCCGGCCCTTGCACCA	chr1.trna1003-GlyGCC	1	0	1	0	1	0	0
GGTTCGATTCCCGGCGCATGCACCA	chr1.trna1003-GlyGCC	1	0	0	0	0	0	0
GGTTCGATTCCCGGCTCATGCACCA	chr1.trna1003-GlyGCC	1	0	0	0	0	0	0
GGTTCGATTCCCGGTCCATGCACCA	chr1.trna1003-GlyGCC	1	0	0	1	0	0	0
GGTTCGATTCCCGTCCCATGCACCA	chr1.trna1003-GlyGCC	0	0	3	0	0	0	0
GGTTCGATTCCCGTCCCATGCACCC	chr1.trna1003-GlyGCC	1	0	0	0	0	0	0
GGTTCGATTCCTGGCCCATGCACCA	chr1.trna1003-GlyGCC	1	0	2	0	0	0	0
GGTTCGATTCTCGGCCCATGCACC	chr1.trna1003-GlyGCC	0	0	0	0	0	0	1
GGTTCGATTCTCGGCCCATGCACCA	chr1.trna1003-GlyGCC	0	1	0	0	0	0	0
GGTTCTATTCCCGGCCCATGCACC	chr1.trna1003-GlyGCC	0	0	0	0	1	0	0
GNTCGATTCCCGGCCCATGCACA	chr1.trna1003-GlyGCC	1	0	0	0	0	0	0
GNTCGATTCCCGGCCCATGCACC	chr1.trna1003-GlyGCC	1	0	0	0	0	0	0
GNTCGATTCCCGGCCCATGCACCA	chr1.trna1003-GlyGCC	0	3	2	2	1	2	0
GNTCGATTCCCGGCCCATGCACCG	chr1.trna1003-GlyGCC	0	0	1	0	0	0	0
GTACGATTCCCGGCCCATGCACC	chr1.trna1003-GlyGCC	0	0	0	0	0	1	0
GTCCGATTCCCGCCCCATGCACCT	chr1.trna1003-GlyGCC	0	0	0	0	0	0	1
GTCCGATTCCCGGCCCATGCACC	chr1.trna1003-GlyGCC	1	0	0	1	0	0	1
GTCGATTCCCGGCCCATGCACC	chr1.trna1003-GlyGCC	0	0	0	0	0	0	1
GTCGATTCCCGGCCCATGCACCA	chr1.trna1003-GlyGCC	0	3	0	0	0	0	1
GTTCAAATCCCGGCCCATGCACC	chr1.trna1003-GlyGCC	1	0	0	0	0	0	0
GTTCGAGTCCCGGCCCATGCACT	chr1.trna1003-GlyGCC	1	1	0	0	0	0	0
GTTCGATCCCCGGCCCATGCACC	chr1.trna1003-GlyGCC	0	0	0	0	1	0	0
GTTCGATCCCCGGCCCATGCACT	chr1.trna1003-GlyGCC	0	0	0	0	1	0	0
GTTCGATCCCGGCCCATGCACC	chr1.trna1003-GlyGCC	4	0	0	0	0	0	0
GTTCGATCCCGGCCCATGCACT	chr1.trna1003-GlyGCC	1	0	0	0	0	0	0
GTTCGATTCCAGGCCCATGCACA	chr1.trna1003-GlyGCC	0	1	0	0	0	0	0
GTTCGATTCCAGGCCCATGCACC	chr1.trna1003-GlyGCC	0	0	0	1	0	0	0
GTTCGATTCCCGGCACATGCACCA	chr1.trna1003-GlyGCC	1	0	1	0	0	0	3
GTTCGATTCCCGGCACATGCACCG	chr1.trna1003-GlyGCC	0	0	0	0	0	0	1
GTTCGATTCCCGGGCCATGCACCA	chr1.trna1003-GlyGCC	0	0	0	0	0	0	1
GTTCGATTCCCGGTCCATGCACA	chr1.trna1003-GlyGCC	0	0	0	0	0	0	1
GTTCGATTCCCGGTCCATGCACC	chr1.trna1003-GlyGCC	0	0	0	1	0	0	0
GTTCGATTCCCGGTCCATGCACCA	chr1.trna1003-GlyGCC	5	6	7	2	12	5	0
GTTCGATTCCGGCCCATGCACC	chr1.trna1003-GlyGCC	0	0	1	0	0	0	0
GTTCGATTCTCGGCCCATGCACC	chr1.trna1003-GlyGCC	2	1	0	1	0	0	0
GTTCGATTCTCGGCCCATGCACT	chr1.trna1003-GlyGCC	1	0	0	0	0	0	0
GTTCGATTTCCCGGCCCATGCACT	chr1.trna1003-GlyGCC	0	0	0	3	0	0	0
GTTCGATTTCCGGCCCATGCACC	chr1.trna1003-GlyGCC	0	0	0	0	3	0	0
GTTCGATTTCCGGCCCATGCACG	chr1.trna1003-GlyGCC	0	0	0	0	1	0	0
GTTCGTTTCCCGGCCCATGCACC	chr1.trna1003-GlyGCC	0	0	2	0	0	0	0
GTTCTATTCCCGGCCCATGCACC	chr1.trna1003-GlyGCC	1	0	3	0	0	0	0
GTTCTATTCCCGGCCCATGCACT	chr1.trna1003-GlyGCC	0	0	1	0	0	0	0
GTTGATTCCCGGCCCATGCACC	chr1.trna1003-GlyGCC	0	0	0	0	0	2	0
GTTGATTCCCGGCCCATGCACT	chr1.trna1003-GlyGCC	0	0	0	0	0	1	0
GTTNGATTCCCGGTCCATGCACCA	chr1.trna1003-GlyGCC	0	0	0	0	1	0	0
NAGAATTCTCGCTTGCCACGCGGGAGGCCCGGGTTCGATTCCCGGCCCATGCACCA	chr1.trna1003-GlyGCC	0	0	0	0	1	0	0
NATTCCCGGCCCATGCACCA	chr1.trna1003-GlyGCC	2	1	4	1	2	3	2
NATTCCCGGCCCATGCACCC	chr1.trna1003-GlyGCC	0	0	0	0	1	0	0
NATTCCCGGCCCATGCACCG	chr1.trna1003-GlyGCC	0	0	0	0	0	0	1
NATTCCCGGCCCATGCACT	chr1.trna1003-GlyGCC	1	0	0	0	0	0	0
NCCGGGTTCGATTCCCGGCCCATGCACCA	chr1.trna1003-GlyGCC	0	0	1	0	0	0	0
NGATTCCCGGCTCATGCACCA	chr1.trna1003-GlyGCC	0	0	0	1	0	0	0
NGATTCCCGGTCCATGCACCA	chr1.trna1003-GlyGCC	2	0	0	0	0	0	0
NGATTCCCGTCCCATGCACCG	chr1.trna1003-GlyGCC	0	0	0	0	0	0	1
NGCCTGCCACGCGGGAGGCCCGGGTTCGATTCCCGGCCCATGCACCA	chr1.trna1003-GlyGCC	0	0	0	0	0	0	1
NGGTTTCGATTCCCGGCCCATGCACCA	chr1.trna1003-GlyGCC	0	0	0	0	0	0	1
NTCGATTCCCGGCCCATGCACC	chr1.trna1003-GlyGCC	0	0	2	0	0	0	1
NTCGATTCCCGGCCCATGCACCA	chr1.trna1003-GlyGCC	2	3	5	1	0	3	6
NTCGATTCCCGGCCCATGCACCG	chr1.trna1003-GlyGCC	0	0	1	0	0	0	0
NTCGATTCCCGGTCCATGCACCA	chr1.trna1003-GlyGCC	0	0	1	0	0	0	0
NTGGTTCGATTCCCGGCCCATGCACCA	chr1.trna1003-GlyGCC	0	0	1	0	0	0	0
NTTCGATCCCCGGCCCATGCACT	chr1.trna1003-GlyGCC	0	0	0	0	0	0	1
NTTCGATTCCCGGTCCATGCACCA	chr1.trna1003-GlyGCC	0	1	0	0	0	0	0
TAGCAGGAAGCACACACTGACG	chr1.trna1003-GlyGCC	0	0	0	0	0	0	3
TATTCCCGGCCCATGCACC	chr1.trna1003-GlyGCC	0	0	0	0	0	0	1
TATTCCCGGCCCATGCACCA	chr1.trna1003-GlyGCC	0	2	1	1	0	1	1
TCCGGGTTCGATTCCCGGCCCATGCACCA	chr1.trna1003-GlyGCC	0	1	0	0	0	0	0
TCGACTCCCGGCCCATGCACC	chr1.trna1003-GlyGCC	0	0	1	0	0	0	0
TCGACTCCCGGCCCATGCACT	chr1.trna1003-GlyGCC	0	0	0	0	0	1	0
TCGATTCCCGACCCATGCACCA	chr1.trna1003-GlyGCC	1	0	0	0	0	0	0
TCGATTCCCGACCCATGTACCG	chr1.trna1003-GlyGCC	0	0	0	0	0	0	1
TCGATTCCCGGCCCAAGCACCA	chr1.trna1003-GlyGCC	0	1	0	0	0	0	0
TCGATTCCCGGCCCAGGCACCA	chr1.trna1003-GlyGCC	0	0	1	1	1	0	0
TCGATTCCCGGCCCATACACCA	chr1.trna1003-GlyGCC	1	0	4	0	0	0	8
TCGATTCCCGGCCCATACACT	chr1.trna1003-GlyGCC	0	0	0	1	0	0	0
TCGATTCCCGGCCCATCCACC	chr1.trna1003-GlyGCC	0	0	0	0	1	0	0
TCGATTCCCGGCCCATCCACCA	chr1.trna1003-GlyGCC	1	0	2	0	0	0	0
TCGATTCCCGGCCCATG	chr1.trna1003-GlyGCC	0	0	1	0	0	0	0
TCGATTCCCGGCCCATGA	chr1.trna1003-GlyGCC	0	0	0	0	3	0	0
TCGATTCCCGGCCCATGAACCT	chr1.trna1003-GlyGCC	0	0	1	0	0	0	0
TCGATTCCCGGCCCATGC	chr1.trna1003-GlyGCC	0	7	0	0	0	0	0
TCGATTCCCGGCCCATGCA	chr1.trna1003-GlyGCC	0	0	0	0	0	0	2
TCGATTCCCGGCCCATGCAA	chr1.trna1003-GlyGCC	0	0	1	0	0	0	0
TCGATTCCCGGCCCATGCAACA	chr1.trna1003-GlyGCC	0	0	2	0	0	0	0
TCGATTCCCGGCCCATGCAC	chr1.trna1003-GlyGCC	0	0	1	0	0	0	0
TCGATTCCCGGCCCATGCACA	chr1.trna1003-GlyGCC	2	2	6	7	4	4	1
TCGATTCCCGGCCCATGCACAA	chr1.trna1003-GlyGCC	0	0	0	0	0	0	1
TCGATTCCCGGCCCATGCACACA	chr1.trna1003-GlyGCC	1	0	0	0	0	0	0
TCGATTCCCGGCCCATGCACC	chr1.trna1003-GlyGCC	49	21	72	26	32	31	35
TCGATTCCCGGCCCATGCACCA	chr1.trna1003-GlyGCC	594	363	796	296	304	341	497
TCGATTCCCGGCCCATGCACCAT	chr1.trna1003-GlyGCC	0	0	0	2	0	0	0
TCGATTCCCGGCCCATGCACCC	chr1.trna1003-GlyGCC	12	5	21	12	6	8	14
TCGATTCCCGGCCCATGCACCG	chr1.trna1003-GlyGCC	8	4	16	8	4	6	117
TCGATTCCCGGCCCATGCACCT	chr1.trna1003-GlyGCC	30	21	41	14	15	17	20
TCGATTCCCGGCCCATGCACG	chr1.trna1003-GlyGCC	0	0	0	0	0	0	2
TCGATTCCCGGCCCATGCACT	chr1.trna1003-GlyGCC	16	10	38	11	15	9	16
TCGATTCCCGGCCCATGCACTA	chr1.trna1003-GlyGCC	4	0	2	1	0	0	0
TCGATTCCCGGCCCATGCAGCA	chr1.trna1003-GlyGCC	0	0	0	0	1	0	0
TCGATTCCCGGCCCATGCATCA	chr1.trna1003-GlyGCC	1	0	1	1	0	0	0
TCGATTCCCGGCCCATGCCCA	chr1.trna1003-GlyGCC	1	0	0	0	0	0	0
TCGATTCCCGGCCCATGCGCA	chr1.trna1003-GlyGCC	0	0	1	0	0	0	0
TCGATTCCCGGCCCATGCGCC	chr1.trna1003-GlyGCC	0	0	4	0	0	0	0
TCGATTCCCGGCCCATGCGCCA	chr1.trna1003-GlyGCC	3	0	10	2	1	1	2
TCGATTCCCGGCCCATGCGCCC	chr1.trna1003-GlyGCC	0	0	1	0	0	0	0
TCGATTCCCGGCCCATGCGCT	chr1.trna1003-GlyGCC	0	0	1	0	0	0	0
TCGATTCCCGGCCCATGCGTCC	chr1.trna1003-GlyGCC	0	0	1	0	0	0	0
TCGATTCCCGGCCCATGCTCCA	chr1.trna1003-GlyGCC	1	0	0	0	0	1	0
TCGATTCCCGGCCCATGCTCCG	chr1.trna1003-GlyGCC	0	0	1	0	0	0	0
TCGATTCCCGGCCCATGGACC	chr1.trna1003-GlyGCC	0	0	0	2	0	0	0
TCGATTCCCGGCCCATGNACCA	chr1.trna1003-GlyGCC	0	1	0	0	0	0	0
TCGATTCCCGGCCCATGT	chr1.trna1003-GlyGCC	0	0	0	0	1	0	0
TCGATTCCCGGCCCATGTACC	chr1.trna1003-GlyGCC	1	0	1	0	0	0	0
TCGATTCCCGGCCCATGTACCA	chr1.trna1003-GlyGCC	3	0	1	1	1	1	7
TCGATTCCCGGCCCATGTACCG	chr1.trna1003-GlyGCC	0	0	0	0	0	0	2
TCGATTCCCGGCCCATGTACCT	chr1.trna1003-GlyGCC	0	0	0	0	0	0	1
TCGATTCCCGGCCCATNCACCA	chr1.trna1003-GlyGCC	0	0	0	0	0	0	1
TCGATTCCCGGCCCATTCACCA	chr1.trna1003-GlyGCC	3	0	1	1	0	0	0
TCGATTCCCGGCCCCTGCACCA	chr1.trna1003-GlyGCC	0	0	0	1	0	0	0
TCGATTCCCGGCCCGTGCACC	chr1.trna1003-GlyGCC	2	0	0	0	0	0	0
TCGATTCCCGGCCCGTGCACCA	chr1.trna1003-GlyGCC	1	1	2	0	1	0	0
TCGATTCCCGGCCCGTGCACCC	chr1.trna1003-GlyGCC	0	0	1	0	0	0	0
TCGATTCCCGGCCCGTGCACCG	chr1.trna1003-GlyGCC	0	0	0	0	0	0	1
TCGATTCCCGGCCCGTGCACCT	chr1.trna1003-GlyGCC	0	0	0	0	0	0	1
TCGATTCCCGGCCCTTGCACC	chr1.trna1003-GlyGCC	0	1	0	0	0	0	0
TCGATTCCCGGCCCTTGCACCA	chr1.trna1003-GlyGCC	0	0	0	1	0	0	0
TCGATTCCCGGCGCATGCACCA	chr1.trna1003-GlyGCC	0	0	0	0	0	1	0
TCGATTCCCGGCGCATGCACCG	chr1.trna1003-GlyGCC	0	0	0	0	0	0	1
TCGATTCCCGGCGCATGCACCT	chr1.trna1003-GlyGCC	1	0	0	0	0	0	0
TCGATTCCCGGCTCATACACCA	chr1.trna1003-GlyGCC	0	0	1	0	0	0	0
TCGATTCCCGGCTCATGCACC	chr1.trna1003-GlyGCC	2	0	2	1	0	0	0
TCGATTCCCGGCTCATGCACCA	chr1.trna1003-GlyGCC	8	1	7	5	4	1	2
TCGATTCCCGGCTCATGCACCC	chr1.trna1003-GlyGCC	0	0	0	0	1	0	0
TCGATTCCCGGCTCATGCACCCA	chr1.trna1003-GlyGCC	1	0	0	0	0	0	0
TCGATTCCCGTCCCATGCACCA	chr1.trna1003-GlyGCC	6	2	4	1	0	2	0
TCGATTCCCGTCCCATGCACCG	chr1.trna1003-GlyGCC	1	0	0	0	0	0	0
TCGATTCCCGTCCCATGCACCT	chr1.trna1003-GlyGCC	1	1	0	0	0	1	0
TCGATTCCCGTCCCGTGCACCA	chr1.trna1003-GlyGCC	0	0	0	0	0	1	0
TCGATTCTCGGCCCATGCACA	chr1.trna1003-GlyGCC	0	0	0	1	0	0	0
TCGATTCTCGGCCCATGCACC	chr1.trna1003-GlyGCC	1	0	0	0	0	0	0
TCGATTTCCGGCCCATGCACC	chr1.trna1003-GlyGCC	0	0	0	1	0	0	0
TGCAGAGTCCAGTCCCTTTTA	chr1.trna1003-GlyGCC	0	0	0	0	2	0	0
TGCAGAGTCCAGTCCCTTTTT	chr1.trna1003-GlyGCC	0	0	0	0	1	0	0
TGCCACGCGGGAGGCCCGGGTTCGATTCCCGGCCCATGCGCT	chr1.trna1003-GlyGCC	0	0	0	0	0	1	0
TGGTTCAGTGGTAGAATTCTCGCCTGCCACGCGGGAGGCCCGGGTTCGATTCCCGGCCCATGCACCA	chr1.trna1003-GlyGCC	1	1	1	0	1	0	0
TTCAGTGGTAGAATTCTCGCCTGCCACGCGGGAGGCCCGGGTTAGATTCCCGGCCCATGCACCA	chr1.trna1003-GlyGCC	0	1	0	0	0	0	0
TTCAGTGGTAGAATTCTCGCCTGCCACGCGGGAGGCCCGGGTTCGATTCCCGGCCCATGCACCA	chr1.trna1003-GlyGCC	3	0	1	2	7	0	0
TTCAGTGGTAGAATTCTCGCCTGCCACGCGGGAGGCCCGGGTTCGATTCCCGGCCCATGCACCT	chr1.trna1003-GlyGCC	0	0	0	0	1	0	0
TTCAGTGGTAGAATTCTCGCCTGCCACGCGGGAGGCCCGGGTTCGATTTCCGGCCCATGCACCA	chr1.trna1003-GlyGCC	0	0	0	0	1	0	0
TTCGACTCCCGGCCCATGCACC	chr1.trna1003-GlyGCC	0	0	1	0	0	0	0
TTCGACTCCCGGCCCATGCACT	chr1.trna1003-GlyGCC	0	0	0	0	1	0	0
TTCGATCCCCGGCCCATGCACT	chr1.trna1003-GlyGCC	1	0	0	0	0	0	0
TTCGATTCCCGGTCCATGCACC	chr1.trna1003-GlyGCC	1	0	0	0	0	0	0
TTCGATTCTCGGCCCATGCACA	chr1.trna1003-GlyGCC	0	0	0	0	1	0	0
TTCGATTCTCGGCCCATGCACC	chr1.trna1003-GlyGCC	2	0	1	1	1	1	1
TTCGATTTCCGGCCCATGCACT	chr1.trna1003-GlyGCC	0	0	1	0	0	0	0
TTCGCTTCCCGGCCCATGCACC	chr1.trna1003-GlyGCC	0	0	0	0	0	1	0
TTCNATTCCCGGCCCATGCACCA	chr1.trna1003-GlyGCC	0	0	1	1	0	0	0
TTTCAGTGGTAGAATTCTCGCCTGCCACGCGGGAGCCCCGGGTTCGATTCCCGGCCCACGCACCA	chr1.trna1003-GlyGCC	0	0	0	0	1	0	0
TTTCAGTGGTAGAATTCTCGCCTGCCACGCGGGAGGCCCGGGTTCGATTCCCGGCCCATGCACC	chr1.trna1003-GlyGCC	0	0	1	0	0	0	0
AAATTTTTTTTTTTTTTTTTTTTTTAAA	chr1.trna1004-AspGTC	0	0	2	0	0	0	0
AATTTTTTTTTTTTTTTTTTAAACAGATCGCAT	chr1.trna1004-AspGTC	0	1	0	0	0	0	0
AATTTTTTTTTTTTTTTTTTAAGTTAATGGTCTT	chr1.trna1004-AspGTC	0	1	0	0	0	0	0
AATTTTTTTTTTTTTTTTTTTTAAAT	chr1.trna1004-AspGTC	0	0	0	0	1	0	0
AATTTTTTTTTTTTTTTTTTTTTAAA	chr1.trna1004-AspGTC	0	0	2	0	0	0	0
AATTTTTTTTTTTTTTTTTTTTTAAAATAGTCACT	chr1.trna1004-AspGTC	0	1	0	0	0	0	0
AATTTTTTTTTTTTTTTTTTTTTAAACTGT	chr1.trna1004-AspGTC	0	0	1	0	0	0	0
AATTTTTTTTTTTTTTTTTTTTTAAAGTTCTTC	chr1.trna1004-AspGTC	0	1	0	0	0	0	0
AATTTTTTTTTTTTTTTTTTTTTAAAGTTTTTA	chr1.trna1004-AspGTC	0	1	0	0	0	0	0
AATTTTTTTTTTTTTTTTTTTTTAACACATCCA	chr1.trna1004-AspGTC	0	0	0	0	1	0	0
AATTTTTTTTTTTTTTTTTTTTTAACAGTCTG	chr1.trna1004-AspGTC	0	0	2	0	0	0	0
AATTTTTTTTTTTTTTTTTTTTTAACTTATCAC	chr1.trna1004-AspGTC	1	0	0	0	0	0	0
AATTTTTTTTTTTTTTTTTTTTTAAGTACACAA	chr1.trna1004-AspGTC	1	0	0	0	0	0	0
AATTTTTTTTTTTTTTTTTTTTTAAGTGGGATAAC	chr1.trna1004-AspGTC	0	0	0	0	0	0	1
AATTTTTTTTTTTTTTTTTTTTTAAGTTCATGCAC	chr1.trna1004-AspGTC	0	0	1	0	0	0	0
AATTTTTTTTTTTTTTTTTTTTTACACAA	chr1.trna1004-AspGTC	0	0	0	0	0	0	1
ACATCGGACAGTGGCTGGCGAC	chr1.trna1004-AspGTC	0	0	0	3	0	0	0
ACATCGGACAGTGGCTGGCGAT	chr1.trna1004-AspGTC	0	0	0	2	0	0	0
ACCGGGGTTCGATTCCCCGACGGGGAGATACAGTAGCTTT	chr1.trna1004-AspGTC	0	0	1	0	0	0	0
ACCGGGGTTCGATTCCCCGACGGGGAGCTA	chr1.trna1004-AspGTC	3	0	0	0	0	0	0
ACGGGGAGATACAGTAGCTTT	chr1.trna1004-AspGTC	2	0	2	1	0	6	0
ACGGGGAGATACAGTAGCTTTA	chr1.trna1004-AspGTC	0	0	0	3	0	0	0
ACGGGGAGATACAGTAGCTTTC	chr1.trna1004-AspGTC	0	0	0	0	2	1	0
ACGGGGAGATACAGTAGCTTTT	chr1.trna1004-AspGTC	0	0	0	1	0	2	0
ACGGGGAGATACAGTAGCTTTTC	chr1.trna1004-AspGTC	0	0	0	1	0	2	0
ACGGGGAGATACAGTAGCTTTTT	chr1.trna1004-AspGTC	0	0	0	2	0	3	0
ACGGGGAGATACAGTAGCTTTTTC	chr1.trna1004-AspGTC	0	0	1	0	0	0	0
ACGGGGAGATACTGTAGCTTTT	chr1.trna1004-AspGTC	0	0	0	0	1	0	0
ACGGGGGGATACAGTAGCTTT	chr1.trna1004-AspGTC	1	0	0	0	0	0	0
ACTGGTGTCGTCCTCGTCGTC	chr1.trna1004-AspGTC	0	0	0	0	0	1	0
AGACACAGTAGCTTTTT	chr1.trna1004-AspGTC	0	1	0	0	0	0	0
AGATACAGTAGCTTTTC	chr1.trna1004-AspGTC	0	1	0	0	0	0	0
AGATACAGTAGCTTTTT	chr1.trna1004-AspGTC	0	1	0	0	0	0	0
AGATTGTAAGTTTTTTTTTTTTTAAATA	chr1.trna1004-AspGTC	0	0	0	0	2	0	0
AGATTGTAAGTTTTTTTTTTTTTTAAATA	chr1.trna1004-AspGTC	0	0	0	0	1	0	0
AGCTTTTTATTTTATTGTTTTCT	chr1.trna1004-AspGTC	1	0	0	0	0	0	0
AGGAGATACAGTAGCTTTTC	chr1.trna1004-AspGTC	0	0	0	0	2	0	0
AGGAGATACAGTAGCTTTTT	chr1.trna1004-AspGTC	0	0	0	0	4	0	0
AGGTGTTCTTTCTTTTAAATAAATA	chr1.trna1004-AspGTC	0	0	0	0	1	0	0
AGTAGCTTTTCTTTGTTTC	chr1.trna1004-AspGTC	0	0	1	0	0	0	0
AGTAGCTTTTCTTTGTTTT	chr1.trna1004-AspGTC	0	0	1	0	0	0	0
ATCGGACAGTGGCTGGCGACAAGGTGC	chr1.trna1004-AspGTC	0	0	1	0	0	0	0
ATCTTTTTTTTTTAAATAAATA	chr1.trna1004-AspGTC	0	0	0	0	0	1	0
ATTTTTTTTTTTTTAAAAACAGAGCCTTT	chr1.trna1004-AspGTC	0	0	0	2	0	0	0
ATTTTTTTTTTTTTTTTTTAACTACGGAAG	chr1.trna1004-AspGTC	0	4	0	0	0	0	0
ATTTTTTTTTTTTTTTTTTACAGATAGAGCAG	chr1.trna1004-AspGTC	0	2	0	0	0	0	0
ATTTTTTTTTTTTTTTTTTTAACTACGGAAG	chr1.trna1004-AspGTC	0	1	0	0	0	0	0
ATTTTTTTTTTTTTTTTTTTACAGATAGAGCAG	chr1.trna1004-AspGTC	0	1	0	0	0	0	0
ATTTTTTTTTTTTTTTTTTTACATAATTCCTT	chr1.trna1004-AspGTC	0	0	1	0	0	0	0
ATTTTTTTTTTTTTTTTTTTTTACATTG	chr1.trna1004-AspGTC	0	1	0	0	0	0	0
ATTTTTTTTTTTTTTTTTTTTTTAAAATCAGAATAGAA	chr1.trna1004-AspGTC	0	0	0	0	1	0	0
ATTTTTTTTTTTTTTTTTTTTTTAAGAGTTCA	chr1.trna1004-AspGTC	0	0	1	0	0	0	0
ATTTTTTTTTTTTTTTTTTTTTTAAGCTCAGAA	chr1.trna1004-AspGTC	0	0	0	0	0	0	1
ATTTTTTTTTTTTTTTTTTTTTTAAGTGGGATAAC	chr1.trna1004-AspGTC	0	0	0	0	0	0	1
ATTTTTTTTTTTTTTTTTTTTTTAAGTTCCCC	chr1.trna1004-AspGTC	0	0	0	0	2	0	0
ATTTTTTTTTTTTTTTTTTTTTTACAAAACCAG	chr1.trna1004-AspGTC	0	0	1	0	0	0	0
CACTGGTGGTTTTTTTTT	chr1.trna1004-AspGTC	0	0	0	0	0	2	0
CATTTTTTTTTTTTTTTTTTTTTAACACATCCA	chr1.trna1004-AspGTC	0	0	0	0	1	0	0
CCCCGACGGGGAGATACAGTAGCTTT	chr1.trna1004-AspGTC	0	0	0	0	0	1	0
CCCCGACGGGGAGATACAGTAGCTTTT	chr1.trna1004-AspGTC	0	0	0	0	3	0	0
CCCCGACGGGGAGGTACAGTAGCTTTT	chr1.trna1004-AspGTC	0	0	0	0	1	0	0
CCCCGACGGTGAGATACAGTAGCTTT	chr1.trna1004-AspGTC	0	0	0	0	0	1	0
CCCCGACTGTGAGATGCAGG	chr1.trna1004-AspGTC	0	3	0	0	0	0	0
CCCGACGGGGAGATACAGAAGCTTT	chr1.trna1004-AspGTC	0	0	0	0	0	0	1
CCCGACGGGGAGATACAGTAGCTC	chr1.trna1004-AspGTC	0	0	0	0	0	0	1
CCCGACGGGGAGATACAGTAGCTTC	chr1.trna1004-AspGTC	0	0	1	0	0	0	1
CCCGACGGGGAGATACAGTAGCTTT	chr1.trna1004-AspGTC	0	0	3	0	6	0	0
CCCGACGGGGAGATACAGTAGCTTTT	chr1.trna1004-AspGTC	1	0	0	1	0	0	0
CCCGACGGGGAGATACAGTAGCTTTTA	chr1.trna1004-AspGTC	0	0	0	0	1	0	0
CCCGACGGGGAGATACAGTAGCTTTTT	chr1.trna1004-AspGTC	0	0	0	0	2	0	0
CCGACGGGGAGACACAGTAGCTTC	chr1.trna1004-AspGTC	0	0	0	0	0	0	1
CCGACGGGGAGATACAGTAGCTTC	chr1.trna1004-AspGTC	0	0	0	0	0	0	1
CCGACGGGGAGATACAGTAGCTTT	chr1.trna1004-AspGTC	0	0	0	0	0	0	4
CCGACGGGGAGATACAGTAGCTTTT	chr1.trna1004-AspGTC	0	0	0	0	0	1	0
CCGGGAAATGGGACAGTGGCT	chr1.trna1004-AspGTC	7	0	0	0	0	0	0
CCGGGGCTCGATTCCCCGACGGGGAGCTA	chr1.trna1004-AspGTC	0	0	0	0	1	0	0
CCGGGGTTCGATTCCCCGACGGGGAGATACAGTAGCTTT	chr1.trna1004-AspGTC	0	1	0	0	1	0	0
CCGGGGTTCGATTCCTCGACGGGGAGCTA	chr1.trna1004-AspGTC	1	0	4	0	0	0	0
CGACGGGGAGATACAGTAGCTTC	chr1.trna1004-AspGTC	0	0	0	0	0	1	0
CGACGGGGAGATACAGTAGCTTCC	chr1.trna1004-AspGTC	0	0	0	0	0	1	0
CGACGGGGAGATACAGTAGCTTT	chr1.trna1004-AspGTC	0	2	3	2	2	0	3
CGACGGGGAGATACAGTAGCTTTT	chr1.trna1004-AspGTC	0	0	0	0	0	8	0
CGACGGGGAGGTACAGTAGCTTT	chr1.trna1004-AspGTC	0	0	0	1	0	0	0
CGCGGGGGACCGGGGTTCGATTCCCCGACGGGGAGCTA	chr1.trna1004-AspGTC	0	0	0	0	1	0	0
CGGACAGTGGCAGGAGACA	chr1.trna1004-AspGTC	0	0	0	1	0	0	0
CGGACAGTGGCAGGAGACT	chr1.trna1004-AspGTC	0	0	0	5	0	0	0
CGGACAGTGGCTGGCGAC	chr1.trna1004-AspGTC	0	0	4	0	0	0	0
CGGACAGTGGCTGGCGACA	chr1.trna1004-AspGTC	0	0	2	0	1	0	0
CGGGGAGATACAGTAGCATT	chr1.trna1004-AspGTC	0	1	0	0	0	0	0
CGGGGAGATACAGTAGCTTC	chr1.trna1004-AspGTC	0	0	0	0	1	1	1
CGGGGAGATACAGTAGCTTT	chr1.trna1004-AspGTC	0	5	11	3	1	2	1
CGGGGAGATACAGTAGCTTTA	chr1.trna1004-AspGTC	0	0	1	0	0	0	0
CGGGGAGATACAGTAGCTTTT	chr1.trna1004-AspGTC	4	2	2	0	0	0	0
CGGGGAGATACAGTAGCTTTTC	chr1.trna1004-AspGTC	0	0	0	0	1	0	0
CGGGGAGATACAGTAGCTTTTT	chr1.trna1004-AspGTC	3	0	0	0	8	0	0
CGGGGAGATACAGTAGCTTTTTTT	chr1.trna1004-AspGTC	0	0	4	0	0	0	0
CGGGGAGATATAGTAGCTTC	chr1.trna1004-AspGTC	0	0	1	0	0	0	0
CGGGGAGATATAGTAGCTTT	chr1.trna1004-AspGTC	0	0	1	0	0	0	0
CGGGGTTCGATTCCCCGACGGGGAGCTA	chr1.trna1004-AspGTC	5	1	8	6	0	2	5
CGGGGTTCGATTCCCCGACGGTGAGCTA	chr1.trna1004-AspGTC	1	0	0	0	0	0	0
CGGGGTTCGATTCCCCGACTGGGAGCTA	chr1.trna1004-AspGTC	1	0	0	0	0	0	0
CGGGGTTCGATTCCTCGACGGGGAGCTA	chr1.trna1004-AspGTC	0	0	0	1	0	2	0
CGGTGTTCGATTCCCCGACGGGGAGCTA	chr1.trna1004-AspGTC	0	0	0	1	0	0	0
CNGACAGTGGCTGGCGACA	chr1.trna1004-AspGTC	0	0	0	0	1	0	0
CNGGGGTTCGATTCCCCGACGGGGAGCTA	chr1.trna1004-AspGTC	0	0	0	1	0	0	0
CTGGATTTTTTTTTTTTTAAATA	chr1.trna1004-AspGTC	0	0	0	0	1	0	0
CTTTCTTATTTTTTTATTTTTTTAAAT	chr1.trna1004-AspGTC	0	0	0	0	0	0	1
CTTTTTTTTTTTTTTTTTTTTTTAA	chr1.trna1004-AspGTC	0	0	0	0	0	1	0
CTTTTTTTTTTTTTTTTTTTTTTAACCA	chr1.trna1004-AspGTC	0	0	0	0	0	1	0
CTTTTTTTTTTTTTTTTTTTTTTAAGTACAGAAAAC	chr1.trna1004-AspGTC	0	1	0	0	0	0	0
CTTTTTTTTTTTTTTTTTTTTTTAC	chr1.trna1004-AspGTC	0	0	0	0	0	0	1
CTTTTTTTTTTTTTTTTTTTTTTACAAACGAACCAT	chr1.trna1004-AspGTC	0	0	1	0	0	0	0
CTTTTTTTTTTTTTTTTTTTTTTACAGACAGAA	chr1.trna1004-AspGTC	1	0	0	0	0	0	0
CTTTTTTTTTTTTTTTTTTTTTTACCCCCT	chr1.trna1004-AspGTC	0	1	0	0	0	0	3
CTTTTTTTTTTTTTTTTTTTTTTACCCCT	chr1.trna1004-AspGTC	1	0	0	0	0	0	0
CTTTTTTTTTTTTTTTTTTTTTTATT	chr1.trna1004-AspGTC	0	0	0	1	0	0	0
GACAGTGGCTGGCGACAAGGTGCTGGT	chr1.trna1004-AspGTC	0	0	0	0	0	0	1
GACCGGGGTTCGATTCCCCGACGGGGAGCTA	chr1.trna1004-AspGTC	1	1	3	0	1	0	0
GACGGGGAGATACAGCAGCTTC	chr1.trna1004-AspGTC	0	0	0	0	0	2	0
GACGGGGAGATACAGGAGCTTTT	chr1.trna1004-AspGTC	0	0	1	0	0	0	0
GACGGGGAGATACAGTAGCTTT	chr1.trna1004-AspGTC	0	5	0	1	0	4	0
GACGGGGAGATACAGTAGCTTTA	chr1.trna1004-AspGTC	0	0	1	0	0	0	0
GACGGGGAGATACAGTAGCTTTC	chr1.trna1004-AspGTC	0	0	0	1	0	0	0
GACGGGGAGATACAGTAGCTTTT	chr1.trna1004-AspGTC	0	0	6	2	0	0	0
GACGGGGATATACAGTAGCTTT	chr1.trna1004-AspGTC	0	0	0	2	0	0	0
GAGACCGGGGTTCGATTCCCCGACGGGAAGCTA	chr1.trna1004-AspGTC	0	0	0	0	0	0	1
GAGACCGGGGTTCGATTCCCCGACGGGGAGCTA	chr1.trna1004-AspGTC	1	1	1	0	0	2	0
GAGATACAGTAGCTCTTTT	chr1.trna1004-AspGTC	0	0	0	1	0	0	0
GAGATACAGTAGCTTT	chr1.trna1004-AspGTC	0	0	0	0	1	0	0
GAGATACAGTAGCTTTTTT	chr1.trna1004-AspGTC	0	0	0	1	0	3	0
GAGATACTGTAGCTTTT	chr1.trna1004-AspGTC	0	0	1	0	0	0	0
GATACAGTAGCTTTTT	chr1.trna1004-AspGTC	0	0	0	0	3	1	0
GATGGTGAGATACAGTAG	chr1.trna1004-AspGTC	0	0	0	0	0	0	2
GATTCAGTCGCTTTTTTT	chr1.trna1004-AspGTC	0	0	0	0	1	0	0
GATTCCCCGACGGGGAGATACAGTAGCTTT	chr1.trna1004-AspGTC	2	0	0	0	0	1	0
GATTCCCCGACGGGGAGGTACAGTAGCTTT	chr1.trna1004-AspGTC	2	0	0	0	0	0	0
GATTTTTTTTTAAATACCTAGAA	chr1.trna1004-AspGTC	0	2	0	0	0	0	0
GATTTTTTTTTTTTTTTAAGTTAATGG	chr1.trna1004-AspGTC	0	0	0	0	0	0	1
GATTTTTTTTTTTTTTTTTTAAAAGAACAACCCA	chr1.trna1004-AspGTC	0	0	0	0	0	0	1
GATTTTTTTTTTTTTTTTTTTTTAAAGTTCTTCACAT	chr1.trna1004-AspGTC	0	1	0	0	0	0	0
GCCCTGGCGTCGTCCTCGC	chr1.trna1004-AspGTC	0	0	0	0	2	0	0
GCGGGAGACCGGGGTTCGATTCCCCGACGGGGAGCTA	chr1.trna1004-AspGTC	0	0	0	0	0	0	1
GCGGGGAGATACAGTAGCTTTT	chr1.trna1004-AspGTC	0	0	0	1	0	0	0
GGAGACCGGGGTTCGATTCCCCGACGGGGAGCTA	chr1.trna1004-AspGTC	0	1	1	0	0	0	0
GGAGATACAGTAGCTTTT	chr1.trna1004-AspGTC	0	0	0	1	0	0	0
GGGAGATACAGTAGCCTTTT	chr1.trna1004-AspGTC	0	0	0	0	0	1	0
GGGAGATACAGTAGCTTC	chr1.trna1004-AspGTC	0	0	0	0	2	3	0
GGGAGATACAGTAGCTTT	chr1.trna1004-AspGTC	2	0	0	4	3	11	0
GGGAGATACAGTAGCTTTA	chr1.trna1004-AspGTC	0	0	0	0	0	0	3
GGGAGATACAGTAGCTTTC	chr1.trna1004-AspGTC	0	0	0	0	0	1	0
GGGAGATACAGTAGCTTTT	chr1.trna1004-AspGTC	2	0	2	0	6	6	0
GGGAGATACAGTAGCTTTTC	chr1.trna1004-AspGTC	0	0	0	0	0	1	0
GGGAGATACAGTAGCTTTTT	chr1.trna1004-AspGTC	0	0	1	0	1	9	0
GGGAGATACAGTAGCTTTTTT	chr1.trna1004-AspGTC	0	0	0	1	0	0	0
GGGGAGACACAGTAGCTTTT	chr1.trna1004-AspGTC	0	0	0	1	0	0	0
GGGGAGATACAGTAGCTTA	chr1.trna1004-AspGTC	0	0	0	0	0	1	0
GGGGAGATACAGTAGCTTC	chr1.trna1004-AspGTC	0	0	1	0	0	0	0
GGGGAGATACAGTAGCTTT	chr1.trna1004-AspGTC	1	3	2	2	2	8	0
GGGGAGATACAGTAGCTTTA	chr1.trna1004-AspGTC	0	0	0	1	0	0	0
GGGGAGATACAGTAGCTTTT	chr1.trna1004-AspGTC	1	1	0	4	0	0	0
GGGGAGATACAGTAGCTTTTC	chr1.trna1004-AspGTC	0	0	0	0	0	0	1
GGGGAGATACAGTAGCTTTTT	chr1.trna1004-AspGTC	0	0	0	0	3	1	6
GGGGAGATACAGTAGCTTTTTT	chr1.trna1004-AspGTC	0	0	0	0	0	1	0
GGGGAGGTACAGTAGCTTC	chr1.trna1004-AspGTC	1	0	0	0	0	0	0
GGGGGATACAGTAGCTTT	chr1.trna1004-AspGTC	0	0	0	0	1	0	0
GGGGTTCGATTCCCCGACGGGGAGATACAGTAGCTTC	chr1.trna1004-AspGTC	0	0	1	0	0	0	0
GGGGTTCGATTCCCCGACGGGGAGATACAGTAGCTTT	chr1.trna1004-AspGTC	0	1	0	0	1	0	0
GGGGTTCGATTCCCCGACGGGGAGCTA	chr1.trna1004-AspGTC	5	0	4	3	1	2	0
GGGGTTCGATTCCTCGACTGGGAGCTA	chr1.trna1004-AspGTC	1	0	0	0	0	0	0
GGGGTTCGATTCTCCGACGGGGAGCTA	chr1.trna1004-AspGTC	0	0	0	1	0	0	1
GGGTTCGATTCCCCGACGGGGAGTTA	chr1.trna1004-AspGTC	0	0	0	0	0	1	0
GGTGTTCGATTCCCCGACGGGGAGCTA	chr1.trna1004-AspGTC	0	0	0	1	0	0	0
GGTTCGATTCCCCGACGGGGAGCTA	chr1.trna1004-AspGTC	1	0	2	0	0	0	0
GTGGTTCGATTCCCCGACGGGGAGCTA	chr1.trna1004-AspGTC	0	0	2	0	0	0	0
GTGTTCTTTCTTTTAAATAAATA	chr1.trna1004-AspGTC	0	0	0	0	0	0	2
GTTCGATTCCCCGACGGGGAGCTA	chr1.trna1004-AspGTC	2	0	5	2	0	3	1
GTTCGATTCCCCGACGGGGAGTTA	chr1.trna1004-AspGTC	2	0	0	0	0	0	0
GTTCGATTCCCCGACGGGTAGCTA	chr1.trna1004-AspGTC	0	1	0	0	0	0	0
GTTTTAAATAAACAGTCGGA	chr1.trna1004-AspGTC	0	2	0	2	2	0	2
GTTTTAAATAAACAGTCGGAT	chr1.trna1004-AspGTC	0	0	0	0	1	0	0
GTTTTAAATAAACAGTCGGATT	chr1.trna1004-AspGTC	1	0	0	0	0	0	0
GTTTTTTTTTTTTTAAAAACAGAGCCTTT	chr1.trna1004-AspGTC	0	0	0	1	0	0	0
GTTTTTTTTTTTTTTTTTTTTTAAAGT	chr1.trna1004-AspGTC	0	0	0	0	1	0	0
TAGGCTGTTTTTTTTTTAAATAAAT	chr1.trna1004-AspGTC	2	0	0	0	0	0	0
TAGTGGTGAGTATCCCCGCCTGTCACGCGGGAGACCGGGGTTCGATTCCCCGACGGGGAGCCACTGTAGGCTT	chr1.trna1004-AspGTC	0	0	0	0	1	0	0
TATTTTTTTTTTTTTTTACACATATAACCAA	chr1.trna1004-AspGTC	0	0	0	0	0	0	1
TATTTTTTTTTTTTTTTTTTAACTACAGTACT	chr1.trna1004-AspGTC	0	1	0	0	0	0	0
TCCCCGACGGGGAGATACAGTAGCTTT	chr1.trna1004-AspGTC	0	0	0	2	0	1	0
TCCCCGACGGGGAGATACAGTAGCTTTT	chr1.trna1004-AspGTC	0	0	0	0	0	0	3
TCGATTCCCCGACGGGGAGCTA	chr1.trna1004-AspGTC	1	0	0	1	0	0	0
TCGGACAGTGGCTGGCGACA	chr1.trna1004-AspGTC	0	0	0	2	0	0	4
TGGCGACGAGGACGGGGTTCG	chr1.trna1004-AspGTC	0	0	0	0	0	0	1
TTAGGCTGTTTTTTTTTAAATAAA	chr1.trna1004-AspGTC	0	0	1	0	0	0	0
TTAGGCTGTTTTTTTTTTAAATAAA	chr1.trna1004-AspGTC	0	0	2	0	0	0	0
TTCCCCGACGGGGAGATACAGTAGCTTC	chr1.trna1004-AspGTC	0	0	3	0	0	0	0
TTCCCCGACGGGGAGATACAGTAGCTTT	chr1.trna1004-AspGTC	0	0	6	0	0	0	0
TTCCCCGACGGGGAGCTA	chr1.trna1004-AspGTC	0	0	0	0	2	0	1
TTCCTCGACGGGGAGATACAGTAGCTTT	chr1.trna1004-AspGTC	0	0	0	3	0	0	0
TTGGTGTTTTTTTTTTTTAAATA	chr1.trna1004-AspGTC	0	0	0	1	0	0	0
TTTAAATAAACAGTCGGAT	chr1.trna1004-AspGTC	1	0	0	0	1	0	0
TTTCCCGACGGGGAGATACAGTAGCTTTC	chr1.trna1004-AspGTC	0	0	0	0	0	1	0
TTTTAAATAAACAGTCGGATT	chr1.trna1004-AspGTC	0	0	0	1	0	0	0
TTTTAAATAAACAGTCGGATTC	chr1.trna1004-AspGTC	0	1	0	1	0	0	0
TTTTTAAATAAACAGGTAGA	chr1.trna1004-AspGTC	0	1	0	0	0	0	0
TTTTTTTTTAAATAAAAAAGCCCG	chr1.trna1004-AspGTC	0	0	2	0	0	0	0
TTTTTTTTTAAATAAATCTTT	chr1.trna1004-AspGTC	0	0	0	0	1	0	0
TTTTTTTTTTTAAAAAAAGGAATC	chr1.trna1004-AspGTC	1	0	0	0	0	0	0
TTTTTTTTTTTAAAAAAATATTAAG	chr1.trna1004-AspGTC	0	0	0	0	1	0	0
TTTTTTTTTTTAAAAAAATGGCGGTAG	chr1.trna1004-AspGTC	0	0	0	0	0	0	2
TTTTTTTTTTTAAATGTGTAGCCCA	chr1.trna1004-AspGTC	0	2	0	0	0	0	0
TTTTTTTTTTTTAAAAAAATGGCGGTAG	chr1.trna1004-AspGTC	0	0	0	0	0	0	3
TTTTTTTTTTTTAAAGAAATGCAGTCT	chr1.trna1004-AspGTC	0	0	3	0	0	0	0
TTTTTTTTTTTTAAATAGATAAGT	chr1.trna1004-AspGTC	0	0	0	0	0	0	1
TTTTTTTTTTTTACATAAATGCTACTC	chr1.trna1004-AspGTC	0	1	0	0	0	0	0
TTTTTTTTTTTTAGATAAACTGAGC	chr1.trna1004-AspGTC	0	1	0	0	0	0	0
TTTTTTTTTTTTTAAATAC	chr1.trna1004-AspGTC	0	0	1	0	0	0	0
TTTTTTTTTTTTTAAATACCTCAAT	chr1.trna1004-AspGTC	0	0	0	0	1	0	0
TTTTTTTTTTTTTAAATAGATAAGT	chr1.trna1004-AspGTC	0	0	0	0	0	0	3
TTTTTTTTTTTTTACATAAATGCTACTC	chr1.trna1004-AspGTC	0	1	0	0	0	0	0
TTTTTTTTTTTTTTAAAAAAGAGGATT	chr1.trna1004-AspGTC	0	1	0	0	0	0	0
TTTTTTTTTTTTTTAAATAAAGAGTCCG	chr1.trna1004-AspGTC	0	0	0	0	0	0	3
TTTTTTTTTTTTTTAAATAAAGAGTCCGTTTT	chr1.trna1004-AspGTC	0	0	0	0	0	0	1
TTTTTTTTTTTTTTAAATACCTC	chr1.trna1004-AspGTC	0	0	0	0	0	0	2
TTTTTTTTTTTTTTAAATATCCAG	chr1.trna1004-AspGTC	0	2	0	0	0	0	0
TTTTTTTTTTTTTTATTTTCCAAACAATT	chr1.trna1004-AspGTC	0	0	0	0	0	0	1
TTTTTTTTTTTTTTTAAAATAAAGTTCTTT	chr1.trna1004-AspGTC	0	1	0	0	0	0	0
TTTTTTTTTTTTTTTAAAATGTGTAGCCCA	chr1.trna1004-AspGTC	0	1	0	0	0	0	0
TTTTTTTTTTTTTTTAAATACCTCAATA	chr1.trna1004-AspGTC	0	0	1	0	0	0	0
TTTTTTTTTTTTTTTAAATATCCCA	chr1.trna1004-AspGTC	0	0	0	1	0	0	0
TTTTTTTTTTTTTTTAGAGAAAAAGTCAGT	chr1.trna1004-AspGTC	1	0	0	0	0	0	0
TTTTTTTTTTTTTTTTAAAAAAAATGGCGGTAG	chr1.trna1004-AspGTC	0	1	0	0	0	0	0
TTTTTTTTTTTTTTTTAAAAAGATTTTCTT	chr1.trna1004-AspGTC	1	0	0	0	0	0	0
TTTTTTTTTTTTTTTTAAAAGAAATACAAATCA	chr1.trna1004-AspGTC	0	0	1	0	0	0	0
TTTTTTTTTTTTTTTTAAAAGAATCCACA	chr1.trna1004-AspGTC	1	0	0	0	0	0	0
TTTTTTTTTTTTTTTTAAACAGATCGCA	chr1.trna1004-AspGTC	1	0	0	0	0	0	0
TTTTTTTTTTTTTTTTAATAAGTGGTGCA	chr1.trna1004-AspGTC	0	0	2	0	0	0	0
TTTTTTTTTTTTTTTTATTCAACAAAAGCCT	chr1.trna1004-AspGTC	2	0	0	0	0	0	0
TTTTTTTTTTTTTTTTTAAAGGAATATAAA	chr1.trna1004-AspGTC	2	0	0	0	0	0	0
TTTTTTTTTTTTTTTTTAAATAGATAAG	chr1.trna1004-AspGTC	0	0	0	0	1	0	0
TTTTTTTTTTTTTTTTTAACTAGTCAGTGT	chr1.trna1004-AspGTC	0	0	0	0	0	0	1
TTTTTTTTTTTTTTTTTAACTATCAAACCCT	chr1.trna1004-AspGTC	0	1	0	0	0	0	0
TTTTTTTTTTTTTTTTTAATTAAATAGATAAGTTATAT	chr1.trna1004-AspGTC	0	0	0	0	1	0	0
TTTTTTTTTTTTTTTTTATAAAAGAATAGGTTTAG	chr1.trna1004-AspGTC	0	0	0	0	1	0	0
TTTTTTTTTTTTTTTTTTAAAAAGATTTATT	chr1.trna1004-AspGTC	1	0	0	0	0	0	0
TTTTTTTTTTTTTTTTTTAAAAGAATCCACAT	chr1.trna1004-AspGTC	1	0	0	0	0	0	0
TTTTTTTTTTTTTTTTTTAAACAATGA	chr1.trna1004-AspGTC	3	0	0	0	0	0	0
TTTTTTTTTTTTTTTTTTAAATAAAGTTCT	chr1.trna1004-AspGTC	0	0	0	0	1	0	0
TTTTTTTTTTTTTTTTTTAAATATCCCA	chr1.trna1004-AspGTC	0	0	0	1	0	0	0
TTTTTTTTTTTTTTTTTTAACCACAAAGCA	chr1.trna1004-AspGTC	1	0	0	0	0	0	0
TTTTTTTTTTTTTTTTTTAACGGAAAGCCAGC	chr1.trna1004-AspGTC	0	0	0	0	1	0	0
TTTTTTTTTTTTTTTTTTAACTACGGAAG	chr1.trna1004-AspGTC	0	1	0	0	0	0	0
TTTTTTTTTTTTTTTTTTAACTATATTCACC	chr1.trna1004-AspGTC	0	1	0	0	0	0	0
TTTTTTTTTTTTTTTTTTAACTATCAAACCCT	chr1.trna1004-AspGTC	0	1	0	0	0	0	0
TTTTTTTTTTTTTTTTTTAAGTTAATGGTCTTTT	chr1.trna1004-AspGTC	0	1	0	0	0	0	0
TTTTTTTTTTTTTTTTTTAATATTAATGG	chr1.trna1004-AspGTC	0	0	2	0	0	0	0
TTTTTTTTTTTTTTTTTTATTTCAAATACAAT	chr1.trna1004-AspGTC	0	0	0	0	0	0	2
TTTTTTTTTTTTTTTTTTTAAAAGAGCCAGCCA	chr1.trna1004-AspGTC	0	0	0	0	0	1	0
TTTTTTTTTTTTTTTTTTTAACTACAGAAAC	chr1.trna1004-AspGTC	0	0	2	0	0	0	0
TTTTTTTTTTTTTTTTTTTAACTACAGTACT	chr1.trna1004-AspGTC	2	0	0	0	0	0	0
TTTTTTTTTTTTTTTTTTTACAAAGATCAC	chr1.trna1004-AspGTC	0	0	0	0	0	0	1
TTTTTTTTTTTTTTTTTTTATAAATGATCCCTTT	chr1.trna1004-AspGTC	0	0	1	0	0	0	0
TTTTTTTTTTTTTTTTTTTATTCAACAAAAGCCT	chr1.trna1004-AspGTC	0	0	0	0	0	0	1
TTTTTTTTTTTTTTTTTTTTAAAAGAACA	chr1.trna1004-AspGTC	1	0	0	0	0	0	0
TTTTTTTTTTTTTTTTTTTTAAACACCTTATCCTA	chr1.trna1004-AspGTC	0	0	0	1	0	0	0
TTTTTTTTTTTTTTTTTTTTAAACCCCA	chr1.trna1004-AspGTC	0	0	0	0	0	1	0
TTTTTTTTTTTTTTTTTTTTAAACTAATTACCA	chr1.trna1004-AspGTC	1	0	0	0	0	0	0
TTTTTTTTTTTTTTTTTTTTAAAGA	chr1.trna1004-AspGTC	0	0	0	0	2	1	0
TTTTTTTTTTTTTTTTTTTTAAAGACACAAAT	chr1.trna1004-AspGTC	0	0	1	0	0	0	0
TTTTTTTTTTTTTTTTTTTTAAAGAGG	chr1.trna1004-AspGTC	4	0	0	0	0	0	0
TTTTTTTTTTTTTTTTTTTTAAAGATTCAT	chr1.trna1004-AspGTC	0	0	1	0	0	0	0
TTTTTTTTTTTTTTTTTTTTAAAGCCCT	chr1.trna1004-AspGTC	0	0	0	0	0	0	3
TTTTTTTTTTTTTTTTTTTTAAAGG	chr1.trna1004-AspGTC	0	0	1	0	0	0	0
TTTTTTTTTTTTTTTTTTTTAAAGGACAGCACAC	chr1.trna1004-AspGTC	0	0	0	0	0	1	0
TTTTTTTTTTTTTTTTTTTTAAAGGCATAA	chr1.trna1004-AspGTC	0	0	0	0	0	1	0
TTTTTTTTTTTTTTTTTTTTAAAGGGGGCACATT	chr1.trna1004-AspGTC	0	0	2	0	0	0	0
TTTTTTTTTTTTTTTTTTTTAAAGGTCCAAA	chr1.trna1004-AspGTC	0	0	0	1	0	0	0
TTTTTTTTTTTTTTTTTTTTAAAGTTCAT	chr1.trna1004-AspGTC	0	2	0	0	0	0	0
TTTTTTTTTTTTTTTTTTTTAAAGTTCCA	chr1.trna1004-AspGTC	0	0	0	0	0	0	1
TTTTTTTTTTTTTTTTTTTTAAAGTTCCAG	chr1.trna1004-AspGTC	0	0	0	0	1	0	0
TTTTTTTTTTTTTTTTTTTTAAAGTTCCAGAAACA	chr1.trna1004-AspGTC	0	1	0	0	0	0	0
TTTTTTTTTTTTTTTTTTTTAAAGTTCTT	chr1.trna1004-AspGTC	0	0	3	0	0	0	0
TTTTTTTTTTTTTTTTTTTTAAAGTTCTTC	chr1.trna1004-AspGTC	0	0	0	1	0	0	3
TTTTTTTTTTTTTTTTTTTTAAAGTTCTTCA	chr1.trna1004-AspGTC	0	1	0	1	0	0	0
TTTTTTTTTTTTTTTTTTTTAAATAAAGAGTCCG	chr1.trna1004-AspGTC	0	1	0	0	0	0	0
TTTTTTTTTTTTTTTTTTTTAACTACAGTACT	chr1.trna1004-AspGTC	1	0	0	0	0	0	0
TTTTTTTTTTTTTTTTTTTTAACTATCAAACCCTA	chr1.trna1004-AspGTC	1	1	0	0	0	0	0
TTTTTTTTTTTTTTTTTTTTAATAAAGTCTGTT	chr1.trna1004-AspGTC	0	0	2	0	0	0	0
TTTTTTTTTTTTTTTTTTTTAATCAAAGTACCA	chr1.trna1004-AspGTC	0	0	1	0	0	0	0
TTTTTTTTTTTTTTTTTTTTAATTAAGCTAAGACCTC	chr1.trna1004-AspGTC	1	0	0	0	0	0	0
TTTTTTTTTTTTTTTTTTTTACAAAAGT	chr1.trna1004-AspGTC	1	0	0	0	0	0	0
TTTTTTTTTTTTTTTTTTTTACAAACTAACCATT	chr1.trna1004-AspGTC	0	0	0	0	0	1	0
TTTTTTTTTTTTTTTTTTTTACAGAGAAAG	chr1.trna1004-AspGTC	0	0	0	0	0	1	0
TTTTTTTTTTTTTTTTTTTTACAGCTAAATACCCTA	chr1.trna1004-AspGTC	0	0	0	0	1	0	0
TTTTTTTTTTTTTTTTTTTTACATAGCCG	chr1.trna1004-AspGTC	0	1	0	0	0	0	0
TTTTTTTTTTTTTTTTTTTTACATTAAC	chr1.trna1004-AspGTC	0	0	1	0	0	0	0
TTTTTTTTTTTTTTTTTTTTTAAAACATGTCCA	chr1.trna1004-AspGTC	0	1	0	0	0	0	0
TTTTTTTTTTTTTTTTTTTTTAAAAGAGGAT	chr1.trna1004-AspGTC	1	0	0	0	0	0	0
TTTTTTTTTTTTTTTTTTTTTAAAAGCTCTAG	chr1.trna1004-AspGTC	0	0	0	0	0	0	2
TTTTTTTTTTTTTTTTTTTTTAAAATGGCTGAGTA	chr1.trna1004-AspGTC	0	1	0	0	0	0	0
TTTTTTTTTTTTTTTTTTTTTAAACCCC	chr1.trna1004-AspGTC	0	1	0	0	0	0	0
TTTTTTTTTTTTTTTTTTTTTAAACCCCAA	chr1.trna1004-AspGTC	0	0	0	1	0	0	0
TTTTTTTTTTTTTTTTTTTTTAAACTG	chr1.trna1004-AspGTC	0	0	0	0	1	0	0
TTTTTTTTTTTTTTTTTTTTTAAACTTTAAAG	chr1.trna1004-AspGTC	0	0	0	0	0	0	1
TTTTTTTTTTTTTTTTTTTTTAAAGA	chr1.trna1004-AspGTC	0	0	0	0	1	0	0
TTTTTTTTTTTTTTTTTTTTTAAAGAGCAC	chr1.trna1004-AspGTC	0	3	0	0	0	0	0
TTTTTTTTTTTTTTTTTTTTTAAAGATTCTAGCAG	chr1.trna1004-AspGTC	0	0	0	0	0	0	1
TTTTTTTTTTTTTTTTTTTTTAAAGCCA	chr1.trna1004-AspGTC	0	0	0	0	1	0	0
TTTTTTTTTTTTTTTTTTTTTAAAGCCATG	chr1.trna1004-AspGTC	0	1	0	0	0	0	0
TTTTTTTTTTTTTTTTTTTTTAAAGCCGGAG	chr1.trna1004-AspGTC	0	0	0	0	0	0	1
TTTTTTTTTTTTTTTTTTTTTAAAGGCAGTTA	chr1.trna1004-AspGTC	0	0	0	1	0	0	0
TTTTTTTTTTTTTTTTTTTTTAAAGGTCCAAA	chr1.trna1004-AspGTC	0	0	0	1	0	0	0
TTTTTTTTTTTTTTTTTTTTTAAAGGTGATCCGAG	chr1.trna1004-AspGTC	0	0	1	0	0	0	0
TTTTTTTTTTTTTTTTTTTTTAAAGGTGCTACAC	chr1.trna1004-AspGTC	0	0	0	1	0	0	0
TTTTTTTTTTTTTTTTTTTTTAAAGTCACAAGA	chr1.trna1004-AspGTC	0	0	0	1	0	0	0
TTTTTTTTTTTTTTTTTTTTTAAAGTTCCA	chr1.trna1004-AspGTC	1	0	0	0	0	0	0
TTTTTTTTTTTTTTTTTTTTTAAAGTTCCAGA	chr1.trna1004-AspGTC	0	3	0	0	0	0	0
TTTTTTTTTTTTTTTTTTTTTAAAGTTCT	chr1.trna1004-AspGTC	0	0	1	0	0	0	0
TTTTTTTTTTTTTTTTTTTTTAAAGTTCTTC	chr1.trna1004-AspGTC	0	0	0	0	0	0	1
TTTTTTTTTTTTTTTTTTTTTAAAGTTCTTCA	chr1.trna1004-AspGTC	1	0	1	1	1	0	0
TTTTTTTTTTTTTTTTTTTTTAAAGTTCTTCAC	chr1.trna1004-AspGTC	1	0	0	1	0	0	0
TTTTTTTTTTTTTTTTTTTTTAAATACAAGGCACT	chr1.trna1004-AspGTC	0	1	0	0	0	0	0
TTTTTTTTTTTTTTTTTTTTTAAATCGTT	chr1.trna1004-AspGTC	0	0	1	0	0	0	0
TTTTTTTTTTTTTTTTTTTTTAAATGCTACTCAAT	chr1.trna1004-AspGTC	0	1	0	0	0	0	0
TTTTTTTTTTTTTTTTTTTTTAACAAATCCA	chr1.trna1004-AspGTC	0	0	0	0	0	0	1
TTTTTTTTTTTTTTTTTTTTTAACTACAGAAAC	chr1.trna1004-AspGTC	1	0	0	0	0	0	0
TTTTTTTTTTTTTTTTTTTTTAACTACAGAAGC	chr1.trna1004-AspGTC	0	0	0	0	1	0	0
TTTTTTTTTTTTTTTTTTTTTAACTACTTCTTG	chr1.trna1004-AspGTC	0	1	0	0	0	0	0
TTTTTTTTTTTTTTTTTTTTTAACTATCAAACCCT	chr1.trna1004-AspGTC	0	0	0	0	1	0	0
TTTTTTTTTTTTTTTTTTTTTACACATATAACCAA	chr1.trna1004-AspGTC	1	0	0	0	0	0	0
TTTTTTTTTTTTTTTTTTTTTACAT	chr1.trna1004-AspGTC	1	0	0	0	0	0	0
TTTTTTTTTTTTTTTTTTTTTTAAAAA	chr1.trna1004-AspGTC	0	0	0	0	0	3	0
TTTTTTTTTTTTTTTTTTTTTTAAAACCAT	chr1.trna1004-AspGTC	2	0	0	0	0	0	0
TTTTTTTTTTTTTTTTTTTTTTAAACCCC	chr1.trna1004-AspGTC	0	0	0	0	0	1	0
TTTTTTTTTTTTTTTTTTTTTTAAACCCCAAAA	chr1.trna1004-AspGTC	1	0	0	0	0	0	0
TTTTTTTTTTTTTTTTTTTTTTAAAGA	chr1.trna1004-AspGTC	0	0	0	0	1	0	0
TTTTTTTTTTTTTTTTTTTTTTAAAGAAGCTTTTGTT	chr1.trna1004-AspGTC	0	0	1	0	0	0	0
TTTTTTTTTTTTTTTTTTTTTTAAAGACACA	chr1.trna1004-AspGTC	0	0	0	0	0	1	0
TTTTTTTTTTTTTTTTTTTTTTAAAGCAGA	chr1.trna1004-AspGTC	1	0	0	0	0	0	0
TTTTTTTTTTTTTTTTTTTTTTAAAGCTCCAA	chr1.trna1004-AspGTC	0	1	0	0	0	0	0
TTTTTTTTTTTTTTTTTTTTTTAAAGG	chr1.trna1004-AspGTC	0	0	2	0	0	0	0
TTTTTTTTTTTTTTTTTTTTTTAAAGGCATAA	chr1.trna1004-AspGTC	0	0	0	0	0	1	0
TTTTTTTTTTTTTTTTTTTTTTAAAGTCACAAGAA	chr1.trna1004-AspGTC	0	0	0	1	0	0	0
TTTTTTTTTTTTTTTTTTTTTTAAAGTCCT	chr1.trna1004-AspGTC	1	0	0	0	0	0	0
TTTTTTTTTTTTTTTTTTTTTTAAAGTTCTT	chr1.trna1004-AspGTC	0	1	0	0	0	0	0
TTTTTTTTTTTTTTTTTTTTTTAAAGTTCTTC	chr1.trna1004-AspGTC	2	0	0	0	0	0	0
TTTTTTTTTTTTTTTTTTTTTTAAAGTTCTTCA	chr1.trna1004-AspGTC	0	2	0	0	0	0	0
TTTTTTTTTTTTTTTTTTTTTTAAAGTTCTTCAC	chr1.trna1004-AspGTC	0	0	1	0	0	0	0
TTTTTTTTTTTTTTTTTTTTTTAAATGTTCAGTCTTTT	chr1.trna1004-AspGTC	0	2	0	0	0	0	0
TTTTTTTTTTTTTTTTTTTTTTAATCATTAGTCCGCAA	chr1.trna1004-AspGTC	0	0	0	0	1	0	0
TTTTTTTTTTTTTTTTTTTTTTACAGAAAAACAGCA	chr1.trna1004-AspGTC	0	0	1	0	0	0	0
TTTTTTTTTTTTTTTTTTTTTTTAAAAG	chr1.trna1004-AspGTC	0	0	0	0	0	0	1
TTTTTTTTTTTTTTTTTTTTTTTAAAAGGGG	chr1.trna1004-AspGTC	0	0	0	0	1	0	0
TTTTTTTTTTTTTTTTTTTTTTTAAACCTAGG	chr1.trna1004-AspGTC	0	0	0	0	1	0	0
TTTTTTTTTTTTTTTTTTTTTTTAAACCTCTG	chr1.trna1004-AspGTC	0	0	0	0	0	0	1
TTTTTTTTTTTTTTTTTTTTTTTAAACTGATGCCA	chr1.trna1004-AspGTC	0	0	0	1	0	0	0
TTTTTTTTTTTTTTTTTTTTTTTAAAGA	chr1.trna1004-AspGTC	1	0	0	0	0	0	0
TTTTTTTTTTTTTTTTTTTTTTTAAAGAGTAGACACA	chr1.trna1004-AspGTC	0	0	0	0	1	0	0
TTTTTTTTTTTTTTTTTTTTTTTAAAGAT	chr1.trna1004-AspGTC	1	0	0	0	0	0	0
TTTTTTTTTTTTTTTTTTTTTTTAAAGATCACAT	chr1.trna1004-AspGTC	0	0	0	0	1	0	0
TTTTTTTTTTTTTTTTTTTTTTTAAAGCACACA	chr1.trna1004-AspGTC	0	1	0	0	0	0	0
TTTTTTTTTTTTTTTTTTTTTTTAAAGCCATG	chr1.trna1004-AspGTC	0	2	0	0	0	0	0
TTTTTTTTTTTTTTTTTTTTTTTAAAGG	chr1.trna1004-AspGTC	0	0	1	0	0	0	0
TTTTTTTTTTTTTTTTTTTTTTTAAAGTCCT	chr1.trna1004-AspGTC	1	0	0	0	0	0	0
TTTTTTTTTTTTTTTTTTTTTTTAAAGTTCATACAA	chr1.trna1004-AspGTC	0	0	1	0	0	0	0
TTTTTTTTTTTTTTTTTTTTTTTAAAGTTCCA	chr1.trna1004-AspGTC	0	1	0	0	0	0	0
TTTTTTTTTTTTTTTTTTTTTTTAAAGTTCCAGA	chr1.trna1004-AspGTC	0	0	2	0	0	0	0
TTTTTTTTTTTTTTTTTTTTTTTAAAGTTCT	chr1.trna1004-AspGTC	0	1	0	0	0	0	0
TTTTTTTTTTTTTTTTTTTTTTTAAAGTTCTC	chr1.trna1004-AspGTC	0	0	0	0	0	1	0
TTTTTTTTTTTTTTTTTTTTTTTAAAGTTCTT	chr1.trna1004-AspGTC	0	1	0	0	1	1	0
TTTTTTTTTTTTTTTTTTTTTTTAAAGTTCTTC	chr1.trna1004-AspGTC	0	0	0	0	0	0	1
TTTTTTTTTTTTTTTTTTTTTTTAAAGTTCTTCA	chr1.trna1004-AspGTC	1	0	0	0	1	0	0
TTTTTTTTTTTTTTTTTTTTTTTAAAGTTCTTCAC	chr1.trna1004-AspGTC	0	2	0	0	0	0	0
TTTTTTTTTTTTTTTTTTTTTTTAAAGTTGCCTACA	chr1.trna1004-AspGTC	0	0	0	0	0	1	0
TTTTTTTTTTTTTTTTTTTTTTTAAATTA	chr1.trna1004-AspGTC	0	0	0	0	0	0	1
TTTTTTTTTTTTTTTTTTTTTTTAATTAAACTACTTCTTG	chr1.trna1004-AspGTC	1	0	0	0	0	0	0
TTTTTTTTTTTTTTTTTTTTTTTTTAAATAAT	chr1.trna1004-AspGTC	1	0	0	0	0	0	0
ACCCGGGTCCGATTCCCGGCCAACGCACAA	chr1.trna1005-GlyTCC	1	0	0	0	0	0	0
ACTTTTTTTAGAATACTGGATC	chr1.trna1005-GlyTCC	0	0	1	0	0	0	0
AGGTTTCTGGGGCTTCTCAGCT	chr1.trna1005-GlyTCC	0	0	0	3	0	0	0
ATCCCCGGCCAACGCATAACATTT	chr1.trna1005-GlyTCC	0	0	0	0	1	0	0
ATCGCTGCGTTGGTGGTATAGTGGTGAGC	chr1.trna1005-GlyTCC	2	0	0	0	0	0	0
ATCGCTGCGTTGGTGGTATAGTGGTGAGT	chr1.trna1005-GlyTCC	3	0	0	0	0	0	0
ATTCCCGGCCAACGCACCACA	chr1.trna1005-GlyTCC	0	5	0	0	0	0	0
ATTCCCGGCCAACGCACCACTTT	chr1.trna1005-GlyTCC	0	0	7	0	0	0	0
ATTCCCGGCCAACGCATAACATT	chr1.trna1005-GlyTCC	0	0	0	0	3	0	0
ATTCCCGGCCAACGCATAACATTC	chr1.trna1005-GlyTCC	0	1	0	0	1	0	0
ATTCCCGGCCAACGCATAACATTT	chr1.trna1005-GlyTCC	0	2	0	1	1	0	2
ATTCCCGGCCAACGCATAACATTTA	chr1.trna1005-GlyTCC	0	0	0	1	0	0	0
ATTCCCGGCCAACGCATAACATTTC	chr1.trna1005-GlyTCC	0	0	1	1	0	0	0
ATTCCCGGCCAACGCATAACATTTT	chr1.trna1005-GlyTCC	3	3	0	0	0	5	0
ATTCCCGGCCAACGCATAACATTTTC	chr1.trna1005-GlyTCC	0	0	0	1	0	0	1
ATTCCCGGCCAACGCATAACATTTTT	chr1.trna1005-GlyTCC	0	0	0	2	0	1	1
ATTCCCGGCCAACGCGTAACATTTT	chr1.trna1005-GlyTCC	0	1	0	0	0	0	0
ATTCCCGGCCAGCGCATAACATTTC	chr1.trna1005-GlyTCC	1	0	0	0	0	0	0
ATTCCCGGCCAGCGCATAACATTTT	chr1.trna1005-GlyTCC	1	0	0	0	0	0	0
ATTCCCGGCCTACGCATAACATTTT	chr1.trna1005-GlyTCC	0	0	0	0	0	0	1
ATTCCCGGCTAACGCATCA	chr1.trna1005-GlyTCC	1	0	0	0	0	0	0
CAAGCTCGATTCCCGGCTAACGCACAA	chr1.trna1005-GlyTCC	1	0	0	0	0	0	0
CCAACGCATAACATTTC	chr1.trna1005-GlyTCC	0	0	0	0	0	0	3
CCAACGCATAACATTTT	chr1.trna1005-GlyTCC	0	0	0	0	0	0	3
CCCGGCCAACGCATAACATTT	chr1.trna1005-GlyTCC	0	4	0	0	0	0	0
CCCGGCCAACGCATAACATTTA	chr1.trna1005-GlyTCC	0	1	0	0	0	0	0
CCCGGCCAACGCATAACATTTT	chr1.trna1005-GlyTCC	0	0	1	0	4	1	0
CCCGGCCAACGCATAACATTTTT	chr1.trna1005-GlyTCC	0	0	0	1	0	0	0
CCCGGCCAACGCTTAACATTTT	chr1.trna1005-GlyTCC	0	0	1	0	0	0	0
CCCGGGTTCGATTCCCGGCCAACGCACAA	chr1.trna1005-GlyTCC	0	0	1	0	0	0	1
CCCGGGTTCGATTCCCGGCCAACGCAT	chr1.trna1005-GlyTCC	0	0	0	0	1	0	0
CCCGGGTTCGATTCCCGGCCAACGCATCA	chr1.trna1005-GlyTCC	0	0	1	0	0	0	0
CCCGGGTTCGATTCCCGGCCAACGCATT	chr1.trna1005-GlyTCC	0	0	0	0	1	0	0
CCGGCCAACGCATAACATTTT	chr1.trna1005-GlyTCC	1	0	2	0	3	0	0
CCGGCCAACGCATAACATTTTT	chr1.trna1005-GlyTCC	0	0	0	3	0	0	0
CCGGCCAGCGCATAACATTTT	chr1.trna1005-GlyTCC	0	0	1	0	0	0	0
CGATTACCGGCCAACGCATAACATTTT	chr1.trna1005-GlyTCC	0	0	2	0	0	0	0
CGATTCCCGGCCAACGCACAA	chr1.trna1005-GlyTCC	8	3	8	4	3	3	5
CGATTCCCGGCCAACGCATAACA	chr1.trna1005-GlyTCC	0	0	0	0	0	2	0
CGATTCCCGGCCAACGCATAACATTC	chr1.trna1005-GlyTCC	0	0	0	0	0	1	0
CGATTCCCGGCCAACGCATAACATTGT	chr1.trna1005-GlyTCC	0	1	0	0	0	0	0
CGATTCCCGGCCAACGCATAACATTT	chr1.trna1005-GlyTCC	0	0	0	0	5	2	0
CGATTCCCGGCCAACGCATAACATTTC	chr1.trna1005-GlyTCC	1	0	0	0	0	0	0
CGATTCCCGGCCAACGCATAACATTTT	chr1.trna1005-GlyTCC	1	4	4	0	1	1	0
CGATTCCCGGCCAACGCATCA	chr1.trna1005-GlyTCC	8	0	25	5	2	5	3
CGATTCCCGGCCAACGCATCG	chr1.trna1005-GlyTCC	1	0	0	0	0	0	0
CGATTCCCGGCCAACGCATTA	chr1.trna1005-GlyTCC	0	0	1	1	0	0	0
CGATTCCCTGCCAACGCAT	chr1.trna1005-GlyTCC	0	0	0	0	1	1	0
CGGCCAACGCATAACATTT	chr1.trna1005-GlyTCC	0	0	0	0	0	4	0
CGGGTTCAATTCCCGGCCAACGCATCA	chr1.trna1005-GlyTCC	0	1	0	0	0	0	0
CGGGTTCGATTCCCGGCCAACGCATAACATTT	chr1.trna1005-GlyTCC	0	1	0	1	0	0	0
CGGGTTCGATTCCCGGCCAACGCATAACATTTT	chr1.trna1005-GlyTCC	0	1	0	0	0	0	0
CGGGTTCGATTCCCGGCCAGCGCATCA	chr1.trna1005-GlyTCC	0	0	1	0	0	0	0
CGGGTTCGATTCTCGGCCAACGCACCACA	chr1.trna1005-GlyTCC	0	0	1	0	0	0	0
CGGGTTCGATTTCCGGCCAACGCAT	chr1.trna1005-GlyTCC	0	0	0	1	0	0	0
CTATATGATCTTTCTGGTGCCT	chr1.trna1005-GlyTCC	0	0	1	0	0	0	0
CTATTCCCGGCCAACGCATAACATTC	chr1.trna1005-GlyTCC	0	0	0	0	2	0	0
CTATTCCCGGCCAACGCATAACATTT	chr1.trna1005-GlyTCC	0	0	0	0	2	0	0
CTCCCGGCCAACGCACAA	chr1.trna1005-GlyTCC	1	0	0	0	0	0	0
CTGTCAGATTGTCCCACAGGACC	chr1.trna1005-GlyTCC	0	0	0	1	0	0	0
CTTTCTACTGCCTCTCAGC	chr1.trna1005-GlyTCC	0	0	5	0	0	0	0
GATTCCCGGCCAACGCACAA	chr1.trna1005-GlyTCC	1	0	4	1	1	0	0
GATTCCCGGCCAACGCAT	chr1.trna1005-GlyTCC	0	1	0	1	1	0	0
GATTCCCGGCCAACGCATAACATTC	chr1.trna1005-GlyTCC	0	1	0	0	0	0	0
GATTCCCGGCCAACGCATAACATTT	chr1.trna1005-GlyTCC	0	4	1	1	1	0	0
GATTCCCGGCCAACGCATAACATTTT	chr1.trna1005-GlyTCC	0	0	0	0	1	0	0
GATTCCCGGCCAACGCATC	chr1.trna1005-GlyTCC	2	0	6	0	0	0	0
GATTCCCGGCCAACGCATCA	chr1.trna1005-GlyTCC	5	0	7	8	5	0	3
GATTCCCGGCCAACGCATCG	chr1.trna1005-GlyTCC	0	0	0	2	0	0	1
GATTCCCGGCCAACGCATT	chr1.trna1005-GlyTCC	0	0	3	0	0	0	0
GATTCCCGGCCAACGCATTA	chr1.trna1005-GlyTCC	0	0	1	0	0	0	0
GATTCCTGGCCAACGCATAACATTTTT	chr1.trna1005-GlyTCC	0	0	6	0	0	0	1
GGGTGTGCCCGAAGAGGTCN	chr1.trna1005-GlyTCC	0	0	1	0	0	0	0
GGGTTCGATTCCCGGCCAACGCACAA	chr1.trna1005-GlyTCC	2	0	2	1	0	0	0
GGGTTCGATTCCCGGCCAACGCATAACATC	chr1.trna1005-GlyTCC	0	0	0	0	1	0	0
GGGTTCGATTCCCGGCCAACGCATAACATT	chr1.trna1005-GlyTCC	0	0	0	0	3	0	0
GGGTTCGATTCCCGGCCAACGCATCA	chr1.trna1005-GlyTCC	0	0	1	0	0	0	0
GGGTTCGATTCCCGGCCAACGCATT	chr1.trna1005-GlyTCC	1	0	0	0	0	0	0
GGTGTGCCCGAAGAGGTCATTT	chr1.trna1005-GlyTCC	0	0	0	0	2	0	0
GNTTCCCGGCCAACGCATAACATTT	chr1.trna1005-GlyTCC	0	0	0	0	1	0	0
GTTCGACTCCCGGCCAACGCATCA	chr1.trna1005-GlyTCC	1	0	0	0	0	0	0
GTTCGATTCCCGGCCAACGCAT	chr1.trna1005-GlyTCC	0	3	2	3	0	2	0
GTTCGATTCCCGGCCAACGCATAACATTC	chr1.trna1005-GlyTCC	0	0	0	0	2	0	0
GTTCGATTCCCGGCCAACGCATAACATTT	chr1.trna1005-GlyTCC	0	0	2	0	0	0	0
GTTCGATTCCCGGCCAACGCATAACATTTT	chr1.trna1005-GlyTCC	0	0	2	0	0	1	0
GTTCGATTCCCGGCCAACGCATAACATTTTT	chr1.trna1005-GlyTCC	0	0	0	1	0	0	0
GTTCGATTCCCGGCCAACGTATCA	chr1.trna1005-GlyTCC	1	0	0	0	0	0	0
NCGATTCCCGGCCAACGCATAACATTT	chr1.trna1005-GlyTCC	0	0	1	0	0	0	0
NCGGCCAACGCATAACATTTT	chr1.trna1005-GlyTCC	0	0	1	0	0	0	0
NGATTCCCGGCCAACGCATT	chr1.trna1005-GlyTCC	0	0	0	1	0	0	0
NTTCGATTCCCGGCCAACGCATCA	chr1.trna1005-GlyTCC	0	0	1	0	0	0	0
TCAGATTGTCCCACAAGTGATG	chr1.trna1005-GlyTCC	0	0	2	0	0	0	0
TCCCGGCCAACGCACAA	chr1.trna1005-GlyTCC	3	5	9	6	3	4	3
TCCCGGCCAACGCACACCA	chr1.trna1005-GlyTCC	2	0	0	0	0	0	0
TCCCGGCCAACGCACCACTTT	chr1.trna1005-GlyTCC	0	0	0	0	2	0	0
TCCCGGCCAACGCATA	chr1.trna1005-GlyTCC	1	0	0	0	0	0	0
TCCCGGCCAACGCATAACATC	chr1.trna1005-GlyTCC	0	1	0	0	0	0	0
TCCCGGCCAACGCATAACATT	chr1.trna1005-GlyTCC	0	2	0	5	0	0	0
TCCCGGCCAACGCATAACATTC	chr1.trna1005-GlyTCC	0	0	0	0	1	0	0
TCCCGGCCAACGCATAACATTT	chr1.trna1005-GlyTCC	0	0	1	0	2	6	0
TCCCGGCCAACGCATAACATTTC	chr1.trna1005-GlyTCC	2	0	0	0	1	0	1
TCCCGGCCAACGCATAACATTTT	chr1.trna1005-GlyTCC	3	2	3	0	6	0	3
TCCCGGCCAACGCATAACATTTTC	chr1.trna1005-GlyTCC	0	0	0	0	1	1	0
TCCCGGCCAACGCATAACATTTTG	chr1.trna1005-GlyTCC	0	0	0	0	0	1	0
TCCCGGCCAACGCATAACATTTTT	chr1.trna1005-GlyTCC	0	0	0	0	0	3	2
TCCCGGCCAACGCGTAACATTT	chr1.trna1005-GlyTCC	0	0	0	0	0	1	0
TCCCGGTCAACGCATAACATTTT	chr1.trna1005-GlyTCC	0	1	0	0	0	0	0
TCCGATTCCCGGCCAACGCAT	chr1.trna1005-GlyTCC	0	0	0	0	0	0	1
TCGATTCCCGGCCAACGCATAACAAC	chr1.trna1005-GlyTCC	0	0	1	0	0	0	0
TCGATTCCCGGCCAACGCATAACATTC	chr1.trna1005-GlyTCC	0	0	1	0	0	0	0
TCGATTCCCGGCCAACGCATAACATTT	chr1.trna1005-GlyTCC	0	0	3	0	3	0	0
TCGATTCCCGGCCAACGCATAACATTTT	chr1.trna1005-GlyTCC	0	0	1	0	0	0	0
TCGATTCCCGGCCGACGCATAACATT	chr1.trna1005-GlyTCC	0	0	1	0	0	0	0
TNCCCGGCCAACGCATAACATTG	chr1.trna1005-GlyTCC	0	0	1	0	0	0	0
TTCCCGGCCAACGCACCAAATT	chr1.trna1005-GlyTCC	1	0	0	0	0	0	0
TTCCCGGCCAACGCACCACAGACC	chr1.trna1005-GlyTCC	0	0	0	1	0	0	0
TTCCCGGCCAACGCACCACTTT	chr1.trna1005-GlyTCC	0	0	4	0	0	0	0
TTCCCGGCCAACGCAT	chr1.trna1005-GlyTCC	8	5	22	4	3	3	2
TTCCCGGCCAACGCATAACATTC	chr1.trna1005-GlyTCC	2	0	2	1	3	0	0
TTCCCGGCCAACGCATAACATTG	chr1.trna1005-GlyTCC	0	0	1	0	0	0	0
TTCCCGGCCAACGCATAACATTT	chr1.trna1005-GlyTCC	3	3	6	0	2	1	1
TTCCCGGCCAACGCATAACATTTC	chr1.trna1005-GlyTCC	0	0	0	0	2	0	0
TTCCCGGCCAACGCATAACATTTT	chr1.trna1005-GlyTCC	1	1	7	6	10	0	0
TTCCCGGCCAACGCATAACATTTTC	chr1.trna1005-GlyTCC	0	0	0	2	0	1	0
TTCCCGGCCAACGCATAACATTTTT	chr1.trna1005-GlyTCC	0	0	0	1	0	3	1
TTCCCGGCCAACGCATAACATTTTTT	chr1.trna1005-GlyTCC	0	0	0	0	3	0	0
TTCCCGGCCAACGCGTAACATTTT	chr1.trna1005-GlyTCC	0	0	0	1	0	0	0
TTCCCGGCTAACGCACAA	chr1.trna1005-GlyTCC	0	0	0	1	1	0	0
TTCGACTCCCGGCCAACGCATCA	chr1.trna1005-GlyTCC	0	0	1	0	0	0	0
TTCGATTCCCGGCCAACGCACAA	chr1.trna1005-GlyTCC	4	2	2	2	2	2	2
TTCGATTCCCGGCCAACGCACCACACGGCACC	chr1.trna1005-GlyTCC	0	1	0	0	0	0	0
TTCGATTCCCGGCCAACGCAT	chr1.trna1005-GlyTCC	3	0	6	0	4	2	1
TTCGATTCCCGGCCAACGCATAACATTT	chr1.trna1005-GlyTCC	1	0	0	1	3	0	0
TTCGATTCCCGGCCAACGCATAACATTTT	chr1.trna1005-GlyTCC	0	1	0	1	0	0	0
TTCGATTCCCGGCCAACGCATAACATTTTT	chr1.trna1005-GlyTCC	0	0	1	0	0	0	0
TTCGATTCCCGGCCAACGCATC	chr1.trna1005-GlyTCC	2	1	1	0	0	0	0
TTCGATTCCCGGCCAACGCATCA	chr1.trna1005-GlyTCC	5	6	11	3	3	3	2
TTCGATTCCCGGCCAACGCATCG	chr1.trna1005-GlyTCC	0	0	1	0	0	0	0
TTCGATTCCCGGCCAACGCATCT	chr1.trna1005-GlyTCC	0	0	1	0	0	0	0
TTCGATTCCCGGCCAACGCATT	chr1.trna1005-GlyTCC	0	0	2	0	1	0	1
TTCGATTCCCGGCCAGCGCATCT	chr1.trna1005-GlyTCC	0	0	1	0	0	0	0
TTCGGTTCCCGGCCAACGCATAACATTC	chr1.trna1005-GlyTCC	0	0	0	0	1	0	0
TTCTCGGCCAACGCATAACATTT	chr1.trna1005-GlyTCC	0	0	0	0	4	0	0
TTCTCGGCCAACGCATAACATTTTT	chr1.trna1005-GlyTCC	0	0	0	0	4	0	0
TTGTTGAATTCTGGCTCTGT	chr1.trna1005-GlyTCC	3	0	0	0	0	0	0
TTTCCCGGCCAACGCATAACATTT	chr1.trna1005-GlyTCC	0	0	0	0	8	0	2
ACCGGTCAGGGAAGTGCTTTC	chr1.trna1006-GluCTC	0	0	0	0	2	0	0
ACCGGTCAGGGAAGTGCTTTT	chr1.trna1006-GluCTC	0	0	0	0	2	0	0
ACTAAAACTTACTAAGTGATAT	chr1.trna1006-GluCTC	0	0	3	0	0	0	0
ACTCCCTGGTGGTCTAGTGGTTAGGATTCGG	chr1.trna1006-GluCTC	0	0	0	0	1	0	0
ACTCCCTGGTGGTCTAGTGGTTAGGATTCGGCGCTCT	chr1.trna1006-GluCTC	0	1	0	0	0	0	0
AGAGGAACTGGACTAGTT	chr1.trna1006-GluCTC	0	0	0	0	7	0	0
AGGATTCGGCGCTCTCACCGCCGCGGCCCGGGTTCGATTCCCGGTCAGGGAAGTGCTTT	chr1.trna1006-GluCTC	0	0	0	0	1	0	0
CACTCCCTGGTGGTCTAGTGGTTAGGATTCGGC	chr1.trna1006-GluCTC	0	1	0	0	0	0	0
CACTCCCTGGTGGTCTAGTGGTTAGGATTCGGCG	chr1.trna1006-GluCTC	0	1	0	0	0	0	0
CACTCCCTGGTGGTCTAGTGGTTAGGATTCGGT	chr1.trna1006-GluCTC	0	1	0	0	0	0	0
CAGGGAAGTGCTTTTT	chr1.trna1006-GluCTC	0	0	4	0	0	1	0
CATTCAGATCAGAACTAGGA	chr1.trna1006-GluCTC	0	0	0	0	0	0	1
CATTCAGATCAGAACTAGGAG	chr1.trna1006-GluCTC	0	0	1	0	0	0	0
CCCAGTCAGGGAAGTGCTTT	chr1.trna1006-GluCTC	0	0	0	0	1	0	0
CCCCGGTCAGGGAAGTGCTTT	chr1.trna1006-GluCTC	0	0	0	0	0	1	0
CCCCGTCAGGGAAGTGCTTTT	chr1.trna1006-GluCTC	0	0	3	0	0	0	0
CCCGGGTTCGATTCCCGGTCAGGGAAGTGCTTC	chr1.trna1006-GluCTC	0	0	2	0	0	0	0
CCCGGGTTCGATTCCCGGTCAGGGAAGTGCTTT	chr1.trna1006-GluCTC	0	0	1	0	0	0	2
CCCGGGTTCGATTCCCGGTCAGGGAAGTGCTTTC	chr1.trna1006-GluCTC	0	1	0	0	0	0	0
CCCGGGTTCGATTCCCGGTCAGGGAAGTGCTTTT	chr1.trna1006-GluCTC	0	1	0	0	1	0	1
CCCGGGTTCGATTCCCGGTCAGGGAAGTGCTTTTT	chr1.trna1006-GluCTC	0	1	1	0	0	0	0
CCCGGTCAGGGAAGTGCT	chr1.trna1006-GluCTC	0	0	0	0	0	3	2
CCCGGTCAGGGAAGTGCTA	chr1.trna1006-GluCTC	0	0	0	0	0	0	1
CCCGGTCAGGGAAGTGCTT	chr1.trna1006-GluCTC	0	0	1	0	2	0	1
CCCGGTCAGGGAAGTGCTTA	chr1.trna1006-GluCTC	0	0	3	0	0	0	0
CCCGGTCAGGGAAGTGCTTC	chr1.trna1006-GluCTC	2	0	4	3	4	3	4
CCCGGTCAGGGAAGTGCTTT	chr1.trna1006-GluCTC	11	10	29	17	13	10	6
CCCGGTCAGGGAAGTGCTTTA	chr1.trna1006-GluCTC	0	0	1	0	0	0	0
CCCGGTCAGGGAAGTGCTTTC	chr1.trna1006-GluCTC	0	0	2	0	0	0	0
CCCGGTCAGGGAAGTGCTTTT	chr1.trna1006-GluCTC	4	0	15	1	8	4	0
CCCGGTCAGGGAAGTGCTTTTT	chr1.trna1006-GluCTC	0	8	1	5	0	0	0
CCCGGTCAGGGATGTGCTTTTT	chr1.trna1006-GluCTC	0	0	0	1	0	0	0
CCCGGTCAGGTAAGTGCT	chr1.trna1006-GluCTC	0	0	1	0	0	0	0
CCCGGTCAGGTAAGTGCTTT	chr1.trna1006-GluCTC	0	0	0	3	0	0	0
CCCGGTCAGTGAAGTGCTTTTTC	chr1.trna1006-GluCTC	0	0	2	0	0	0	0
CCCGGTCGGGGAGGTGCTTT	chr1.trna1006-GluCTC	0	0	0	0	2	0	0
CCGATCAGGGAAGTGCTTTT	chr1.trna1006-GluCTC	0	0	0	0	1	0	0
CCGGCCAGGGAAGTGCTTC	chr1.trna1006-GluCTC	0	0	1	0	0	0	0
CCGGGTTCGATTCCCGGTCAGGGAAGTGCTTT	chr1.trna1006-GluCTC	0	1	1	0	0	0	0
CCGGGTTCGATTCCCGGTCAGGGAAGTGCTTTC	chr1.trna1006-GluCTC	1	0	0	0	0	0	0
CCGGGTTCGATTCCCGGTCAGGGAAGTGCTTTT	chr1.trna1006-GluCTC	0	1	0	0	0	0	0
CCGGTCAGGGAAGGGCTTT	chr1.trna1006-GluCTC	0	0	1	0	0	0	0
CCGGTCAGGGAAGTGCCTTT	chr1.trna1006-GluCTC	0	0	1	0	0	0	0
CCGGTCAGGGAAGTGCT	chr1.trna1006-GluCTC	0	0	13	0	5	2	0
CCGGTCAGGGAAGTGCTA	chr1.trna1006-GluCTC	0	1	0	0	0	1	0
CCGGTCAGGGAAGTGCTC	chr1.trna1006-GluCTC	0	0	0	0	0	1	1
CCGGTCAGGGAAGTGCTCT	chr1.trna1006-GluCTC	0	0	0	2	0	0	0
CCGGTCAGGGAAGTGCTT	chr1.trna1006-GluCTC	1	1	0	0	2	2	1
CCGGTCAGGGAAGTGCTTA	chr1.trna1006-GluCTC	0	2	0	0	1	0	0
CCGGTCAGGGAAGTGCTTC	chr1.trna1006-GluCTC	6	0	2	2	1	1	2
CCGGTCAGGGAAGTGCTTCT	chr1.trna1006-GluCTC	0	0	1	0	0	1	0
CCGGTCAGGGAAGTGCTTG	chr1.trna1006-GluCTC	0	0	2	0	1	0	2
CCGGTCAGGGAAGTGCTTT	chr1.trna1006-GluCTC	18	14	22	19	13	9	12
CCGGTCAGGGAAGTGCTTTA	chr1.trna1006-GluCTC	2	1	1	1	0	1	0
CCGGTCAGGGAAGTGCTTTC	chr1.trna1006-GluCTC	3	1	2	1	1	5	4
CCGGTCAGGGAAGTGCTTTG	chr1.trna1006-GluCTC	0	0	0	0	2	0	0
CCGGTCAGGGAAGTGCTTTT	chr1.trna1006-GluCTC	17	17	16	12	30	25	17
CCGGTCAGGGAAGTGCTTTTA	chr1.trna1006-GluCTC	1	0	0	0	1	0	0
CCGGTCAGGGAAGTGCTTTTC	chr1.trna1006-GluCTC	0	0	1	1	0	3	1
CCGGTCAGGGAAGTGCTTTTG	chr1.trna1006-GluCTC	0	0	0	0	0	0	3
CCGGTCAGGGAAGTGCTTTTT	chr1.trna1006-GluCTC	8	6	6	16	0	5	12
CCGGTCAGGGAGGTGCTTC	chr1.trna1006-GluCTC	0	0	0	0	1	0	0
CCGGTCAGGGGAGTGCTTT	chr1.trna1006-GluCTC	0	0	2	0	0	0	0
CCGGTCAGGTAAGTGCTTT	chr1.trna1006-GluCTC	0	1	0	0	0	0	0
CCGGTCCGGGAAGTGCTTT	chr1.trna1006-GluCTC	0	0	0	0	0	0	1
CCGGTTAGGGAAGTGCTTT	chr1.trna1006-GluCTC	0	0	0	0	0	1	0
CGATTCCCGGTCAGGGAAGTGCT	chr1.trna1006-GluCTC	0	0	3	0	0	0	0
CGATTCCCGGTCAGGGAAGTGCTTTT	chr1.trna1006-GluCTC	2	4	0	0	0	0	0
CGATTCCCGGTCAGGTAAGTGCTTT	chr1.trna1006-GluCTC	0	0	0	0	3	0	0
CGCGGCCCGGGTTCGATTCCCGGTCAGGGAAGTGCTTTT	chr1.trna1006-GluCTC	0	0	0	0	0	0	1
CGGCCCGGGTTCGATTCCCGGTCAGGGAAGTGCTTTTT	chr1.trna1006-GluCTC	0	0	0	0	0	1	0
CGGGTCAGGGAAGTGCTTT	chr1.trna1006-GluCTC	1	0	0	0	0	0	0
CGGGTTCGATTCCCGGTCAGGGAAGTGCT	chr1.trna1006-GluCTC	0	1	1	0	0	0	0
CGGGTTCGATTCCCGGTCAGGGAAGTGCTTC	chr1.trna1006-GluCTC	0	3	1	0	0	0	0
CGGGTTCGATTCCCGGTCAGGGAAGTGCTTCT	chr1.trna1006-GluCTC	2	0	0	0	0	0	0
CGGGTTCGATTCCCGGTCAGGGAAGTGCTTT	chr1.trna1006-GluCTC	2	6	7	1	4	0	1
CGGGTTCGATTCCCGGTCAGGGAAGTGCTTTC	chr1.trna1006-GluCTC	0	0	0	0	1	0	0
CGGGTTCGATTCCCGGTCAGGGAAGTGCTTTT	chr1.trna1006-GluCTC	0	0	1	1	0	2	0
CGGGTTCGATTCCCGGTCAGGTAAGTGCTTC	chr1.trna1006-GluCTC	0	1	0	0	0	0	0
CGGGTTCGATTCCCGGTCAGGTAAGTGCTTT	chr1.trna1006-GluCTC	1	0	0	1	0	0	0
CGGGTTCGATTCCCGGTCAGGTAAGTGCTTTT	chr1.trna1006-GluCTC	0	0	0	1	0	0	0
CGGGTTCGATTCCCGGTCAGTGAAGTGCTTTT	chr1.trna1006-GluCTC	0	0	1	0	0	0	0
CGGGTTCGATTCCTGGTCAGGGAAGTGTTTCT	chr1.trna1006-GluCTC	0	0	0	0	0	0	1
CGGGTTCGATTCCTGGTCAGGGAAGTGTTTTT	chr1.trna1006-GluCTC	0	0	0	0	1	0	0
CGGGTTCGATTTCCGGTCAGGGAAGTGCTTT	chr1.trna1006-GluCTC	0	3	0	0	0	0	0
CGGGTTCGATTTCCGGTCAGGGAAGTGCTTTT	chr1.trna1006-GluCTC	0	0	0	0	0	0	1
CGGGTTCGTTTCCCGGTCAGGGAAGCGCTTT	chr1.trna1006-GluCTC	0	0	0	0	0	0	1
CGGGTTCGTTTCCCGGTCAGGGAAGTGCTT	chr1.trna1006-GluCTC	0	0	0	0	3	0	0
CGGTCAGGGAAGGGCTTC	chr1.trna1006-GluCTC	0	0	1	0	0	0	0
CGGTCAGGGAAGTGCT	chr1.trna1006-GluCTC	0	0	1	2	1	0	0
CGGTCAGGGAAGTGCTT	chr1.trna1006-GluCTC	0	0	0	0	1	0	0
CGGTCAGGGAAGTGCTTA	chr1.trna1006-GluCTC	0	0	1	0	0	0	0
CGGTCAGGGAAGTGCTTC	chr1.trna1006-GluCTC	0	0	3	0	3	0	2
CGGTCAGGGAAGTGCTTT	chr1.trna1006-GluCTC	1	3	13	1	17	3	8
CGGTCAGGGAAGTGCTTTA	chr1.trna1006-GluCTC	1	0	1	0	0	0	0
CGGTCAGGGAAGTGCTTTC	chr1.trna1006-GluCTC	0	4	1	0	0	0	0
CGGTCAGGGAAGTGCTTTT	chr1.trna1006-GluCTC	6	9	9	1	0	9	3
CGGTCAGGGAAGTGCTTTTT	chr1.trna1006-GluCTC	3	1	2	1	0	4	3
CGGTCAGGGAAGTGCTTTTTCTT	chr1.trna1006-GluCTC	0	0	0	0	0	0	1
CGGTCAGGGAAGTTCTTTT	chr1.trna1006-GluCTC	0	0	2	0	0	0	0
CGGTCAGGGGAGTGCTTTT	chr1.trna1006-GluCTC	0	0	0	0	0	0	1
CGGTCAGGTAAGTGCTTT	chr1.trna1006-GluCTC	0	5	0	0	0	0	0
CGGTTAGGGAAGTGCTTTT	chr1.trna1006-GluCTC	0	0	0	0	0	3	0
CTAGTGGTTAGGATTCGGCGCTCTCACCGCCGCGGCCCGGGTTCGATTCCCGGTCAGGGAAGTGCTTTA	chr1.trna1006-GluCTC	0	0	0	0	0	1	0
CTAGTGGTTAGGATTCGGCGCTCTCACCGCCGCGGCCCGGGTTCGATTCCCGGTCAGGGAAGTGCTTTT	chr1.trna1006-GluCTC	0	0	1	0	0	0	0
CTCGGGTTCGATTCCCGGTCAGGGAAGTGCTTT	chr1.trna1006-GluCTC	0	1	0	0	0	0	0
CTCGGTCAGGGAAGTGCTTC	chr1.trna1006-GluCTC	0	0	0	0	1	0	0
CTCTCGGTCAGGGAAGTGCTTTT	chr1.trna1006-GluCTC	1	0	0	0	0	0	0
CTGGTGGTTCCACTAG	chr1.trna1006-GluCTC	0	0	2	0	0	0	0
GAGGGAAGTGCTTTTTCTCGACTG	chr1.trna1006-GluCTC	1	0	0	0	0	0	0
GATGATCTTTCTTAAAACTT	chr1.trna1006-GluCTC	0	0	2	0	0	0	0
GCATCAGCTGTAGGTATTCTTC	chr1.trna1006-GluCTC	0	0	0	0	2	0	0
GCCCGGTCAGGGAAGTGCTT	chr1.trna1006-GluCTC	0	1	0	0	0	0	0
GGGGTTCGATTCCCGACGGGAGAAGTGCTTTT	chr1.trna1006-GluCTC	0	0	0	0	0	0	1
GGGTTCGATTCCCGGTCAGGTAAGTGCTTA	chr1.trna1006-GluCTC	0	0	0	0	0	1	0
GGTCAGGGAAGTGCTTC	chr1.trna1006-GluCTC	0	0	0	0	0	1	0
GGTCAGGGAAGTGCTTT	chr1.trna1006-GluCTC	0	0	2	0	0	3	0
GTCAGGGAAGTGCTTT	chr1.trna1006-GluCTC	0	0	1	0	1	0	0
GTCAGGGAAGTGCTTTT	chr1.trna1006-GluCTC	0	0	0	0	6	0	0
GTCTAGTGGTTAGGATTCGGCGCTCTCACCGCCGCGGCCCGGGTTCGATTCCCGGTCAGGGAAGTGCTTT	chr1.trna1006-GluCTC	0	0	0	0	2	0	0
GTGGTTAGGATTCGGCGCTCTCACCGCCGCGGCCCGGGTTCGATTCCCGGTCAGGGAAGTGCTTT	chr1.trna1006-GluCTC	0	0	0	0	1	0	0
GTTCAGATCAGATTAAGGGAT	chr1.trna1006-GluCTC	0	0	1	0	0	0	0
GTTCGATTCCCGGTCAGGGAAGTGCTA	chr1.trna1006-GluCTC	1	0	0	0	0	0	0
GTTCGATTCCCGGTCAGGGAAGTGCTC	chr1.trna1006-GluCTC	1	0	0	0	0	0	0
GTTCGATTCCCGGTCAGGGAAGTGCTT	chr1.trna1006-GluCTC	1	0	0	0	0	0	0
GTTCGATTCCCGGTCAGGGAAGTGCTTT	chr1.trna1006-GluCTC	2	0	3	0	0	0	0
GTTCGATTCCCGGTCAGGGAAGTGCTTTT	chr1.trna1006-GluCTC	0	0	1	0	0	1	0
GTTCGATTCCCGGTCAGGTAAGTGCTTT	chr1.trna1006-GluCTC	0	1	0	0	0	0	0
GTTCGATTCCCGGTCAGGTAAGTGCTTTC	chr1.trna1006-GluCTC	0	1	0	0	0	0	0
GTTCGATTCTCGGTCAGGGAAGTGCTTT	chr1.trna1006-GluCTC	0	0	0	0	2	0	1
GTTCTATTCCCGGTCAGGGAAGTGCTTTT	chr1.trna1006-GluCTC	0	0	1	0	0	0	0
NCCCGGTCAGGGAAGTGCTTT	chr1.trna1006-GluCTC	0	0	1	0	2	0	0
NCCGGGTTCGATTCCCGGTCAGGGAAGTGCTTT	chr1.trna1006-GluCTC	0	0	0	0	0	0	1
NCCGGTCAGGGAAGTGCT	chr1.trna1006-GluCTC	0	0	0	0	0	1	0
NCGGTCAGGGAAGTGCTTC	chr1.trna1006-GluCTC	1	0	0	0	0	0	0
NCGGTCAGGGAAGTGCTTTT	chr1.trna1006-GluCTC	0	0	1	0	1	0	0
NGGGTTCGATTCCCGGTCAGGGAAGTGCTTT	chr1.trna1006-GluCTC	0	0	0	0	1	0	0
NTTCGATTCCCGGTCAGGGAAGTGCTTTC	chr1.trna1006-GluCTC	0	0	1	0	0	0	0
TACCGGTCAGGGAAGTGCTTTT	chr1.trna1006-GluCTC	0	0	0	0	3	0	0
TAGTGGTTAGGATTCGGCGCTCTCACCGCCGCGGCCCGGGTTCGATTCCCGGTCAGGGAAGTGCTTTT	chr1.trna1006-GluCTC	0	0	1	0	0	0	0
TATTTACTCCACTTAGTCTT	chr1.trna1006-GluCTC	0	0	2	0	0	0	0
TCAGGGAAGTGCTTTT	chr1.trna1006-GluCTC	0	5	1	1	3	2	1
TCAGGGAAGTGCTTTTT	chr1.trna1006-GluCTC	0	0	3	5	0	0	0
TCCCGGTCAGGGAAGAGCTTT	chr1.trna1006-GluCTC	0	0	1	0	0	0	0
TCCCGGTCAGGGAAGCGCTTT	chr1.trna1006-GluCTC	0	0	1	0	0	0	0
TCCCGGTCAGGGAAGTGCTT	chr1.trna1006-GluCTC	0	2	0	0	0	0	0
TCCCGGTCAGGGAAGTGCTTC	chr1.trna1006-GluCTC	5	0	4	1	0	2	0
TCCCGGTCAGGGAAGTGCTTT	chr1.trna1006-GluCTC	3	4	7	10	3	9	2
TCCCGGTCAGGGAAGTGCTTTG	chr1.trna1006-GluCTC	0	0	0	0	0	0	1
TCCCGGTCAGGGAAGTGCTTTT	chr1.trna1006-GluCTC	0	2	3	4	0	0	1
TCCCGGTCAGGGAAGTGCTTTTT	chr1.trna1006-GluCTC	0	0	1	0	1	0	1
TCCCGGTCAGGTAAGTGCT	chr1.trna1006-GluCTC	0	0	0	0	2	0	0
TCCCGGTCAGGTAAGTGCTTT	chr1.trna1006-GluCTC	0	0	0	5	0	1	1
TCCCGGTCAGGTAAGTGCTTTT	chr1.trna1006-GluCTC	0	0	2	0	0	0	0
TCCCGGTCAGGTAAGTGCTTTTC	chr1.trna1006-GluCTC	0	0	0	1	0	0	0
TCCCGGTCAGGTAAGTGCTTTTT	chr1.trna1006-GluCTC	0	0	0	6	0	0	0
TCCCGGTCAGTGAAGTGCTTT	chr1.trna1006-GluCTC	0	0	0	0	0	0	4
TCCGGTCAGGGAAGTGCTTT	chr1.trna1006-GluCTC	0	0	0	0	1	0	0
TCCGGTCAGGGAAGTGCTTTT	chr1.trna1006-GluCTC	0	0	2	0	1	0	0
TCCGGTCAGGGAAGTGCTTTTT	chr1.trna1006-GluCTC	0	2	0	0	0	0	0
TCCTGGTCAGGGAAGTGCTTT	chr1.trna1006-GluCTC	1	0	0	0	0	0	0
TCGATTCCCGGTCAGTGAAGTGCTTT	chr1.trna1006-GluCTC	0	0	0	0	1	0	0
TCGGTCAGGGAAGTACTTGTTC	chr1.trna1006-GluCTC	0	0	0	0	0	1	0
TCGGTCAGGGAAGTGCTTTTT	chr1.trna1006-GluCTC	2	0	0	0	0	0	0
TCTAGTGGTTAGGATTCGGCGCTCTCACCGCCGCGGCCCGGGTTCGATTCCCGGTCAGGGAAGTGCTTT	chr1.trna1006-GluCTC	0	0	0	0	1	0	0
TCTCGGTCAGGGAAGTGCTTT	chr1.trna1006-GluCTC	0	0	4	0	0	0	0
TTAGGATTCGGCGCTCTCACCGCCGCGGCCCGGGTTCGATTCCCGGTCAGGGAAGTGCTTTT	chr1.trna1006-GluCTC	0	0	0	0	1	0	0
TTCCCGGTCAGGAAGTGCTTTT	chr1.trna1006-GluCTC	0	0	0	1	0	0	0
TTCCCGGTCAGGGAAGTGCTTC	chr1.trna1006-GluCTC	0	0	0	0	2	0	1
TTCCCGGTCAGGGAAGTGCTTT	chr1.trna1006-GluCTC	2	0	0	0	13	4	2
TTCCCGGTCAGGGAAGTGCTTTT	chr1.trna1006-GluCTC	0	0	2	0	0	0	0
TTCCCGGTCAGGTAAGTGCTTT	chr1.trna1006-GluCTC	0	0	0	0	1	0	0
TTCCCGGTCAGTGAAGTGCTTT	chr1.trna1006-GluCTC	0	0	0	1	0	0	0
TTCCGGTCAGGGAAGTGCTTC	chr1.trna1006-GluCTC	0	0	0	0	0	1	0
TTCCGGTCAGGGAAGTGCTTT	chr1.trna1006-GluCTC	0	0	0	0	0	4	0
TTCCTGGTCAGGGAAGTGCTTT	chr1.trna1006-GluCTC	0	0	0	1	0	0	0
TTCTCGGTCAGGGAAGTGCTTTT	chr1.trna1006-GluCTC	2	4	0	0	0	0	1
TTTCCGGTCAGGGAAGTGCTTT	chr1.trna1006-GluCTC	0	0	0	0	0	1	0
TTTGGAAATTTACTCTGAGATA	chr1.trna1006-GluCTC	0	0	0	0	0	0	4
TTTTCTTAAAACTTACTCTGAGATATTTA	chr1.trna1006-GluCTC	0	0	0	0	0	2	0
AAAACCGGGCGGAAACACCA	chr1.trna1007-ValCAC	10	0	6	3	6	10	7
AAAACCGGGCGGAAACAGCAACTTGTTTTT	chr1.trna1007-ValCAC	0	0	0	0	0	0	1
AAACAGCAACTTTGTTT	chr1.trna1007-ValCAC	0	0	0	2	0	0	0
AAACCGGACGGAAACACCA	chr1.trna1007-ValCAC	7	4	6	2	4	6	10
AAACCGGACGGAGACACCA	chr1.trna1007-ValCAC	0	0	1	0	0	0	0
AAACCGGACGGGAACACCA	chr1.trna1007-ValCAC	1	0	0	0	0	0	0
AAACCGGCTGGAAACACCA	chr1.trna1007-ValCAC	0	0	1	0	0	0	0
AAACCGGGAGGAAACACCA	chr1.trna1007-ValCAC	0	0	0	0	0	0	3
AAACCGGGCAGAAACAGCAACTTTGTTT	chr1.trna1007-ValCAC	0	0	1	0	0	0	0
AAACCGGGCGGAAACACCAA	chr1.trna1007-ValCAC	6	0	3	0	1	0	0
AAACCGGGCGGAAACACCAAA	chr1.trna1007-ValCAC	1	0	0	0	0	0	0
AAACCGGGCGGAAACACCAAAA	chr1.trna1007-ValCAC	0	0	1	0	0	0	0
AAACCGGGCGGAAACACCAAAAA	chr1.trna1007-ValCAC	0	0	0	1	0	0	0
AAACCGGGCGGAAACACCAAAC	chr1.trna1007-ValCAC	3	0	0	0	0	0	0
AAACCGGGCGGAAACACCAAG	chr1.trna1007-ValCAC	0	0	1	0	2	0	0
AAACCGGGCGGAAACACCATCT	chr1.trna1007-ValCAC	2	0	0	0	0	0	0
AAACCGGGCGGAAACAG	chr1.trna1007-ValCAC	0	0	0	0	0	0	1
AAACCGGGCGGAAACAGC	chr1.trna1007-ValCAC	1	0	0	0	0	1	0
AAACCGGGCGGAAACAGCA	chr1.trna1007-ValCAC	0	0	2	1	0	0	0
AAACCGGGCGGAAACAGCAACTTT	chr1.trna1007-ValCAC	0	0	1	0	0	0	0
AAACCGGGCGGAAACAGCAACTTTGC	chr1.trna1007-ValCAC	0	1	0	0	0	0	0
AAACCGGGCGGAAACAGCAACTTTGT	chr1.trna1007-ValCAC	0	9	1	0	0	0	0
AAACCGGGCGGAAACAGCAACTTTGTA	chr1.trna1007-ValCAC	0	1	0	0	0	0	0
AAACCGGGCGGAAACAGCAACTTTGTC	chr1.trna1007-ValCAC	0	2	0	0	1	0	0
AAACCGGGCGGAAACAGCAACTTTGTGT	chr1.trna1007-ValCAC	1	0	0	0	0	0	0
AAACCGGGCGGAAACAGCAACTTTGTT	chr1.trna1007-ValCAC	2	6	7	2	2	4	1
AAACCGGGCGGAAACAGCAACTTTGTTA	chr1.trna1007-ValCAC	1	0	0	1	1	0	0
AAACCGGGCGGAAACAGCAACTTTGTTC	chr1.trna1007-ValCAC	2	1	5	1	1	0	1
AAACCGGGCGGAAACAGCAACTTTGTTG	chr1.trna1007-ValCAC	0	0	0	0	0	0	1
AAACCGGGCGGAAACAGCAACTTTGTTT	chr1.trna1007-ValCAC	9	11	15	1	14	6	4
AAACCGGGCGGAAACAGCAACTTTGTTTA	chr1.trna1007-ValCAC	1	0	1	0	0	0	0
AAACCGGGCGGAAACAGCAACTTTGTTTC	chr1.trna1007-ValCAC	1	3	5	1	3	0	4
AAACCGGGCGGAAACAGCAACTTTGTTTG	chr1.trna1007-ValCAC	0	0	0	0	0	1	1
AAACCGGGCGGAAACAGCAACTTTGTTTT	chr1.trna1007-ValCAC	11	12	17	2	9	3	5
AAACCGGGCGGAAACAGCAACTTTGTTTTC	chr1.trna1007-ValCAC	2	0	2	0	0	0	0
AAACCGGGCGGAAACAGCAACTTTGTTTTT	chr1.trna1007-ValCAC	2	3	7	1	2	4	3
AAACCGGGCGGAAACAGCAACTTTT	chr1.trna1007-ValCAC	0	0	0	0	0	1	0
AAACCGGGCGGAAACAGCAGCTTTGTTT	chr1.trna1007-ValCAC	0	0	0	0	0	1	0
AAACCGGGCGGAAACAGCGACTTTGTT	chr1.trna1007-ValCAC	0	0	0	1	0	0	0
AAACCGGGCGGAAACAGCGACTTTGTTTT	chr1.trna1007-ValCAC	0	0	0	0	0	1	0
AAACCGGGCGGAAACAGTAACTTTGTTTT	chr1.trna1007-ValCAC	0	0	1	0	0	1	0
AAACCGGGCGGAAACANCA	chr1.trna1007-ValCAC	0	0	1	0	0	1	0
AAACCGGGCGGAAACANCG	chr1.trna1007-ValCAC	0	0	0	0	0	0	1
AAACCGGGCGGAAACATCAACTTTGTTTT	chr1.trna1007-ValCAC	1	0	0	0	0	0	0
AAACCGGGCGGAAACGCCAA	chr1.trna1007-ValCAC	1	0	0	0	0	0	0
AAACCGGGCGGAAACGGCAACTTTGTTTT	chr1.trna1007-ValCAC	0	2	0	0	0	0	0
AAACCGGGCGGAAACTGCAACTTTGTT	chr1.trna1007-ValCAC	0	1	0	0	0	0	0
AAACCGGGCGGAACCAGCAACTTTGTT	chr1.trna1007-ValCAC	0	0	0	3	0	0	0
AAACCGGGGGGAAACACCA	chr1.trna1007-ValCAC	3	1	4	0	1	3	0
AAACCGGGTGGAAACACCA	chr1.trna1007-ValCAC	6	2	27	7	6	6	4
AAACCGGGTGGAGACACCA	chr1.trna1007-ValCAC	0	2	0	0	0	0	0
AAACCGGTCGGAAACACCA	chr1.trna1007-ValCAC	0	0	7	0	0	4	2
AAACCGGTCGGGAACACCA	chr1.trna1007-ValCAC	0	1	2	0	0	2	0
AAACTATACAAAGATCTAAAT	chr1.trna1007-ValCAC	0	0	2	0	0	0	0
AACAGCAACTTTGTTT	chr1.trna1007-ValCAC	2	0	4	0	0	2	0
AACAGCAACTTTGTTTC	chr1.trna1007-ValCAC	2	0	0	0	0	0	0
AACAGCAACTTTGTTTT	chr1.trna1007-ValCAC	2	0	0	0	0	0	0
AACCAGGCGGAAACAGCAACTTTGTTT	chr1.trna1007-ValCAC	0	0	1	0	0	0	0
AACCGAGCGGAAACAGCA	chr1.trna1007-ValCAC	0	0	0	0	0	0	1
AACCGAGCGGAAACAGCAACTTTGTTCT	chr1.trna1007-ValCAC	0	0	1	0	0	0	0
AACCGGACGGAAACAGCAACTTTGTTTT	chr1.trna1007-ValCAC	0	0	1	0	0	0	0
AACCGGGCAGAAACAGCAACTTTGTGT	chr1.trna1007-ValCAC	0	0	0	0	1	0	0
AACCGGGCGAAAACAGCAACTTTGTTTTT	chr1.trna1007-ValCAC	0	0	0	0	0	0	1
AACCGGGCGGAAAACAGCAACTTTGTTTT	chr1.trna1007-ValCAC	0	0	0	2	0	0	0
AACCGGGCGGAAACACCAA	chr1.trna1007-ValCAC	6	7	19	13	3	3	10
AACCGGGCGGAAACACCAAA	chr1.trna1007-ValCAC	5	10	17	0	7	1	5
AACCGGGCGGAAACACCAAAA	chr1.trna1007-ValCAC	10	2	14	1	5	6	11
AACCGGGCGGAAACACCAAAAA	chr1.trna1007-ValCAC	5	0	0	0	2	0	0
AACCGGGCGGAAACACCAAAAAAA	chr1.trna1007-ValCAC	0	0	0	0	0	2	0
AACCGGGCGGAAACACCAAAAAC	chr1.trna1007-ValCAC	1	0	0	0	0	0	0
AACCGGGCGGAAACACCAAAAAT	chr1.trna1007-ValCAC	1	0	0	0	0	0	0
AACCGGGCGGAAACACCAAAAGA	chr1.trna1007-ValCAC	0	0	0	0	0	0	1
AACCGGGCGGAAACACCAAAC	chr1.trna1007-ValCAC	0	0	0	1	0	0	1
AACCGGGCGGAAACACCAAAG	chr1.trna1007-ValCAC	0	0	0	0	0	0	1
AACCGGGCGGAAACACCAAG	chr1.trna1007-ValCAC	0	1	2	1	2	0	1
AACCGGGCGGAAACACCAAGA	chr1.trna1007-ValCAC	0	2	7	0	0	1	0
AACCGGGCGGAAACACCAAT	chr1.trna1007-ValCAC	1	0	2	0	2	0	0
AACCGGGCGGAAACAGC	chr1.trna1007-ValCAC	3	1	5	2	0	0	0
AACCGGGCGGAAACAGCA	chr1.trna1007-ValCAC	14	8	40	11	10	10	21
AACCGGGCGGAAACAGCAACGTTGTTTT	chr1.trna1007-ValCAC	0	0	1	0	0	0	0
AACCGGGCGGAAACAGCAACTCTGTT	chr1.trna1007-ValCAC	0	0	0	0	1	0	0
AACCGGGCGGAAACAGCAACTCTGTTTT	chr1.trna1007-ValCAC	0	0	0	0	0	1	0
AACCGGGCGGAAACAGCAACTGT	chr1.trna1007-ValCAC	0	0	1	0	0	0	0
AACCGGGCGGAAACAGCAACTTA	chr1.trna1007-ValCAC	0	0	1	0	0	0	0
AACCGGGCGGAAACAGCAACTTAGTTTT	chr1.trna1007-ValCAC	0	0	1	0	0	0	0
AACCGGGCGGAAACAGCAACTTC	chr1.trna1007-ValCAC	0	0	3	0	2	1	0
AACCGGGCGGAAACAGCAACTTCGTTTT	chr1.trna1007-ValCAC	0	0	2	0	0	0	0
AACCGGGCGGAAACAGCAACTTT	chr1.trna1007-ValCAC	0	0	3	0	4	1	0
AACCGGGCGGAAACAGCAACTTTGCTT	chr1.trna1007-ValCAC	0	0	0	0	1	0	0
AACCGGGCGGAAACAGCAACTTTGTA	chr1.trna1007-ValCAC	0	0	0	0	2	0	0
AACCGGGCGGAAACAGCAACTTTGTC	chr1.trna1007-ValCAC	0	1	8	1	1	1	0
AACCGGGCGGAAACAGCAACTTTGTT	chr1.trna1007-ValCAC	0	4	14	2	24	2	1
AACCGGGCGGAAACAGCAACTTTGTTA	chr1.trna1007-ValCAC	0	0	1	2	1	0	0
AACCGGGCGGAAACAGCAACTTTGTTC	chr1.trna1007-ValCAC	2	3	3	2	3	0	4
AACCGGGCGGAAACAGCAACTTTGTTCT	chr1.trna1007-ValCAC	0	0	0	0	1	0	0
AACCGGGCGGAAACAGCAACTTTGTTT	chr1.trna1007-ValCAC	4	21	23	12	27	1	7
AACCGGGCGGAAACAGCAACTTTGTTTA	chr1.trna1007-ValCAC	1	3	1	3	2	0	1
AACCGGGCGGAAACAGCAACTTTGTTTC	chr1.trna1007-ValCAC	3	4	10	3	8	3	2
AACCGGGCGGAAACAGCAACTTTGTTTG	chr1.trna1007-ValCAC	0	0	1	0	0	0	0
AACCGGGCGGAAACAGCAACTTTGTTTT	chr1.trna1007-ValCAC	30	41	52	19	59	33	34
AACCGGGCGGAAACAGCAACTTTGTTTTA	chr1.trna1007-ValCAC	0	0	2	0	0	0	1
AACCGGGCGGAAACAGCAACTTTGTTTTC	chr1.trna1007-ValCAC	1	4	3	0	0	0	0
AACCGGGCGGAAACAGCAACTTTGTTTTG	chr1.trna1007-ValCAC	0	0	0	0	0	0	1
AACCGGGCGGAAACAGCAACTTTGTTTTT	chr1.trna1007-ValCAC	12	20	15	3	2	8	4
AACCGGGCGGAAACAGCAACTTTGTTTTTCAACCTGTTTTTTCAATCCTATAAAA	chr1.trna1007-ValCAC	1	0	0	0	0	0	0
AACCGGGCGGAAACAGCAACTTTTTG	chr1.trna1007-ValCAC	0	0	0	0	0	0	1
AACCGGGCGGAAACAGCACCTTTGTTTA	chr1.trna1007-ValCAC	0	0	0	0	1	0	0
AACCGGGCGGAAACAGCAGCTTTGTTTTT	chr1.trna1007-ValCAC	0	1	0	0	0	0	0
AACCGGGCGGAAACAGCG	chr1.trna1007-ValCAC	0	0	1	2	1	0	2
AACCGGGCGGAAACAGCGACTTTGTTT	chr1.trna1007-ValCAC	0	0	1	0	1	1	0
AACCGGGCGGAAACAGCGACTTTGTTTT	chr1.trna1007-ValCAC	1	1	0	0	0	0	0
AACCGGGCGGAAACAGCT	chr1.trna1007-ValCAC	0	0	1	0	0	2	0
AACCGGGCGGAAACAGTAACTCTGTTTTC	chr1.trna1007-ValCAC	2	0	0	0	0	0	0
AACCGGGCGGAAACAGTAACTTTGTTC	chr1.trna1007-ValCAC	0	1	0	0	0	0	1
AACCGGGCGGAAACAGTAACTTTGTTT	chr1.trna1007-ValCAC	0	2	0	1	0	0	0
AACCGGGCGGAAACAGTAACTTTGTTTT	chr1.trna1007-ValCAC	0	0	0	0	3	0	0
AACCGGGCGGAAACAGTAACTTTGTTTTC	chr1.trna1007-ValCAC	2	0	0	0	0	0	0
AACCGGGCGGAAACAGTAACTTTGTTTTT	chr1.trna1007-ValCAC	1	0	0	0	0	0	0
AACCGGGCGGAAACGCCAAA	chr1.trna1007-ValCAC	0	0	1	0	0	0	0
AACCGGGCGGAAACGGCA	chr1.trna1007-ValCAC	0	0	0	0	0	0	1
AACCGGGCGGAAACGGCAACTTTGTTT	chr1.trna1007-ValCAC	1	0	0	0	0	0	0
AACCGGGCGGAAATACCAAAA	chr1.trna1007-ValCAC	0	0	0	0	0	0	4
AACCGGGCGGAAATACCAAAG	chr1.trna1007-ValCAC	0	0	0	0	0	0	1
AACCGGGCGGAAATAGCAACTTTGTT	chr1.trna1007-ValCAC	0	2	0	0	0	2	0
AACCGGGCGGAAATAGCAACTTTGTTTG	chr1.trna1007-ValCAC	0	0	0	0	0	0	1
AACCGGGCGGAAATAGCAACTTTGTTTT	chr1.trna1007-ValCAC	0	1	0	1	0	0	2
AACCGGGCGGAAATATCAACTTTGTTTT	chr1.trna1007-ValCAC	0	0	0	0	0	0	1
AACCGGGCGGAAGCACCAACTTTGTTTT	chr1.trna1007-ValCAC	0	0	1	0	0	0	0
AACCGGGCGGAAGCATCAACTTTGTTTT	chr1.trna1007-ValCAC	0	0	2	0	0	0	0
AACCGGGCGGAAGCGCCAAA	chr1.trna1007-ValCAC	0	0	1	0	0	0	0
AACCGGGCGGAATCACCAAAA	chr1.trna1007-ValCAC	0	0	1	0	0	0	0
AACCGGGCGGAGACACCAAAA	chr1.trna1007-ValCAC	0	0	2	0	0	0	0
AACCGGGCGGAGACAGCAACTTTGTTTT	chr1.trna1007-ValCAC	0	0	0	0	1	0	0
[truncated: 363,261+ more rows]

## Sheet: Parkin_POLG & WT
sequence	tRNA	WT_1	WT_2	WT_3	Parkin/POLG_1	Parkin/POLG_2
AATCCCACTCCTGACACCATAGCCA	chr1.trna1000-LeuCAG	0	0	0	0	1
AATCCCACTCCTGACACCC	chr1.trna1000-LeuCAG	10	22	58	25	34
AATCCCACTCCTGACAGCA	chr1.trna1000-LeuCAG	0	1	0	0	1
AATCCCACTCCTGACATCCTCGCCTTT	chr1.trna1000-LeuCAG	1	0	0	0	0
AATCCCACTCCTGCCACCC	chr1.trna1000-LeuCAG	0	0	1	1	0
AATCCCACTCCTGGCACCC	chr1.trna1000-LeuCAG	0	1	0	1	0
AATCCCACTCTTGACACCC	chr1.trna1000-LeuCAG	1	1	0	0	0
AATCCTGGCAGCCTCGCCT	chr1.trna1000-LeuCAG	0	1	0	0	0
ACATGATGTCCGAGCGGTCTAAGGC	chr1.trna1000-LeuCAG	0	0	1	0	0
ACCGCGTTCAGGTTGGCCGA	chr1.trna1000-LeuCAG	0	0	0	0	1
ACCGGACGCCTAGGAGGGGAGTG	chr1.trna1000-LeuCAG	0	0	0	0	1
ACGAAACACACTCCTGACACC	chr1.trna1000-LeuCAG	0	0	1	0	0
ACGAATCCCACACCTGACA	chr1.trna1000-LeuCAG	0	0	1	0	0
ACTACTGACAGCCTCGCCT	chr1.trna1000-LeuCAG	0	0	1	0	0
AGCGGGACGAATCCCACTCCTGACACC	chr1.trna1000-LeuCAG	0	1	0	0	0
AGGACGGCCGAGCGGTCTAAGGGCTGCGTTT	chr1.trna1000-LeuCAG	0	0	0	0	1
AGGATTGCCGAGCGGTC	chr1.trna1000-LeuCAG	0	0	0	2	0
AGGATTGCCGAGCGGTCTAAGGCTGCGTTC	chr1.trna1000-LeuCAG	0	0	0	0	1
AGGCGCCAGGGGCCTGCGAGG	chr1.trna1000-LeuCAG	1	0	0	0	0
AGGCGGGGGTTCGAATCCCACTCTTGACACCA	chr1.trna1000-LeuCAG	0	1	0	0	0
AGGCGGGTTCGAATCCCACTCCTGACACC	chr1.trna1000-LeuCAG	0	0	0	3	0
AGGCGTTGGTTCGAATCCCACTCCTGACAT	chr1.trna1000-LeuCAG	1	0	0	0	0
AGGCTGGGTTCGAATCCCACTCCTGACACC	chr1.trna1000-LeuCAG	0	1	0	0	0
AGGCTTGGGTTCGAATCCCACTCTTGACACCA	chr1.trna1000-LeuCAG	1	0	1	0	1
AGGGATCGAAACCCACTCCTGACACC	chr1.trna1000-LeuCAG	0	0	1	0	0
AGTATGGCCGAGCGGTCTAAGGCGCTGCGTTC	chr1.trna1000-LeuCAG	0	0	0	1	0
AGTATGGCCGAGCGGTCTAAGGCTGCGTTCA	chr1.trna1000-LeuCAG	0	0	0	0	1
AGTATGGCCGAGCGGTCTAAGGCTGCGTTCAG	chr1.trna1000-LeuCAG	0	0	0	0	1
AGTCTCCCATGGAGGCGTGGGTT	chr1.trna1000-LeuCAG	0	0	2	0	0
AGTCTCCCCTGGAGTCGTGGGTTCGAATCCCACTCCTGACACCA	chr1.trna1000-LeuCAG	0	0	0	1	0
AGTCTCCCCTGTAGGCGTGGGC	chr1.trna1000-LeuCAG	1	0	0	0	0
AGTCTCCCCTGTAGGCGTGGGT	chr1.trna1000-LeuCAG	0	1	0	1	0
AGTCTCCCCTGTAGGCGTGGGTTCA	chr1.trna1000-LeuCAG	0	0	0	1	0
AGTCTCCCTTGGAGGCGTGGGTTCGAATCCCACTCCTGACACCA	chr1.trna1000-LeuCAG	0	0	0	0	1
AGTTTCCCCTGGAGGCGTGGGTT	chr1.trna1000-LeuCAG	0	0	1	0	0
AGTTTCCCCTGGAGGCGTGGGTTCGAATC	chr1.trna1000-LeuCAG	0	0	0	0	1
AGTTTCCCCTGGAGGCGTGGGTTCGAATCCCACTCCTGACACC	chr1.trna1000-LeuCAG	0	1	0	0	0
ATCCAATCCCACTCCTGACACC	chr1.trna1000-LeuCAG	0	0	0	1	0
ATCCCACTCATGACACCC	chr1.trna1000-LeuCAG	1	0	0	0	1
ATCCCACTCCTAACACCC	chr1.trna1000-LeuCAG	0	0	0	1	0
ATCCCACTCCTGGCACCC	chr1.trna1000-LeuCAG	0	0	1	0	0
ATCCCACTCCTTACACCC	chr1.trna1000-LeuCAG	0	0	0	1	0
ATCCCACTCTTGACACCC	chr1.trna1000-LeuCAG	0	0	0	1	0
ATGTCCGAGCGGTCTAAGGCTGCGTTC	chr1.trna1000-LeuCAG	0	0	0	1	0
CAAACCGCCTCTCCCC	chr1.trna1000-LeuCAG	0	4	3	0	0
CAACGAAACCCACTCCTGACACC	chr1.trna1000-LeuCAG	0	0	0	0	1
CAACTCCTGACTGGCTCGCC	chr1.trna1000-LeuCAG	0	0	1	0	0
CAACTCCTGACTGGCTCGCCA	chr1.trna1000-LeuCAG	0	0	1	0	0
CAGCATGGCCGAGCGGTCTAAGGCTGCGTTC	chr1.trna1000-LeuCAG	0	0	1	0	0
CAGGACGGCCGAGCGGTCTAAGGCTGCGTTC	chr1.trna1000-LeuCAG	0	0	1	0	0
CAGGACGGCCGAGCGGTCTAAGGCTGCGTTT	chr1.trna1000-LeuCAG	0	0	1	0	0
CAGGATGTCCGAGCGGTCTAAGGCTGCGTTCA	chr1.trna1000-LeuCAG	0	0	0	1	0
CAGTATGGCCGAGCGGTCTAAGGCTGCGTTC	chr1.trna1000-LeuCAG	0	0	1	0	0
CAGTATGGCCGAGCGGTCTAAGGCTGCGTTCAG	chr1.trna1000-LeuCAG	0	0	1	0	0
CAGTATTGCCGAGCGGTCTAAGGCTGCGTTC	chr1.trna1000-LeuCAG	0	1	0	0	0
CAGTCTCCCTTGGAGGCGAGGGTTCGAATCCCACTTCTGACACC	chr1.trna1000-LeuCAG	0	0	0	0	1
CAGTCTCCCTTGGAGGCGTGGGTTCGAATCCCACTCCTGACACC	chr1.trna1000-LeuCAG	0	0	1	0	0
CATGATGGCCGAGCGGTCTAAGGCTGCGTTC	chr1.trna1000-LeuCAG	0	0	0	2	0
CATGATGGCCGAGCGGTCTAAGGCTGCGTTCA	chr1.trna1000-LeuCAG	1	0	0	1	0
CATGATGGCCGAGCGGTCTAAGGGCTGCGTTCA	chr1.trna1000-LeuCAG	0	0	0	1	0
CCCACTCCTGGCTGGCTCGCCA	chr1.trna1000-LeuCAG	0	1	0	0	0
CCCCCGGAGGCGTGGGTTCGAATCCCACTCCTGACACT	chr1.trna1000-LeuCAG	0	0	0	1	0
CCCCTGGAGCCGTGGGTTCGAATCCCACTCCTGACACCA	chr1.trna1000-LeuCAG	0	0	1	0	0
CCCCTGGAGCCGTGGGTTCT	chr1.trna1000-LeuCAG	0	1	0	0	0
CCCCTGGAGGTGTGGGT	chr1.trna1000-LeuCAG	1	0	0	0	0
CCCCTGGAGTCGTGGGTTCGAATCCCACTCCTGACACC	chr1.trna1000-LeuCAG	0	0	0	0	1
CCCCTGGAGTCGTGGGTTCGAATCCCACTCCTGACACCA	chr1.trna1000-LeuCAG	0	0	0	0	2
CCCCTGGAGTCGTGGGTTCGAATCCCACTTCTGACACC	chr1.trna1000-LeuCAG	0	2	0	0	0
CCCCTGTAGGCGTGGGTTAGAATCCCACTTCTGACACCA	chr1.trna1000-LeuCAG	0	0	0	1	0
CCCCTGTAGGCGTGGGTTCGAATCCCACCCCTGACACCA	chr1.trna1000-LeuCAG	1	0	0	0	0
CCCCTGTAGGCGTGGGTTCGAATCCCACTCCTGACACA	chr1.trna1000-LeuCAG	0	0	0	0	1
CCCCTGTAGGCGTGGGTTCGAATCCCACTCCTGACACC	chr1.trna1000-LeuCAG	0	0	0	1	1
CCCCTGTAGGCGTGGGTTCGAATCCCACTCT	chr1.trna1000-LeuCAG	1	0	0	0	0
CCCTGGAGGCGTGGGTTCGAATCCCACTGACACC	chr1.trna1000-LeuCAG	1	0	0	0	0
CCCTGTAGGCGTGGGTTCGAATCCCACTCCTGACACC	chr1.trna1000-LeuCAG	1	0	0	0	0
CCTCTGGAGGCGTGGGTTGC	chr1.trna1000-LeuCAG	0	1	0	0	0
CGAAACCCACTCCTGACACC	chr1.trna1000-LeuCAG	0	0	0	1	0
CGAAACCCACTCCTGACACT	chr1.trna1000-LeuCAG	0	1	0	0	0
CGAACCCCACTCCTGACACC	chr1.trna1000-LeuCAG	1	0	1	1	0
CGAACCCCACTCCTGACACT	chr1.trna1000-LeuCAG	0	0	1	0	0
CGAATCACACTCCTGACACA	chr1.trna1000-LeuCAG	0	1	0	0	0
CGAATCACACTCCTGACACC	chr1.trna1000-LeuCAG	1	1	1	1	0
CGAATCACACTCCTGACACT	chr1.trna1000-LeuCAG	0	0	1	0	0
CGAATCCCAATCCTGACA	chr1.trna1000-LeuCAG	0	1	0	0	0
CGAATCCCAATCCTGACACCC	chr1.trna1000-LeuCAG	0	0	1	0	0
CGAATCCCACACTGACACCG	chr1.trna1000-LeuCAG	0	0	1	0	0
CGAATCCCACTGACACCG	chr1.trna1000-LeuCAG	0	0	1	0	0
CGAATCCCATTAGCCACCC	chr1.trna1000-LeuCAG	2	0	3	1	0
CGAATCCCATTCCTGACA	chr1.trna1000-LeuCAG	0	0	1	0	0
CGAATCCCATTCCTGACACT	chr1.trna1000-LeuCAG	0	1	0	0	1
CGAATCCTACTCCTGACACC	chr1.trna1000-LeuCAG	0	0	2	0	1
CGAATCCTACTCCTGACACT	chr1.trna1000-LeuCAG	0	0	0	1	0
CGAATCTCACTCCTGACAC	chr1.trna1000-LeuCAG	0	0	0	0	1
CGAATCTCACTCCTGACACA	chr1.trna1000-LeuCAG	0	1	1	0	0
CGAATCTCACTCCTGACACC	chr1.trna1000-LeuCAG	0	2	2	0	5
CGAATCTCACTCCTGACACT	chr1.trna1000-LeuCAG	0	0	0	2	1
CGAATTCCACTCCTGACACC	chr1.trna1000-LeuCAG	0	0	1	0	0
CGAATTCCACTCCTGACACT	chr1.trna1000-LeuCAG	0	0	1	0	0
CGACTCCTGACAGGCTCGCCA	chr1.trna1000-LeuCAG	0	1	0	0	0
CGAGTCCCACTCCTGACACC	chr1.trna1000-LeuCAG	1	0	0	0	0
CGAGTCCCACTCCTGACACT	chr1.trna1000-LeuCAG	0	0	0	0	1
CGATTCCCACTCCTGACACC	chr1.trna1000-LeuCAG	0	0	1	0	0
CGATTCCCACTCCTGACACT	chr1.trna1000-LeuCAG	0	0	1	0	0
CGCAGTCTCCCATGGAGGCGTGGGTTCGAATCCCACTCCTGACACCA	chr1.trna1000-LeuCAG	0	0	1	0	0
CGCAGTCTCCCTGGAGGCGTGGGTT	chr1.trna1000-LeuCAG	0	0	0	0	1
CGCAGTCTTCCCTGGAGGCGTGGGT	chr1.trna1000-LeuCAG	0	0	0	2	0
CGCAGTCTTCCCTGGAGGCGTGGGTT	chr1.trna1000-LeuCAG	0	1	1	0	0
CGCAGTCTTCCCTGGAGGCGTGGGTTCT	chr1.trna1000-LeuCAG	0	1	0	0	0
CGCAGTCTTCCCTGGAGGCGTGGGTTT	chr1.trna1000-LeuCAG	0	2	0	0	0
CGCATCCCACTCCTGACACT	chr1.trna1000-LeuCAG	1	0	0	0	0
CGTAGGTTCGAATCCCACTCCTGACACC	chr1.trna1000-LeuCAG	0	1	0	0	0
CGTAGTCTCCCCTGGAGGCGTGGGTTT	chr1.trna1000-LeuCAG	0	1	0	0	0
CGTGCGTTCGAATCCCACTCCTGACACT	chr1.trna1000-LeuCAG	0	0	0	1	0
CGTGGGTACGAATCCCACTCCTGACACC	chr1.trna1000-LeuCAG	1	0	0	0	0
CGTGGGTTCGAATCCCACCCCTGACACCA	chr1.trna1000-LeuCAG	0	1	0	1	0
CGTGGGTTCGAATCCCATTCCTGACACC	chr1.trna1000-LeuCAG	0	0	0	1	2
CGTGGGTTCGAATCCCATTCCTGACACCA	chr1.trna1000-LeuCAG	2	6	0	0	2
CGTGGGTTCGAATCCCATTCCTGACACCC	chr1.trna1000-LeuCAG	0	0	0	0	1
CGTGGGTTCGAGTCCCACTCCTGACACC	chr1.trna1000-LeuCAG	0	0	1	0	0
CGTGGTTTCGAATCCCACTCCTGACA	chr1.trna1000-LeuCAG	0	0	1	0	0
CGTGGTTTCGAATCCCACTCCTGACACC	chr1.trna1000-LeuCAG	0	0	2	0	0
CGTGGTTTCGAATCCCACTCCTGACACT	chr1.trna1000-LeuCAG	0	0	0	1	0
CGTGTGTTCGAATCCCACTCCTGACACC	chr1.trna1000-LeuCAG	0	0	1	0	3
CGTGTGTTCGAATCCCACTCCTGACACT	chr1.trna1000-LeuCAG	0	0	0	0	1
CTAATCCCACTCCTGACACCC	chr1.trna1000-LeuCAG	0	3	5	1	1
CTAATCCCACTCTTGACACCC	chr1.trna1000-LeuCAG	0	0	0	0	1
CTACTCCTGACTGGCTCGCCA	chr1.trna1000-LeuCAG	0	0	2	0	0
CTCCCCTGGAGGCGTGGGTTCGAATCCACTCCTGACACC	chr1.trna1000-LeuCAG	0	1	0	0	0
CTCCCCTGGAGTCGTGGGTTCGAATCCCACTCCTGACACCA	chr1.trna1000-LeuCAG	0	1	0	0	1
CTCCCCTGGAGTCGTGGGTTCGAATCCCATTCCTGACACCA	chr1.trna1000-LeuCAG	1	0	0	0	0
CTCCCCTGTAGGCGTGGGTTCGAATCCCACTCCTGACACT	chr1.trna1000-LeuCAG	1	0	1	0	0
CTCCCCTGTAGGCGTGGGTTTT	chr1.trna1000-LeuCAG	1	0	0	0	0
CTGACTGGAGGCGTGGGTTCGAATCCCACTC	chr1.trna1000-LeuCAG	0	0	0	1	0
CTGTAGGCGTGGGTTCGAATCCCACTCCTGACACC	chr1.trna1000-LeuCAG	0	0	0	0	1
CTTCCCTGGAGGCGTGGGTTCGAATCCCACTCCTGACACT	chr1.trna1000-LeuCAG	0	1	0	0	0
CTTCGAATCACACTCCTGACACA	chr1.trna1000-LeuCAG	0	0	1	0	0
CTTGGGTTCGAATCCCACCCCTGACACCA	chr1.trna1000-LeuCAG	0	0	0	0	1
CTTGGGTTCGAATCCCATTCCTGACACCA	chr1.trna1000-LeuCAG	0	0	1	0	0
GAAACCCACTCCTGACACC	chr1.trna1000-LeuCAG	0	1	0	0	0
GAATACCACTCCTGACACC	chr1.trna1000-LeuCAG	0	0	0	0	1
GAATCACACTCCTGACACA	chr1.trna1000-LeuCAG	0	0	1	0	0
GAATCACACTCCTGACACC	chr1.trna1000-LeuCAG	1	1	0	0	0
GAATCACACTCCTGACACT	chr1.trna1000-LeuCAG	0	0	0	1	0
GAATCCTACTCCTGACACA	chr1.trna1000-LeuCAG	0	0	1	0	0
GAATCCTACTCCTGACACC	chr1.trna1000-LeuCAG	0	0	0	2	0
GAATCCTACTCCTGACACT	chr1.trna1000-LeuCAG	0	1	0	1	0
GAATCTCACTCCTGACACA	chr1.trna1000-LeuCAG	0	1	0	0	0
GAATCTCACTCCTGACACC	chr1.trna1000-LeuCAG	0	1	3	0	3
GAATTCCACTCCTGACACC	chr1.trna1000-LeuCAG	0	0	0	0	1
GACTCCTGACAGGCTCGCC	chr1.trna1000-LeuCAG	0	1	0	0	0
GAGCGCTCCCACCCCACAGG	chr1.trna1000-LeuCAG	0	0	0	1	0
GAGGCGGGTTCGAATCCCACTCTTGACACCA	chr1.trna1000-LeuCAG	0	0	0	0	1
GAGGCTTGGGTTCGAATCCCACTCTTGACACCA	chr1.trna1000-LeuCAG	0	0	0	0	1
GAGGCTTGGGTTCGAATCTCACTCCTGACACCA	chr1.trna1000-LeuCAG	0	0	0	1	0
GAGTCCCACTCCTGACACT	chr1.trna1000-LeuCAG	1	0	0	0	0
GCAGTCTCCCGTGGAGGCGTGGGTTCGAATCCCACTCCTGACACCA	chr1.trna1000-LeuCAG	0	0	0	0	1
GCAGTCTCCCTTGGAGGCGTGGGTTCGAATCCCACTCCTGACACCA	chr1.trna1000-LeuCAG	0	0	0	0	1
GCAGTTTCCCCTGGAGGCGTGGGTTT	chr1.trna1000-LeuCAG	0	0	1	0	0
GCCAGGATGTCCGAGCGGTCTAAGGC	chr1.trna1000-LeuCAG	0	0	1	0	0
GCGAGGGTTCGAATCACACTCCTGACACCA	chr1.trna1000-LeuCAG	0	0	1	0	0
GCGCGGGTTCGAATCCCACTCCTGACACA	chr1.trna1000-LeuCAG	0	0	0	1	1
GCGTGGGTTCGAATCCCATTCCTGACACCA	chr1.trna1000-LeuCAG	0	0	1	0	0
GCGTGGTTTCGAATCCCACTCCTGACAC	chr1.trna1000-LeuCAG	0	0	0	1	0
GCGTGGTTTCGAATCCCACTCCTGACACC	chr1.trna1000-LeuCAG	0	0	1	1	0
GCGTGTGTTCGAATCCCACTCCTGACACC	chr1.trna1000-LeuCAG	2	0	0	0	0
GCGTGTGTTCGAATCTCACTCCTGACACCA	chr1.trna1000-LeuCAG	0	1	0	0	0
GCTCGAATCACACTCCTGACACT	chr1.trna1000-LeuCAG	0	1	0	0	0
GCTCGAATCCCACTCCTGACACCC	chr1.trna1000-LeuCAG	0	0	1	0	0
GCTTGGGTCCGAATCCCACTCCTGACA	chr1.trna1000-LeuCAG	0	0	0	0	1
GCTTGGGTTCGAATCCCACTCCTGACACC	chr1.trna1000-LeuCAG	0	1	0	1	0
GCTTGGGTTCGAATCCCACTCCTGACACT	chr1.trna1000-LeuCAG	0	1	1	0	0
GCTTGGGTTCGAATCTCACTCCTGACACCA	chr1.trna1000-LeuCAG	0	0	1	0	2
GGAGGCTTGGGTTCGAATCCCACTCCTGACACC	chr1.trna1000-LeuCAG	0	0	0	1	0
GGAGGCTTGGGTTCGAATCCCACTCCTGACACT	chr1.trna1000-LeuCAG	0	0	0	1	0
GGATGGCTGAGCGGTCTAAGGCGCTA	chr1.trna1000-LeuCAG	1	0	0	0	0
GGCGCCGGCGGCCCGCGAG	chr1.trna1000-LeuCAG	0	0	1	0	0
GGCTCGAATCCCACTCCTGACACC	chr1.trna1000-LeuCAG	0	1	0	0	0
GGCTTGGGTTCGAATCCCACTCCTGACACC	chr1.trna1000-LeuCAG	0	1	0	0	0
GGGCTCGAATCCCACTCCTGACACC	chr1.trna1000-LeuCAG	0	0	1	0	0
GGGTCGAATCCCACTCCTGACGCCA	chr1.trna1000-LeuCAG	1	0	0	0	0
GGGTTCGAATCCCACCCCTGACACCA	chr1.trna1000-LeuCAG	0	0	1	0	0
GGGTTCGAATCCCACTCTGACACCG	chr1.trna1000-LeuCAG	1	0	0	0	0
GGTACGAATCCCACTCCTGACACCA	chr1.trna1000-LeuCAG	0	1	2	0	0
GGTCCGAATCCCACTCCTGACACC	chr1.trna1000-LeuCAG	0	0	1	0	0
GGTCGAATCCCACTCCTGACACCC	chr1.trna1000-LeuCAG	0	0	1	0	0
GGTTCGAATCACACTCCTGACACCA	chr1.trna1000-LeuCAG	0	0	1	0	0
GGTTCGAATCCCACCCCTGACACCA	chr1.trna1000-LeuCAG	0	0	2	0	0
GGTTCGAATCCCACTCCTAACACCCA	chr1.trna1000-LeuCAG	0	0	0	0	1
GGTTCGAATCCCACTCCTGACACCC	chr1.trna1000-LeuCAG	1	4	4	2	3
GGTTCGAATCCCAGTCCTGACACCA	chr1.trna1000-LeuCAG	0	0	0	0	1
GGTTTCGAATCCCACTCCTGACA	chr1.trna1000-LeuCAG	0	0	0	2	0
GTAAGGATGGCCGAGCG	chr1.trna1000-LeuCAG	0	0	1	0	0
GTACGAAACCCACTCCTGACACC	chr1.trna1000-LeuCAG	0	0	1	0	0
GTACGAATCCCACTCCTGACACC	chr1.trna1000-LeuCAG	0	1	1	1	1
GTACGAATCCCACTCCTGACACCG	chr1.trna1000-LeuCAG	0	1	0	0	0
GTACGAATCCCACTCCTGACACT	chr1.trna1000-LeuCAG	0	0	0	1	0
GTACGAATCCCACTCCTGACGCCA	chr1.trna1000-LeuCAG	0	0	0	0	1
GTACGAATCCTACTCCTGACACC	chr1.trna1000-LeuCAG	0	1	0	0	0
GTCAAGATGGCCGAGCGGTC	chr1.trna1000-LeuCAG	0	0	0	0	1
GTCAGATGGCCGAGCGGTCTAAGGCTGCGTTC	chr1.trna1000-LeuCAG	0	0	0	3	0
GTCAGCATGGCCGAGCGGTC	chr1.trna1000-LeuCAG	0	0	1	0	0
GTCAGCATGGCCGAGCGGTCTAAGGCTCTGC	chr1.trna1000-LeuCAG	0	0	0	0	1
GTCAGCATGGCCGAGCGGTCTAAGGGCTGCGTTT	chr1.trna1000-LeuCAG	0	0	0	1	0
GTCAGGAAGGCCGAGCGGTC	chr1.trna1000-LeuCAG	0	1	0	0	0
GTCAGGACGGCCGAGCGGTCTAAGGC	chr1.trna1000-LeuCAG	0	0	1	0	0
GTCAGGATAGCCGAGCG	chr1.trna1000-LeuCAG	0	0	0	0	1
GTCAGGATAGCCGAGCGGTCTAAGG	chr1.trna1000-LeuCAG	0	0	1	0	0
GTCAGGATGGCTGAGCGGTCTAAGGC	chr1.trna1000-LeuCAG	0	1	0	1	0
GTCAGGATTGCCGAGCGGTCTA	chr1.trna1000-LeuCAG	0	0	1	0	0
GTCAGGATTGCCGAGCGGTCTAAGGT	chr1.trna1000-LeuCAG	0	0	0	1	0
GTCAGGGTGGCCGAGCGGTCTAAGGCGCTGCGTTC	chr1.trna1000-LeuCAG	0	0	0	0	1
GTCAGTATGGCCGAGCG	chr1.trna1000-LeuCAG	1	2	0	0	1
GTCAGTATGGCCGAGCGGTC	chr1.trna1000-LeuCAG	0	2	0	0	0
GTCAGTATGGCCGAGCGGTCA	chr1.trna1000-LeuCAG	0	0	0	0	1
GTCAGTATGGCCGAGCGGTCTAA	chr1.trna1000-LeuCAG	0	0	1	0	0
GTCAGTATGGCCGAGCGGTCTAAGGC	chr1.trna1000-LeuCAG	0	0	0	1	0
GTCAGTATGGCCGAGCGGTCTAAGGCTGCGTTC	chr1.trna1000-LeuCAG	0	0	1	0	0
GTCATGATGGCCGAGCG	chr1.trna1000-LeuCAG	0	0	2	0	1
GTCATGATGGCCGAGCGGTC	chr1.trna1000-LeuCAG	0	2	0	0	0
GTCATGATGGCCGAGCGGTCC	chr1.trna1000-LeuCAG	0	0	0	0	1
GTCATGATGGCCGAGCGGTCTAA	chr1.trna1000-LeuCAG	0	0	0	1	0
GTCATGATGGCCGAGCGGTCTAAGGC	chr1.trna1000-LeuCAG	0	0	1	0	0
GTCATGATGGCCGAGCGGTCTAAGGCTCTGCG	chr1.trna1000-LeuCAG	0	0	0	1	0
GTCATGATGGCCGAGCGGTCTAAGGCTGCGTTC	chr1.trna1000-LeuCAG	0	0	1	3	0
GTCATGATGGCCGAGCGGTCTAAGGCTGCGTTT	chr1.trna1000-LeuCAG	0	0	0	1	0
[truncated: 346,904+ more rows]
